# Supplementary material for: Crystal Structure of the Monomeric Extracellular Domain of α9 Nicotinic Receptor Subunit in Complex With α-Conotoxin RgIA: Molecular Dynamics Insights Into RgIA Binding to α9α10 Nicotinic Receptors
Source: Front Pharmacol. 2019 May 1;10:474. doi: 10.3389/fphar.2019.00474 (PMC6504684; doi:10.3389/fphar.2019.00474)
Supplement: Supplementary file 1 [file Data_Sheet_1.ZIP]

Archive with 3 entries (3 files):
- a9a9-RgIA_3a9-2a10_eqmin.pdb
- a9a10-RgIA_3a9-2a10_eqmin.pdb
- a10a9-RgIA_2a9-3a10_eqmin.pdb
