# Supplementary material for: Crystal Structure of the Monomeric Extracellular Domain of α9 Nicotinic Receptor Subunit in Complex With α-Conotoxin RgIA: Molecular Dynamics Insights Into RgIA Binding to α9α10 Nicotinic Receptors
Source: Front Pharmacol. 2019 May 1;10:474. doi: 10.3389/fphar.2019.00474 (PMC6504684; doi:10.3389/fphar.2019.00474)
Supplement: Supplementary file 1 [file Data_Sheet_1.ZIP › a9a9-RgIA_3a9-2a10_eqmin.pdb]

REMARK	Equilibrated and energy minimized model of RgIA bound at the α9(+)/α9(-) 
REMARK  interface of the ECD of nAChR pentameric assembly (α9)3-(α10)2
REMARK	Chains A,B,D are α9 subunits, C and E are the α10 subunits and R is RgIA
REMARK	NLN residues are the two sugar-binding ASN residues and
REMARK	0YA are the two GlcNAc residues in each α9 or α10 subunit
ATOM      1  N   ALA A   1      56.070  52.842  13.618  1.00  0.00           N  
ATOM      2  H1  ALA A   1      55.751  53.541  12.956  1.00  0.00           H  
ATOM      3  H2  ALA A   1      56.993  53.082  13.954  1.00  0.00           H  
ATOM      4  H3  ALA A   1      56.132  51.948  13.144  1.00  0.00           H  
ATOM      5  CA  ALA A   1      55.125  52.735  14.748  1.00  0.00           C  
ATOM      6  HA  ALA A   1      54.125  52.632  14.333  1.00  0.00           H  
ATOM      7  CB  ALA A   1      55.401  51.478  15.590  1.00  0.00           C  
ATOM      8  HB1 ALA A   1      55.287  50.588  14.974  1.00  0.00           H  
ATOM      9  HB2 ALA A   1      56.415  51.509  15.994  1.00  0.00           H  
ATOM     10  HB3 ALA A   1      54.688  51.422  16.413  1.00  0.00           H  
ATOM     11  C   ALA A   1      55.134  54.011  15.594  1.00  0.00           C  
ATOM     12  O   ALA A   1      55.572  54.002  16.748  1.00  0.00           O  
ATOM     13  N   ASP A   2      54.647  55.126  15.046  1.00  0.00           N  
ATOM     14  H   ASP A   2      54.302  55.096  14.088  1.00  0.00           H  
ATOM     15  CA  ASP A   2      54.659  56.426  15.743  1.00  0.00           C  
ATOM     16  HA  ASP A   2      55.681  56.592  16.088  1.00  0.00           H  
ATOM     17  CB  ASP A   2      54.341  57.577  14.769  1.00  0.00           C  
ATOM     18  HB2 ASP A   2      53.410  57.359  14.242  1.00  0.00           H  
ATOM     19  HB3 ASP A   2      54.200  58.493  15.343  1.00  0.00           H  
ATOM     20  CG  ASP A   2      55.461  57.827  13.749  1.00  0.00           C  
ATOM     21  OD1 ASP A   2      55.429  58.859  13.038  1.00  0.00           O  
ATOM     22  OD2 ASP A   2      56.446  57.057  13.703  1.00  0.00           O  
ATOM     23  C   ASP A   2      53.798  56.457  17.024  1.00  0.00           C  
ATOM     24  O   ASP A   2      52.844  55.689  17.185  1.00  0.00           O  
ATOM     25  N   GLY A   3      54.187  57.305  17.981  1.00  0.00           N  
ATOM     26  H   GLY A   3      54.942  57.951  17.770  1.00  0.00           H  
ATOM     27  CA  GLY A   3      53.750  57.235  19.381  1.00  0.00           C  
ATOM     28  HA2 GLY A   3      54.126  56.317  19.832  1.00  0.00           H  
ATOM     29  HA3 GLY A   3      54.194  58.077  19.911  1.00  0.00           H  
ATOM     30  C   GLY A   3      52.236  57.303  19.600  1.00  0.00           C  
ATOM     31  O   GLY A   3      51.671  56.480  20.326  1.00  0.00           O  
ATOM     32  N   LYS A   4      51.544  58.242  18.946  1.00  0.00           N  
ATOM     33  H   LYS A   4      52.063  58.880  18.342  1.00  0.00           H  
ATOM     34  CA  LYS A   4      50.108  58.485  19.172  1.00  0.00           C  
ATOM     35  HA  LYS A   4      49.960  58.604  20.243  1.00  0.00           H  
ATOM     36  CB  LYS A   4      49.682  59.788  18.471  1.00  0.00           C  
ATOM     37  HB2 LYS A   4      50.022  59.764  17.434  1.00  0.00           H  
ATOM     38  HB3 LYS A   4      48.594  59.853  18.467  1.00  0.00           H  
ATOM     39  CG  LYS A   4      50.236  61.053  19.152  1.00  0.00           C  
ATOM     40  HG2 LYS A   4      51.310  60.952  19.306  1.00  0.00           H  
ATOM     41  HG3 LYS A   4      50.066  61.903  18.490  1.00  0.00           H  
ATOM     42  CD  LYS A   4      49.558  61.343  20.498  1.00  0.00           C  
ATOM     43  HD2 LYS A   4      48.495  61.533  20.335  1.00  0.00           H  
ATOM     44  HD3 LYS A   4      49.667  60.491  21.167  1.00  0.00           H  
ATOM     45  CE  LYS A   4      50.203  62.560  21.160  1.00  0.00           C  
ATOM     46  HE2 LYS A   4      51.259  62.348  21.348  1.00  0.00           H  
ATOM     47  HE3 LYS A   4      50.144  63.410  20.476  1.00  0.00           H  
ATOM     48  NZ  LYS A   4      49.521  62.892  22.429  1.00  0.00           N  
ATOM     49  HZ1 LYS A   4      48.537  63.082  22.258  1.00  0.00           H  
ATOM     50  HZ2 LYS A   4      49.548  62.107  23.077  1.00  0.00           H  
ATOM     51  HZ3 LYS A   4      49.922  63.713  22.871  1.00  0.00           H  
ATOM     52  C   LYS A   4      49.203  57.306  18.799  1.00  0.00           C  
ATOM     53  O   LYS A   4      48.139  57.173  19.403  1.00  0.00           O  
ATOM     54  N   TYR A   5      49.642  56.381  17.938  1.00  0.00           N  
ATOM     55  H   TYR A   5      50.548  56.511  17.508  1.00  0.00           H  
ATOM     56  CA  TYR A   5      48.913  55.127  17.698  1.00  0.00           C  
ATOM     57  HA  TYR A   5      47.901  55.381  17.380  1.00  0.00           H  
ATOM     58  CB  TYR A   5      49.568  54.318  16.565  1.00  0.00           C  
ATOM     59  HB2 TYR A   5      50.651  54.326  16.683  1.00  0.00           H  
ATOM     60  HB3 TYR A   5      49.253  53.277  16.655  1.00  0.00           H  
ATOM     61  CG  TYR A   5      49.192  54.780  15.167  1.00  0.00           C  
ATOM     62  CD1 TYR A   5      47.932  54.430  14.639  1.00  0.00           C  
ATOM     63  HD1 TYR A   5      47.237  53.850  15.230  1.00  0.00           H  
ATOM     64  CE1 TYR A   5      47.576  54.818  13.334  1.00  0.00           C  
ATOM     65  HE1 TYR A   5      46.618  54.538  12.920  1.00  0.00           H  
ATOM     66  CZ  TYR A   5      48.478  55.563  12.545  1.00  0.00           C  
ATOM     67  OH  TYR A   5      48.109  55.938  11.291  1.00  0.00           O  
ATOM     68  HH  TYR A   5      48.868  56.210  10.745  1.00  0.00           H  
ATOM     69  CE2 TYR A   5      49.737  55.925  13.076  1.00  0.00           C  
ATOM     70  HE2 TYR A   5      50.426  56.502  12.477  1.00  0.00           H  
ATOM     71  CD2 TYR A   5      50.092  55.531  14.385  1.00  0.00           C  
ATOM     72  HD2 TYR A   5      51.061  55.800  14.786  1.00  0.00           H  
ATOM     73  C   TYR A   5      48.764  54.271  18.971  1.00  0.00           C  
ATOM     74  O   TYR A   5      47.726  53.633  19.135  1.00  0.00           O  
ATOM     75  N   ALA A   6      49.725  54.289  19.904  1.00  0.00           N  
ATOM     76  H   ALA A   6      50.547  54.866  19.758  1.00  0.00           H  
ATOM     77  CA  ALA A   6      49.596  53.593  21.190  1.00  0.00           C  
ATOM     78  HA  ALA A   6      49.233  52.581  21.005  1.00  0.00           H  
ATOM     79  CB  ALA A   6      50.982  53.493  21.842  1.00  0.00           C  
ATOM     80  HB1 ALA A   6      51.682  53.002  21.164  1.00  0.00           H  
ATOM     81  HB2 ALA A   6      51.362  54.485  22.085  1.00  0.00           H  
ATOM     82  HB3 ALA A   6      50.914  52.906  22.759  1.00  0.00           H  
ATOM     83  C   ALA A   6      48.578  54.279  22.123  1.00  0.00           C  
ATOM     84  O   ALA A   6      47.730  53.616  22.723  1.00  0.00           O  
ATOM     85  N   GLN A   7      48.613  55.615  22.200  1.00  0.00           N  
ATOM     86  H   GLN A   7      49.324  56.103  21.672  1.00  0.00           H  
ATOM     87  CA  GLN A   7      47.662  56.403  22.996  1.00  0.00           C  
ATOM     88  HA  GLN A   7      47.660  56.003  24.011  1.00  0.00           H  
ATOM     89  CB  GLN A   7      48.162  57.858  23.062  1.00  0.00           C  
ATOM     90  HB2 GLN A   7      49.187  57.855  23.436  1.00  0.00           H  
ATOM     91  HB3 GLN A   7      48.159  58.292  22.061  1.00  0.00           H  
ATOM     92  CG  GLN A   7      47.302  58.730  23.992  1.00  0.00           C  
ATOM     93  HG2 GLN A   7      46.311  58.832  23.556  1.00  0.00           H  
ATOM     94  HG3 GLN A   7      47.211  58.240  24.962  1.00  0.00           H  
ATOM     95  CD  GLN A   7      47.851  60.135  24.217  1.00  0.00           C  
ATOM     96  OE1 GLN A   7      48.882  60.533  23.697  1.00  0.00           O  
ATOM     97  NE2 GLN A   7      47.177  60.946  25.000  1.00  0.00           N  
ATOM     98 HE21 GLN A   7      47.482  61.910  25.060  1.00  0.00           H  
ATOM     99 HE22 GLN A   7      46.357  60.622  25.500  1.00  0.00           H  
ATOM    100  C   GLN A   7      46.216  56.284  22.466  1.00  0.00           C  
ATOM    101  O   GLN A   7      45.273  56.234  23.261  1.00  0.00           O  
ATOM    102  N   LYS A   8      46.051  56.158  21.141  1.00  0.00           N  
ATOM    103  H   LYS A   8      46.868  56.317  20.559  1.00  0.00           H  
ATOM    104  CA  LYS A   8      44.791  55.821  20.459  1.00  0.00           C  
ATOM    105  HA  LYS A   8      44.005  56.489  20.817  1.00  0.00           H  
ATOM    106  CB  LYS A   8      44.988  56.054  18.950  1.00  0.00           C  
ATOM    107  HB2 LYS A   8      45.254  57.099  18.782  1.00  0.00           H  
ATOM    108  HB3 LYS A   8      45.810  55.433  18.595  1.00  0.00           H  
ATOM    109  CG  LYS A   8      43.733  55.725  18.133  1.00  0.00           C  
ATOM    110  HG2 LYS A   8      43.454  54.687  18.306  1.00  0.00           H  
ATOM    111  HG3 LYS A   8      42.914  56.370  18.453  1.00  0.00           H  
ATOM    112  CD  LYS A   8      43.984  55.920  16.633  1.00  0.00           C  
ATOM    113  HD2 LYS A   8      44.230  56.967  16.448  1.00  0.00           H  
ATOM    114  HD3 LYS A   8      44.821  55.302  16.303  1.00  0.00           H  
ATOM    115  CE  LYS A   8      42.732  55.566  15.827  1.00  0.00           C  
ATOM    116  HE2 LYS A   8      41.886  56.126  16.236  1.00  0.00           H  
ATOM    117  HE3 LYS A   8      42.877  55.897  14.795  1.00  0.00           H  
ATOM    118  NZ  LYS A   8      42.433  54.114  15.842  1.00  0.00           N  
ATOM    119  HZ1 LYS A   8      41.506  53.939  15.465  1.00  0.00           H  
ATOM    120  HZ2 LYS A   8      43.115  53.582  15.305  1.00  0.00           H  
ATOM    121  HZ3 LYS A   8      42.386  53.739  16.791  1.00  0.00           H  
ATOM    122  C   LYS A   8      44.332  54.387  20.751  1.00  0.00           C  
ATOM    123  O   LYS A   8      43.177  54.177  21.122  1.00  0.00           O  
ATOM    124  N   LEU A   9      45.226  53.399  20.632  1.00  0.00           N  
ATOM    125  H   LEU A   9      46.152  53.630  20.292  1.00  0.00           H  
ATOM    126  CA  LEU A   9      44.924  51.984  20.894  1.00  0.00           C  
ATOM    127  HA  LEU A   9      44.151  51.668  20.193  1.00  0.00           H  
ATOM    128  CB  LEU A   9      46.196  51.154  20.623  1.00  0.00           C  
ATOM    129  HB2 LEU A   9      46.499  51.297  19.587  1.00  0.00           H  
ATOM    130  HB3 LEU A   9      46.995  51.535  21.258  1.00  0.00           H  
ATOM    131  CG  LEU A   9      46.065  49.643  20.886  1.00  0.00           C  
ATOM    132  HG  LEU A   9      45.758  49.493  21.918  1.00  0.00           H  
ATOM    133  CD1 LEU A   9      45.062  48.958  19.956  1.00  0.00           C  
ATOM    134 HD11 LEU A   9      45.380  49.072  18.920  1.00  0.00           H  
ATOM    135 HD12 LEU A   9      45.013  47.895  20.192  1.00  0.00           H  
ATOM    136 HD13 LEU A   9      44.070  49.389  20.082  1.00  0.00           H  
ATOM    137  CD2 LEU A   9      47.417  48.959  20.694  1.00  0.00           C  
ATOM    138 HD21 LEU A   9      47.722  49.015  19.649  1.00  0.00           H  
ATOM    139 HD22 LEU A   9      48.168  49.437  21.319  1.00  0.00           H  
ATOM    140 HD23 LEU A   9      47.337  47.912  20.986  1.00  0.00           H  
ATOM    141  C   LEU A   9      44.371  51.770  22.317  1.00  0.00           C  
ATOM    142  O   LEU A   9      43.428  51.005  22.509  1.00  0.00           O  
ATOM    143  N   PHE A  10      44.879  52.515  23.302  1.00  0.00           N  
ATOM    144  H   PHE A  10      45.683  53.097  23.092  1.00  0.00           H  
ATOM    145  CA  PHE A  10      44.369  52.509  24.679  1.00  0.00           C  
ATOM    146  HA  PHE A  10      44.407  51.480  25.035  1.00  0.00           H  
ATOM    147  CB  PHE A  10      45.324  53.360  25.533  1.00  0.00           C  
ATOM    148  HB2 PHE A  10      46.342  52.998  25.376  1.00  0.00           H  
ATOM    149  HB3 PHE A  10      45.285  54.386  25.166  1.00  0.00           H  
ATOM    150  CG  PHE A  10      45.076  53.372  27.034  1.00  0.00           C  
ATOM    151  CD1 PHE A  10      45.169  54.583  27.749  1.00  0.00           C  
ATOM    152  HD1 PHE A  10      45.386  55.507  27.231  1.00  0.00           H  
ATOM    153  CE1 PHE A  10      44.984  54.599  29.143  1.00  0.00           C  
ATOM    154  HE1 PHE A  10      45.057  55.533  29.685  1.00  0.00           H  
ATOM    155  CZ  PHE A  10      44.695  53.407  29.830  1.00  0.00           C  
ATOM    156  HZ  PHE A  10      44.534  53.422  30.899  1.00  0.00           H  
ATOM    157  CE2 PHE A  10      44.608  52.197  29.123  1.00  0.00           C  
ATOM    158  HE2 PHE A  10      44.382  51.280  29.647  1.00  0.00           H  
ATOM    159  CD2 PHE A  10      44.807  52.177  27.732  1.00  0.00           C  
ATOM    160  HD2 PHE A  10      44.746  51.238  27.205  1.00  0.00           H  
ATOM    161  C   PHE A  10      42.896  52.968  24.809  1.00  0.00           C  
ATOM    162  O   PHE A  10      42.220  52.592  25.768  1.00  0.00           O  
ATOM    163  N   ASN A  11      42.357  53.726  23.844  1.00  0.00           N  
ATOM    164  H   ASN A  11      42.947  54.005  23.068  1.00  0.00           H  
ATOM    165  CA  ASN A  11      40.929  54.070  23.760  1.00  0.00           C  
ATOM    166  HA  ASN A  11      40.500  54.083  24.763  1.00  0.00           H  
ATOM    167  CB  ASN A  11      40.763  55.472  23.152  1.00  0.00           C  
ATOM    168  HB2 ASN A  11      41.033  55.441  22.096  1.00  0.00           H  
ATOM    169  HB3 ASN A  11      39.713  55.755  23.217  1.00  0.00           H  
ATOM    170  CG  ASN A  11      41.572  56.577  23.805  1.00  0.00           C  
ATOM    171  OD1 ASN A  11      42.011  57.500  23.130  1.00  0.00           O  
ATOM    172  ND2 ASN A  11      41.803  56.542  25.098  1.00  0.00           N  
ATOM    173 HD21 ASN A  11      41.460  55.795  25.686  1.00  0.00           H  
ATOM    174 HD22 ASN A  11      42.340  57.302  25.498  1.00  0.00           H  
ATOM    175  C   ASN A  11      40.112  53.054  22.941  1.00  0.00           C  
ATOM    176  O   ASN A  11      38.948  52.808  23.265  1.00  0.00           O  
ATOM    177  N   ASP A  12      40.703  52.466  21.895  1.00  0.00           N  
ATOM    178  H   ASP A  12      41.643  52.768  21.663  1.00  0.00           H  
ATOM    179  CA  ASP A  12      40.090  51.424  21.052  1.00  0.00           C  
ATOM    180  HA  ASP A  12      39.100  51.752  20.737  1.00  0.00           H  
ATOM    181  CB  ASP A  12      40.948  51.211  19.792  1.00  0.00           C  
ATOM    182  HB2 ASP A  12      41.980  51.025  20.090  1.00  0.00           H  
ATOM    183  HB3 ASP A  12      40.591  50.318  19.278  1.00  0.00           H  
ATOM    184  CG  ASP A  12      40.902  52.364  18.785  1.00  0.00           C  
ATOM    185  OD1 ASP A  12      39.821  52.978  18.604  1.00  0.00           O  
ATOM    186  OD2 ASP A  12      41.914  52.575  18.075  1.00  0.00           O  
ATOM    187  C   ASP A  12      39.900  50.076  21.774  1.00  0.00           C  
ATOM    188  O   ASP A  12      38.983  49.320  21.446  1.00  0.00           O  
ATOM    189  N   LEU A  13      40.753  49.753  22.750  1.00  0.00           N  
ATOM    190  H   LEU A  13      41.554  50.363  22.886  1.00  0.00           H  
ATOM    191  CA  LEU A  13      40.710  48.491  23.502  1.00  0.00           C  
ATOM    192  HA  LEU A  13      40.408  47.685  22.834  1.00  0.00           H  
ATOM    193  CB  LEU A  13      42.128  48.201  24.025  1.00  0.00           C  
ATOM    194  HB2 LEU A  13      42.510  49.108  24.494  1.00  0.00           H  
ATOM    195  HB3 LEU A  13      42.066  47.442  24.801  1.00  0.00           H  
ATOM    196  CG  LEU A  13      43.140  47.730  22.965  1.00  0.00           C  
ATOM    197  HG  LEU A  13      43.168  48.439  22.141  1.00  0.00           H  
ATOM    198  CD1 LEU A  13      44.522  47.661  23.614  1.00  0.00           C  
ATOM    199 HD11 LEU A  13      44.502  46.981  24.466  1.00  0.00           H  
ATOM    200 HD12 LEU A  13      45.257  47.308  22.890  1.00  0.00           H  
ATOM    201 HD13 LEU A  13      44.809  48.655  23.954  1.00  0.00           H  
ATOM    202  CD2 LEU A  13      42.833  46.342  22.403  1.00  0.00           C  
ATOM    203 HD21 LEU A  13      43.580  46.082  21.653  1.00  0.00           H  
ATOM    204 HD22 LEU A  13      42.862  45.609  23.205  1.00  0.00           H  
ATOM    205 HD23 LEU A  13      41.854  46.332  21.927  1.00  0.00           H  
ATOM    206  C   LEU A  13      39.708  48.469  24.674  1.00  0.00           C  
ATOM    207  O   LEU A  13      39.227  47.392  25.030  1.00  0.00           O  
ATOM    208  N   PHE A  14      39.396  49.622  25.278  1.00  0.00           N  
ATOM    209  H   PHE A  14      39.809  50.465  24.908  1.00  0.00           H  
ATOM    210  CA  PHE A  14      38.748  49.699  26.602  1.00  0.00           C  
ATOM    211  HA  PHE A  14      38.425  48.698  26.882  1.00  0.00           H  
ATOM    212  CB  PHE A  14      39.792  50.131  27.650  1.00  0.00           C  
ATOM    213  HB2 PHE A  14      40.217  51.092  27.356  1.00  0.00           H  
ATOM    214  HB3 PHE A  14      39.300  50.280  28.610  1.00  0.00           H  
ATOM    215  CG  PHE A  14      40.909  49.125  27.871  1.00  0.00           C  
ATOM    216  CD1 PHE A  14      40.665  47.965  28.631  1.00  0.00           C  
ATOM    217  HD1 PHE A  14      39.691  47.797  29.066  1.00  0.00           H  
ATOM    218  CE1 PHE A  14      41.682  47.015  28.823  1.00  0.00           C  
ATOM    219  HE1 PHE A  14      41.478  46.124  29.400  1.00  0.00           H  
ATOM    220  CZ  PHE A  14      42.951  47.218  28.252  1.00  0.00           C  
ATOM    221  HZ  PHE A  14      43.729  46.480  28.388  1.00  0.00           H  
ATOM    222  CE2 PHE A  14      43.203  48.378  27.498  1.00  0.00           C  
ATOM    223  HE2 PHE A  14      44.174  48.531  27.051  1.00  0.00           H  
ATOM    224  CD2 PHE A  14      42.186  49.334  27.316  1.00  0.00           C  
ATOM    225  HD2 PHE A  14      42.381  50.225  26.738  1.00  0.00           H  
ATOM    226  C   PHE A  14      37.462  50.551  26.658  1.00  0.00           C  
ATOM    227  O   PHE A  14      36.983  50.870  27.748  1.00  0.00           O  
ATOM    228  N   GLU A  15      36.881  50.918  25.513  1.00  0.00           N  
ATOM    229  H   GLU A  15      37.281  50.567  24.655  1.00  0.00           H  
ATOM    230  CA  GLU A  15      35.657  51.736  25.416  1.00  0.00           C  
ATOM    231  HA  GLU A  15      35.811  52.663  25.966  1.00  0.00           H  
ATOM    232  CB  GLU A  15      35.436  52.074  23.929  1.00  0.00           C  
ATOM    233  HB2 GLU A  15      36.314  52.607  23.574  1.00  0.00           H  
ATOM    234  HB3 GLU A  15      35.366  51.141  23.366  1.00  0.00           H  
ATOM    235  CG  GLU A  15      34.193  52.920  23.602  1.00  0.00           C  
ATOM    236  HG2 GLU A  15      34.173  53.098  22.525  1.00  0.00           H  
ATOM    237  HG3 GLU A  15      33.296  52.349  23.851  1.00  0.00           H  
ATOM    238  CD  GLU A  15      34.161  54.273  24.325  1.00  0.00           C  
ATOM    239  OE1 GLU A  15      33.060  54.734  24.705  1.00  0.00           O  
ATOM    240  OE2 GLU A  15      35.224  54.899  24.546  1.00  0.00           O  
ATOM    241  C   GLU A  15      34.406  51.068  26.015  1.00  0.00           C  
ATOM    242  O   GLU A  15      33.564  51.741  26.614  1.00  0.00           O  
ATOM    243  N   ASP A  16      34.291  49.746  25.892  1.00  0.00           N  
ATOM    244  H   ASP A  16      35.038  49.254  25.403  1.00  0.00           H  
ATOM    245  CA  ASP A  16      33.099  48.957  26.228  1.00  0.00           C  
ATOM    246  HA  ASP A  16      32.480  49.536  26.914  1.00  0.00           H  
ATOM    247  CB  ASP A  16      32.302  48.724  24.930  1.00  0.00           C  
ATOM    248  HB2 ASP A  16      32.301  49.651  24.354  1.00  0.00           H  
ATOM    249  HB3 ASP A  16      32.809  47.969  24.327  1.00  0.00           H  
ATOM    250  CG  ASP A  16      30.836  48.327  25.132  1.00  0.00           C  
ATOM    251  OD1 ASP A  16      30.222  47.809  24.164  1.00  0.00           O  
ATOM    252  OD2 ASP A  16      30.235  48.607  26.195  1.00  0.00           O  
ATOM    253  C   ASP A  16      33.498  47.660  26.965  1.00  0.00           C  
ATOM    254  O   ASP A  16      33.046  46.565  26.627  1.00  0.00           O  
ATOM    255  N   TYR A  17      34.416  47.795  27.929  1.00  0.00           N  
ATOM    256  H   TYR A  17      34.693  48.738  28.163  1.00  0.00           H  
ATOM    257  CA  TYR A  17      35.117  46.707  28.629  1.00  0.00           C  
ATOM    258  HA  TYR A  17      34.881  45.760  28.143  1.00  0.00           H  
ATOM    259  CB  TYR A  17      36.634  46.962  28.494  1.00  0.00           C  
ATOM    260  HB2 TYR A  17      36.842  47.178  27.445  1.00  0.00           H  
ATOM    261  HB3 TYR A  17      36.892  47.857  29.062  1.00  0.00           H  
ATOM    262  CG  TYR A  17      37.558  45.830  28.925  1.00  0.00           C  
ATOM    263  CD1 TYR A  17      38.095  44.967  27.954  1.00  0.00           C  
ATOM    264  HD1 TYR A  17      37.875  45.133  26.909  1.00  0.00           H  
ATOM    265  CE1 TYR A  17      38.929  43.899  28.333  1.00  0.00           C  
ATOM    266  HE1 TYR A  17      39.341  43.246  27.585  1.00  0.00           H  
ATOM    267  CZ  TYR A  17      39.247  43.678  29.687  1.00  0.00           C  
ATOM    268  OH  TYR A  17      40.033  42.620  30.038  1.00  0.00           O  
ATOM    269  HH  TYR A  17      40.175  42.013  29.280  1.00  0.00           H  
ATOM    270  CE2 TYR A  17      38.751  44.576  30.659  1.00  0.00           C  
ATOM    271  HE2 TYR A  17      39.008  44.434  31.696  1.00  0.00           H  
ATOM    272  CD2 TYR A  17      37.923  45.652  30.275  1.00  0.00           C  
ATOM    273  HD2 TYR A  17      37.556  46.338  31.025  1.00  0.00           H  
ATOM    274  C   TYR A  17      34.699  46.612  30.108  1.00  0.00           C  
ATOM    275  O   TYR A  17      34.295  47.613  30.705  1.00  0.00           O  
ATOM    276  N   SER A  18      34.869  45.446  30.740  1.00  0.00           N  
ATOM    277  H   SER A  18      35.158  44.642  30.191  1.00  0.00           H  
ATOM    278  CA  SER A  18      34.936  45.347  32.208  1.00  0.00           C  
ATOM    279  HA  SER A  18      35.292  46.305  32.592  1.00  0.00           H  
ATOM    280  CB  SER A  18      33.555  45.110  32.822  1.00  0.00           C  
ATOM    281  HB2 SER A  18      32.879  45.919  32.539  1.00  0.00           H  
ATOM    282  HB3 SER A  18      33.162  44.166  32.447  1.00  0.00           H  
ATOM    283  OG  SER A  18      33.656  45.044  34.233  1.00  0.00           O  
ATOM    284  HG  SER A  18      33.727  45.962  34.579  1.00  0.00           H  
ATOM    285  C   SER A  18      35.918  44.276  32.694  1.00  0.00           C  
ATOM    286  O   SER A  18      35.965  43.156  32.177  1.00  0.00           O  
ATOM    287  N   ASN A  19      36.669  44.623  33.740  1.00  0.00           N  
ATOM    288  H   ASN A  19      36.509  45.541  34.135  1.00  0.00           H  
ATOM    289  CA  ASN A  19      37.570  43.744  34.489  1.00  0.00           C  
ATOM    290  HA  ASN A  19      38.234  43.248  33.781  1.00  0.00           H  
ATOM    291  CB  ASN A  19      38.435  44.613  35.434  1.00  0.00           C  
ATOM    292  HB2 ASN A  19      38.986  43.969  36.118  1.00  0.00           H  
ATOM    293  HB3 ASN A  19      39.164  45.145  34.831  1.00  0.00           H  
ATOM    294  CG  ASN A  19      37.679  45.649  36.259  1.00  0.00           C  
ATOM    295  OD1 ASN A  19      36.465  45.626  36.391  1.00  0.00           O  
ATOM    296  ND2 ASN A  19      38.367  46.612  36.824  1.00  0.00           N  
ATOM    297 HD21 ASN A  19      37.867  47.298  37.374  1.00  0.00           H  
ATOM    298 HD22 ASN A  19      39.372  46.646  36.730  1.00  0.00           H  
ATOM    299  C   ASN A  19      36.853  42.616  35.263  1.00  0.00           C  
ATOM    300  O   ASN A  19      37.492  41.621  35.606  1.00  0.00           O  
ATOM    301  N   ALA A  20      35.547  42.726  35.524  1.00  0.00           N  
ATOM    302  H   ALA A  20      35.074  43.584  35.260  1.00  0.00           H  
ATOM    303  CA  ALA A  20      34.787  41.733  36.292  1.00  0.00           C  
ATOM    304  HA  ALA A  20      35.413  41.382  37.114  1.00  0.00           H  
ATOM    305  CB  ALA A  20      33.580  42.455  36.907  1.00  0.00           C  
ATOM    306  HB1 ALA A  20      33.001  41.757  37.510  1.00  0.00           H  
ATOM    307  HB2 ALA A  20      33.925  43.271  37.544  1.00  0.00           H  
ATOM    308  HB3 ALA A  20      32.943  42.866  36.122  1.00  0.00           H  
ATOM    309  C   ALA A  20      34.366  40.475  35.491  1.00  0.00           C  
ATOM    310  O   ALA A  20      33.916  39.497  36.088  1.00  0.00           O  
ATOM    311  N   LEU A  21      34.485  40.472  34.156  1.00  0.00           N  
ATOM    312  H   LEU A  21      34.895  41.285  33.719  1.00  0.00           H  
ATOM    313  CA  LEU A  21      33.947  39.421  33.271  1.00  0.00           C  
ATOM    314  HA  LEU A  21      33.393  38.691  33.859  1.00  0.00           H  
ATOM    315  CB  LEU A  21      32.965  40.056  32.264  1.00  0.00           C  
ATOM    316  HB2 LEU A  21      33.431  40.934  31.816  1.00  0.00           H  
ATOM    317  HB3 LEU A  21      32.814  39.344  31.461  1.00  0.00           H  
ATOM    318  CG  LEU A  21      31.555  40.439  32.751  1.00  0.00           C  
ATOM    319  HG  LEU A  21      31.003  40.769  31.872  1.00  0.00           H  
ATOM    320  CD1 LEU A  21      30.796  39.257  33.357  1.00  0.00           C  
ATOM    321 HD11 LEU A  21      31.225  38.976  34.319  1.00  0.00           H  
ATOM    322 HD12 LEU A  21      29.751  39.530  33.502  1.00  0.00           H  
ATOM    323 HD13 LEU A  21      30.849  38.405  32.681  1.00  0.00           H  
ATOM    324  CD2 LEU A  21      31.541  41.590  33.752  1.00  0.00           C  
ATOM    325 HD21 LEU A  21      30.536  41.994  33.811  1.00  0.00           H  
ATOM    326 HD22 LEU A  21      31.835  41.241  34.739  1.00  0.00           H  
ATOM    327 HD23 LEU A  21      32.214  42.381  33.426  1.00  0.00           H  
ATOM    328  C   LEU A  21      35.056  38.641  32.537  1.00  0.00           C  
ATOM    329  O   LEU A  21      35.955  39.254  31.959  1.00  0.00           O  
ATOM    330  N   ARG A  22      34.983  37.300  32.517  1.00  0.00           N  
ATOM    331  H   ARG A  22      34.214  36.869  33.017  1.00  0.00           H  
ATOM    332  CA  ARG A  22      35.984  36.415  31.883  1.00  0.00           C  
ATOM    333  HA  ARG A  22      36.959  36.735  32.239  1.00  0.00           H  
ATOM    334  CB  ARG A  22      35.774  34.969  32.371  1.00  0.00           C  
ATOM    335  HB2 ARG A  22      35.780  34.968  33.463  1.00  0.00           H  
ATOM    336  HB3 ARG A  22      34.802  34.607  32.033  1.00  0.00           H  
ATOM    337  CG  ARG A  22      36.882  34.020  31.874  1.00  0.00           C  
ATOM    338  HG2 ARG A  22      36.824  33.923  30.789  1.00  0.00           H  
ATOM    339  HG3 ARG A  22      37.853  34.446  32.122  1.00  0.00           H  
ATOM    340  CD  ARG A  22      36.789  32.623  32.506  1.00  0.00           C  
ATOM    341  HD2 ARG A  22      37.682  32.056  32.241  1.00  0.00           H  
ATOM    342  HD3 ARG A  22      36.766  32.721  33.593  1.00  0.00           H  
ATOM    343  NE  ARG A  22      35.580  31.913  32.051  1.00  0.00           N  
ATOM    344  HE  ARG A  22      34.681  32.280  32.354  1.00  0.00           H  
ATOM    345  CZ  ARG A  22      35.488  30.935  31.172  1.00  0.00           C  
ATOM    346  NH1 ARG A  22      36.510  30.290  30.693  1.00  0.00           N  
ATOM    347 HH11 ARG A  22      37.419  30.384  31.114  1.00  0.00           H  
ATOM    348 HH12 ARG A  22      36.352  29.547  30.017  1.00  0.00           H  
ATOM    349  NH2 ARG A  22      34.308  30.592  30.769  1.00  0.00           N  
ATOM    350 HH21 ARG A  22      33.516  31.072  31.180  1.00  0.00           H  
ATOM    351 HH22 ARG A  22      34.150  29.807  30.149  1.00  0.00           H  
ATOM    352  C   ARG A  22      35.956  36.525  30.342  1.00  0.00           C  
ATOM    353  O   ARG A  22      34.951  36.147  29.737  1.00  0.00           O  
ATOM    354  N   PRO A  23      37.019  37.019  29.682  1.00  0.00           N  
ATOM    355  CD  PRO A  23      38.280  37.431  30.285  1.00  0.00           C  
ATOM    356  HD2 PRO A  23      38.772  36.595  30.783  1.00  0.00           H  
ATOM    357  HD3 PRO A  23      38.099  38.241  30.990  1.00  0.00           H  
ATOM    358  CG  PRO A  23      39.148  37.950  29.148  1.00  0.00           C  
ATOM    359  HG2 PRO A  23      39.713  37.122  28.722  1.00  0.00           H  
ATOM    360  HG3 PRO A  23      39.816  38.743  29.484  1.00  0.00           H  
ATOM    361  CB  PRO A  23      38.104  38.455  28.151  1.00  0.00           C  
ATOM    362  HB2 PRO A  23      38.495  38.516  27.136  1.00  0.00           H  
ATOM    363  HB3 PRO A  23      37.744  39.432  28.477  1.00  0.00           H  
ATOM    364  CA  PRO A  23      36.972  37.432  28.275  1.00  0.00           C  
ATOM    365  HA  PRO A  23      36.027  37.938  28.070  1.00  0.00           H  
ATOM    366  C   PRO A  23      37.115  36.260  27.284  1.00  0.00           C  
ATOM    367  O   PRO A  23      38.217  35.957  26.824  1.00  0.00           O  
ATOM    368  N   VAL A  24      35.994  35.625  26.923  1.00  0.00           N  
ATOM    369  H   VAL A  24      35.130  35.908  27.366  1.00  0.00           H  
ATOM    370  CA  VAL A  24      35.920  34.502  25.962  1.00  0.00           C  
ATOM    371  HA  VAL A  24      36.851  34.464  25.398  1.00  0.00           H  
ATOM    372  CB  VAL A  24      35.776  33.139  26.675  1.00  0.00           C  
ATOM    373  HB  VAL A  24      35.658  32.373  25.907  1.00  0.00           H  
ATOM    374  CG1 VAL A  24      37.038  32.788  27.470  1.00  0.00           C  
ATOM    375 HG11 VAL A  24      37.173  33.484  28.297  1.00  0.00           H  
ATOM    376 HG12 VAL A  24      36.958  31.773  27.862  1.00  0.00           H  
ATOM    377 HG13 VAL A  24      37.904  32.847  26.811  1.00  0.00           H  
ATOM    378  CG2 VAL A  24      34.568  33.052  27.617  1.00  0.00           C  
ATOM    379 HG21 VAL A  24      34.507  32.046  28.033  1.00  0.00           H  
ATOM    380 HG22 VAL A  24      34.664  33.767  28.433  1.00  0.00           H  
ATOM    381 HG23 VAL A  24      33.648  33.253  27.068  1.00  0.00           H  
ATOM    382  C   VAL A  24      34.800  34.685  24.928  1.00  0.00           C  
ATOM    383  O   VAL A  24      33.752  35.264  25.222  1.00  0.00           O  
ATOM    384  N   GLU A  25      35.003  34.158  23.716  1.00  0.00           N  
ATOM    385  H   GLU A  25      35.897  33.711  23.515  1.00  0.00           H  
ATOM    386  CA  GLU A  25      33.993  34.142  22.642  1.00  0.00           C  
ATOM    387  HA  GLU A  25      33.496  35.114  22.631  1.00  0.00           H  
ATOM    388  CB  GLU A  25      34.685  33.981  21.271  1.00  0.00           C  
ATOM    389  HB2 GLU A  25      33.915  34.120  20.511  1.00  0.00           H  
ATOM    390  HB3 GLU A  25      35.409  34.786  21.136  1.00  0.00           H  
ATOM    391  CG  GLU A  25      35.371  32.631  20.981  1.00  0.00           C  
ATOM    392  HG2 GLU A  25      34.827  31.818  21.465  1.00  0.00           H  
ATOM    393  HG3 GLU A  25      35.314  32.456  19.904  1.00  0.00           H  
ATOM    394  CD  GLU A  25      36.849  32.584  21.395  1.00  0.00           C  
ATOM    395  OE1 GLU A  25      37.721  32.363  20.516  1.00  0.00           O  
ATOM    396  OE2 GLU A  25      37.164  32.706  22.602  1.00  0.00           O  
ATOM    397  C   GLU A  25      32.884  33.085  22.855  1.00  0.00           C  
ATOM    398  O   GLU A  25      31.824  33.157  22.226  1.00  0.00           O  
ATOM    399  N   ASP A  26      33.109  32.134  23.768  1.00  0.00           N  
ATOM    400  H   ASP A  26      34.008  32.150  24.225  1.00  0.00           H  
ATOM    401  CA  ASP A  26      32.204  31.051  24.175  1.00  0.00           C  
ATOM    402  HA  ASP A  26      31.169  31.379  24.085  1.00  0.00           H  
ATOM    403  CB  ASP A  26      32.421  29.842  23.241  1.00  0.00           C  
ATOM    404  HB2 ASP A  26      32.137  30.141  22.231  1.00  0.00           H  
ATOM    405  HB3 ASP A  26      33.484  29.596  23.228  1.00  0.00           H  
ATOM    406  CG  ASP A  26      31.642  28.567  23.598  1.00  0.00           C  
ATOM    407  OD1 ASP A  26      31.838  27.550  22.886  1.00  0.00           O  
ATOM    408  OD2 ASP A  26      30.843  28.566  24.565  1.00  0.00           O  
ATOM    409  C   ASP A  26      32.468  30.695  25.648  1.00  0.00           C  
ATOM    410  O   ASP A  26      33.589  30.345  26.016  1.00  0.00           O  
ATOM    411  N   THR A  27      31.446  30.784  26.502  1.00  0.00           N  
ATOM    412  H   THR A  27      30.556  31.102  26.139  1.00  0.00           H  
ATOM    413  CA  THR A  27      31.545  30.502  27.946  1.00  0.00           C  
ATOM    414  HA  THR A  27      32.293  31.168  28.374  1.00  0.00           H  
ATOM    415  CB  THR A  27      30.200  30.817  28.628  1.00  0.00           C  
ATOM    416  HB  THR A  27      29.390  30.375  28.048  1.00  0.00           H  
ATOM    417  CG2 THR A  27      30.075  30.333  30.073  1.00  0.00           C  
ATOM    418 HG21 THR A  27      30.919  30.685  30.664  1.00  0.00           H  
ATOM    419 HG22 THR A  27      29.144  30.707  30.499  1.00  0.00           H  
ATOM    420 HG23 THR A  27      30.041  29.243  30.101  1.00  0.00           H  
ATOM    421  OG1 THR A  27      30.027  32.220  28.665  1.00  0.00           O  
ATOM    422  HG1 THR A  27      29.893  32.508  27.745  1.00  0.00           H  
ATOM    423  C   THR A  27      32.014  29.071  28.251  1.00  0.00           C  
ATOM    424  O   THR A  27      32.726  28.864  29.235  1.00  0.00           O  
ATOM    425  N   ASP A  28      31.710  28.084  27.404  1.00  0.00           N  
ATOM    426  H   ASP A  28      31.228  28.308  26.536  1.00  0.00           H  
ATOM    427  CA  ASP A  28      32.138  26.692  27.627  1.00  0.00           C  
ATOM    428  HA  ASP A  28      31.883  26.419  28.653  1.00  0.00           H  
ATOM    429  CB  ASP A  28      31.362  25.750  26.696  1.00  0.00           C  
ATOM    430  HB2 ASP A  28      31.628  25.982  25.663  1.00  0.00           H  
ATOM    431  HB3 ASP A  28      31.676  24.726  26.898  1.00  0.00           H  
ATOM    432  CG  ASP A  28      29.838  25.816  26.849  1.00  0.00           C  
ATOM    433  OD1 ASP A  28      29.312  26.089  27.959  1.00  0.00           O  
ATOM    434  OD2 ASP A  28      29.141  25.555  25.841  1.00  0.00           O  
ATOM    435  C   ASP A  28      33.661  26.480  27.477  1.00  0.00           C  
ATOM    436  O   ASP A  28      34.183  25.459  27.935  1.00  0.00           O  
ATOM    437  N   LYS A  29      34.377  27.451  26.888  1.00  0.00           N  
ATOM    438  H   LYS A  29      33.872  28.276  26.582  1.00  0.00           H  
ATOM    439  CA  LYS A  29      35.831  27.439  26.668  1.00  0.00           C  
ATOM    440  HA  LYS A  29      36.076  26.553  26.089  1.00  0.00           H  
ATOM    441  CB  LYS A  29      36.198  28.688  25.844  1.00  0.00           C  
ATOM    442  HB2 LYS A  29      35.503  28.766  25.006  1.00  0.00           H  
ATOM    443  HB3 LYS A  29      36.069  29.570  26.474  1.00  0.00           H  
ATOM    444  CG  LYS A  29      37.621  28.696  25.263  1.00  0.00           C  
ATOM    445  HG2 LYS A  29      38.353  28.510  26.049  1.00  0.00           H  
ATOM    446  HG3 LYS A  29      37.697  27.914  24.509  1.00  0.00           H  
ATOM    447  CD  LYS A  29      37.910  30.063  24.624  1.00  0.00           C  
ATOM    448  HD2 LYS A  29      37.077  30.337  23.972  1.00  0.00           H  
ATOM    449  HD3 LYS A  29      37.993  30.810  25.414  1.00  0.00           H  
ATOM    450  CE  LYS A  29      39.195  30.058  23.790  1.00  0.00           C  
ATOM    451  HE2 LYS A  29      40.025  29.660  24.383  1.00  0.00           H  
ATOM    452  HE3 LYS A  29      39.046  29.391  22.935  1.00  0.00           H  
ATOM    453  NZ  LYS A  29      39.521  31.425  23.311  1.00  0.00           N  
ATOM    454  HZ1 LYS A  29      40.189  31.388  22.552  1.00  0.00           H  
ATOM    455  HZ2 LYS A  29      38.681  31.903  22.973  1.00  0.00           H  
ATOM    456  HZ3 LYS A  29      39.926  31.994  24.053  1.00  0.00           H  
ATOM    457  C   LYS A  29      36.615  27.401  27.985  1.00  0.00           C  
ATOM    458  O   LYS A  29      36.348  28.208  28.880  1.00  0.00           O  
ATOM    459  N   VAL A  30      37.634  26.542  28.080  1.00  0.00           N  
ATOM    460  H   VAL A  30      37.772  25.895  27.312  1.00  0.00           H  
ATOM    461  CA  VAL A  30      38.651  26.595  29.153  1.00  0.00           C  
ATOM    462  HA  VAL A  30      38.189  27.055  30.027  1.00  0.00           H  
ATOM    463  CB  VAL A  30      39.090  25.183  29.599  1.00  0.00           C  
ATOM    464  HB  VAL A  30      38.197  24.612  29.852  1.00  0.00           H  
ATOM    465  CG1 VAL A  30      39.857  24.393  28.533  1.00  0.00           C  
ATOM    466 HG11 VAL A  30      39.271  24.337  27.618  1.00  0.00           H  
ATOM    467 HG12 VAL A  30      40.815  24.865  28.319  1.00  0.00           H  
ATOM    468 HG13 VAL A  30      40.036  23.378  28.888  1.00  0.00           H  
ATOM    469  CG2 VAL A  30      39.972  25.251  30.853  1.00  0.00           C  
ATOM    470 HG21 VAL A  30      40.204  24.241  31.187  1.00  0.00           H  
ATOM    471 HG22 VAL A  30      40.910  25.766  30.645  1.00  0.00           H  
ATOM    472 HG23 VAL A  30      39.442  25.764  31.654  1.00  0.00           H  
ATOM    473  C   VAL A  30      39.839  27.478  28.747  1.00  0.00           C  
ATOM    474  O   VAL A  30      40.348  27.375  27.631  1.00  0.00           O  
ATOM    475  N   LEU A  31      40.306  28.350  29.645  1.00  0.00           N  
ATOM    476  H   LEU A  31      39.834  28.420  30.539  1.00  0.00           H  
ATOM    477  CA  LEU A  31      41.532  29.139  29.461  1.00  0.00           C  
ATOM    478  HA  LEU A  31      41.683  29.349  28.403  1.00  0.00           H  
ATOM    479  CB  LEU A  31      41.393  30.480  30.209  1.00  0.00           C  
ATOM    480  HB2 LEU A  31      41.172  30.266  31.255  1.00  0.00           H  
ATOM    481  HB3 LEU A  31      42.353  30.997  30.179  1.00  0.00           H  
ATOM    482  CG  LEU A  31      40.312  31.430  29.662  1.00  0.00           C  
ATOM    483  HG  LEU A  31      39.347  30.923  29.644  1.00  0.00           H  
ATOM    484  CD1 LEU A  31      40.194  32.647  30.580  1.00  0.00           C  
ATOM    485 HD11 LEU A  31      39.945  32.326  31.590  1.00  0.00           H  
ATOM    486 HD12 LEU A  31      41.140  33.191  30.598  1.00  0.00           H  
ATOM    487 HD13 LEU A  31      39.413  33.312  30.211  1.00  0.00           H  
ATOM    488  CD2 LEU A  31      40.643  31.928  28.255  1.00  0.00           C  
ATOM    489 HD21 LEU A  31      39.923  32.686  27.950  1.00  0.00           H  
ATOM    490 HD22 LEU A  31      41.637  32.377  28.239  1.00  0.00           H  
ATOM    491 HD23 LEU A  31      40.603  31.106  27.542  1.00  0.00           H  
ATOM    492  C   LEU A  31      42.767  28.380  29.972  1.00  0.00           C  
ATOM    493  O   LEU A  31      42.810  28.024  31.149  1.00  0.00           O  
ATOM    494  N   NLN A  32      43.809  28.201  29.151  1.00  0.00           N  
ATOM    495  H   NLN A  32      43.722  28.473  28.180  1.00  0.00           H  
ATOM    496  CA  NLN A  32      45.142  27.869  29.678  1.00  0.00           C  
ATOM    497  HA  NLN A  32      45.053  27.029  30.369  1.00  0.00           H  
ATOM    498  CB  NLN A  32      46.121  27.498  28.547  1.00  0.00           C  
ATOM    499  HB2 NLN A  32      46.158  28.312  27.823  1.00  0.00           H  
ATOM    500  HB3 NLN A  32      47.122  27.397  28.969  1.00  0.00           H  
ATOM    501  CG  NLN A  32      45.814  26.222  27.788  1.00  0.00           C  
ATOM    502  OD1 NLN A  32      45.264  26.279  26.693  1.00  0.00           O  
ATOM    503  ND2 NLN A  32      46.206  25.078  28.326  1.00  0.00           N  
ATOM    504 HD21 NLN A  32      46.608  25.090  29.259  1.00  0.00           H  
ATOM    505  C   NLN A  32      45.720  29.074  30.443  1.00  0.00           C  
ATOM    506  O   NLN A  32      45.730  30.180  29.893  1.00  0.00           O  
ATOM    507  N   VAL A  33      46.259  28.871  31.652  1.00  0.00           N  
ATOM    508  H   VAL A  33      46.166  27.956  32.082  1.00  0.00           H  
ATOM    509  CA  VAL A  33      46.984  29.904  32.418  1.00  0.00           C  
ATOM    510  HA  VAL A  33      47.251  30.718  31.745  1.00  0.00           H  
ATOM    511  CB  VAL A  33      46.099  30.510  33.530  1.00  0.00           C  
ATOM    512  HB  VAL A  33      45.754  29.713  34.190  1.00  0.00           H  
ATOM    513  CG1 VAL A  33      46.861  31.541  34.378  1.00  0.00           C  
ATOM    514 HG11 VAL A  33      47.688  31.064  34.903  1.00  0.00           H  
ATOM    515 HG12 VAL A  33      47.245  32.339  33.741  1.00  0.00           H  
ATOM    516 HG13 VAL A  33      46.193  31.970  35.126  1.00  0.00           H  
ATOM    517  CG2 VAL A  33      44.872  31.218  32.937  1.00  0.00           C  
ATOM    518 HG21 VAL A  33      44.229  30.494  32.437  1.00  0.00           H  
ATOM    519 HG22 VAL A  33      44.298  31.700  33.727  1.00  0.00           H  
ATOM    520 HG23 VAL A  33      45.188  31.965  32.211  1.00  0.00           H  
ATOM    521  C   VAL A  33      48.287  29.329  32.976  1.00  0.00           C  
ATOM    522  O   VAL A  33      48.264  28.442  33.828  1.00  0.00           O  
ATOM    523  N   THR A  34      49.430  29.825  32.496  1.00  0.00           N  
ATOM    524  H   THR A  34      49.373  30.538  31.780  1.00  0.00           H  
ATOM    525  CA  THR A  34      50.760  29.264  32.792  1.00  0.00           C  
ATOM    526  HA  THR A  34      50.614  28.294  33.260  1.00  0.00           H  
ATOM    527  CB  THR A  34      51.585  29.010  31.517  1.00  0.00           C  
ATOM    528  HB  THR A  34      51.995  29.954  31.154  1.00  0.00           H  
ATOM    529  CG2 THR A  34      52.729  28.033  31.786  1.00  0.00           C  
ATOM    530 HG21 THR A  34      52.330  27.073  32.110  1.00  0.00           H  
ATOM    531 HG22 THR A  34      53.311  27.893  30.874  1.00  0.00           H  
ATOM    532 HG23 THR A  34      53.379  28.425  32.564  1.00  0.00           H  
ATOM    533  OG1 THR A  34      50.804  28.437  30.489  1.00  0.00           O  
ATOM    534  HG1 THR A  34      50.235  29.169  30.165  1.00  0.00           H  
ATOM    535  C   THR A  34      51.547  30.151  33.763  1.00  0.00           C  
ATOM    536  O   THR A  34      51.740  31.344  33.511  1.00  0.00           O  
ATOM    537  N   LEU A  35      52.045  29.562  34.852  1.00  0.00           N  
ATOM    538  H   LEU A  35      51.855  28.571  34.974  1.00  0.00           H  
ATOM    539  CA  LEU A  35      52.785  30.222  35.936  1.00  0.00           C  
ATOM    540  HA  LEU A  35      52.747  31.298  35.776  1.00  0.00           H  
ATOM    541  CB  LEU A  35      52.029  29.920  37.249  1.00  0.00           C  
ATOM    542  HB2 LEU A  35      51.045  30.380  37.148  1.00  0.00           H  
ATOM    543  HB3 LEU A  35      51.869  28.843  37.332  1.00  0.00           H  
ATOM    544  CG  LEU A  35      52.671  30.429  38.558  1.00  0.00           C  
ATOM    545  HG  LEU A  35      53.277  31.312  38.363  1.00  0.00           H  
ATOM    546  CD1 LEU A  35      51.579  30.806  39.562  1.00  0.00           C  
ATOM    547 HD11 LEU A  35      52.027  31.090  40.513  1.00  0.00           H  
ATOM    548 HD12 LEU A  35      51.017  31.658  39.179  1.00  0.00           H  
ATOM    549 HD13 LEU A  35      50.906  29.964  39.722  1.00  0.00           H  
ATOM    550  CD2 LEU A  35      53.540  29.357  39.223  1.00  0.00           C  
ATOM    551 HD21 LEU A  35      52.925  28.497  39.489  1.00  0.00           H  
ATOM    552 HD22 LEU A  35      54.333  29.035  38.552  1.00  0.00           H  
ATOM    553 HD23 LEU A  35      53.994  29.764  40.127  1.00  0.00           H  
ATOM    554  C   LEU A  35      54.274  29.824  35.952  1.00  0.00           C  
ATOM    555  O   LEU A  35      54.620  28.701  35.580  1.00  0.00           O  
ATOM    556  N   GLN A  36      55.152  30.722  36.410  1.00  0.00           N  
ATOM    557  H   GLN A  36      54.797  31.632  36.681  1.00  0.00           H  
ATOM    558  CA  GLN A  36      56.583  30.461  36.653  1.00  0.00           C  
ATOM    559  HA  GLN A  36      56.717  29.392  36.825  1.00  0.00           H  
ATOM    560  CB  GLN A  36      57.415  30.861  35.415  1.00  0.00           C  
ATOM    561  HB2 GLN A  36      56.914  30.447  34.539  1.00  0.00           H  
ATOM    562  HB3 GLN A  36      57.419  31.946  35.305  1.00  0.00           H  
ATOM    563  CG  GLN A  36      58.866  30.331  35.384  1.00  0.00           C  
ATOM    564  HG2 GLN A  36      58.863  29.275  35.643  1.00  0.00           H  
ATOM    565  HG3 GLN A  36      59.228  30.403  34.358  1.00  0.00           H  
ATOM    566  CD  GLN A  36      59.890  31.053  36.264  1.00  0.00           C  
ATOM    567  OE1 GLN A  36      59.693  32.160  36.757  1.00  0.00           O  
ATOM    568  NE2 GLN A  36      61.046  30.469  36.488  1.00  0.00           N  
ATOM    569 HE21 GLN A  36      61.711  30.944  37.075  1.00  0.00           H  
ATOM    570 HE22 GLN A  36      61.239  29.522  36.163  1.00  0.00           H  
ATOM    571  C   GLN A  36      57.042  31.204  37.915  1.00  0.00           C  
ATOM    572  O   GLN A  36      56.660  32.359  38.114  1.00  0.00           O  
ATOM    573  N   ILE A  37      57.865  30.566  38.754  1.00  0.00           N  
ATOM    574  H   ILE A  37      58.171  29.631  38.516  1.00  0.00           H  
ATOM    575  CA  ILE A  37      58.394  31.155  39.997  1.00  0.00           C  
ATOM    576  HA  ILE A  37      58.053  32.188  40.046  1.00  0.00           H  
ATOM    577  CB  ILE A  37      57.791  30.440  41.227  1.00  0.00           C  
ATOM    578  HB  ILE A  37      56.706  30.442  41.099  1.00  0.00           H  
ATOM    579  CG2 ILE A  37      58.256  28.978  41.344  1.00  0.00           C  
ATOM    580 HG21 ILE A  37      58.115  28.457  40.399  1.00  0.00           H  
ATOM    581 HG22 ILE A  37      59.310  28.935  41.618  1.00  0.00           H  
ATOM    582 HG23 ILE A  37      57.675  28.456  42.103  1.00  0.00           H  
ATOM    583  CG1 ILE A  37      58.120  31.210  42.524  1.00  0.00           C  
ATOM    584 HG12 ILE A  37      59.159  31.036  42.803  1.00  0.00           H  
ATOM    585 HG13 ILE A  37      57.991  32.278  42.345  1.00  0.00           H  
ATOM    586  CD1 ILE A  37      57.210  30.825  43.696  1.00  0.00           C  
ATOM    587 HD11 ILE A  37      57.366  29.784  43.976  1.00  0.00           H  
ATOM    588 HD12 ILE A  37      57.435  31.456  44.555  1.00  0.00           H  
ATOM    589 HD13 ILE A  37      56.167  30.974  43.416  1.00  0.00           H  
ATOM    590  C   ILE A  37      59.929  31.208  39.995  1.00  0.00           C  
ATOM    591  O   ILE A  37      60.591  30.283  39.527  1.00  0.00           O  
ATOM    592  N   THR A  38      60.504  32.301  40.503  1.00  0.00           N  
ATOM    593  H   THR A  38      59.897  33.045  40.841  1.00  0.00           H  
ATOM    594  CA  THR A  38      61.958  32.556  40.523  1.00  0.00           C  
ATOM    595  HA  THR A  38      62.497  31.628  40.333  1.00  0.00           H  
ATOM    596  CB  THR A  38      62.329  33.551  39.410  1.00  0.00           C  
ATOM    597  HB  THR A  38      61.735  34.457  39.530  1.00  0.00           H  
ATOM    598  CG2 THR A  38      63.809  33.938  39.393  1.00  0.00           C  
ATOM    599 HG21 THR A  38      64.056  34.523  40.279  1.00  0.00           H  
ATOM    600 HG22 THR A  38      64.435  33.046  39.364  1.00  0.00           H  
ATOM    601 HG23 THR A  38      64.010  34.548  38.514  1.00  0.00           H  
ATOM    602  OG1 THR A  38      62.037  32.985  38.148  1.00  0.00           O  
ATOM    603  HG1 THR A  38      61.110  32.710  38.159  1.00  0.00           H  
ATOM    604  C   THR A  38      62.399  33.079  41.892  1.00  0.00           C  
ATOM    605  O   THR A  38      61.844  34.060  42.386  1.00  0.00           O  
ATOM    606  N   LEU A  39      63.387  32.432  42.518  1.00  0.00           N  
ATOM    607  H   LEU A  39      63.819  31.641  42.046  1.00  0.00           H  
ATOM    608  CA  LEU A  39      63.939  32.819  43.821  1.00  0.00           C  
ATOM    609  HA  LEU A  39      63.114  33.103  44.469  1.00  0.00           H  
ATOM    610  CB  LEU A  39      64.650  31.597  44.437  1.00  0.00           C  
ATOM    611  HB2 LEU A  39      63.923  30.793  44.559  1.00  0.00           H  
ATOM    612  HB3 LEU A  39      65.405  31.256  43.727  1.00  0.00           H  
ATOM    613  CG  LEU A  39      65.352  31.845  45.788  1.00  0.00           C  
ATOM    614  HG  LEU A  39      66.094  32.634  45.679  1.00  0.00           H  
ATOM    615  CD1 LEU A  39      64.376  32.246  46.893  1.00  0.00           C  
ATOM    616 HD11 LEU A  39      64.915  32.351  47.832  1.00  0.00           H  
ATOM    617 HD12 LEU A  39      63.922  33.207  46.666  1.00  0.00           H  
ATOM    618 HD13 LEU A  39      63.604  31.486  47.009  1.00  0.00           H  
ATOM    619  CD2 LEU A  39      66.067  30.571  46.234  1.00  0.00           C  
ATOM    620 HD21 LEU A  39      65.353  29.758  46.366  1.00  0.00           H  
ATOM    621 HD22 LEU A  39      66.805  30.288  45.485  1.00  0.00           H  
ATOM    622 HD23 LEU A  39      66.590  30.751  47.173  1.00  0.00           H  
ATOM    623  C   LEU A  39      64.882  34.027  43.707  1.00  0.00           C  
ATOM    624  O   LEU A  39      65.860  33.979  42.962  1.00  0.00           O  
ATOM    625  N   SER A  40      64.626  35.077  44.497  1.00  0.00           N  
ATOM    626  H   SER A  40      63.793  35.063  45.076  1.00  0.00           H  
ATOM    627  CA  SER A  40      65.534  36.226  44.627  1.00  0.00           C  
ATOM    628  HA  SER A  40      66.229  36.229  43.786  1.00  0.00           H  
ATOM    629  CB  SER A  40      64.740  37.532  44.554  1.00  0.00           C  
ATOM    630  HB2 SER A  40      64.081  37.494  43.687  1.00  0.00           H  
ATOM    631  HB3 SER A  40      64.132  37.645  45.453  1.00  0.00           H  
ATOM    632  OG  SER A  40      65.616  38.639  44.426  1.00  0.00           O  
ATOM    633  HG  SER A  40      65.661  38.856  43.469  1.00  0.00           H  
ATOM    634  C   SER A  40      66.374  36.160  45.908  1.00  0.00           C  
ATOM    635  O   SER A  40      67.599  36.297  45.832  1.00  0.00           O  
ATOM    636  N   GLN A  41      65.740  35.900  47.065  1.00  0.00           N  
ATOM    637  H   GLN A  41      64.735  35.764  47.044  1.00  0.00           H  
ATOM    638  CA  GLN A  41      66.402  35.809  48.377  1.00  0.00           C  
ATOM    639  HA  GLN A  41      67.351  35.301  48.228  1.00  0.00           H  
ATOM    640  CB  GLN A  41      66.649  37.224  48.952  1.00  0.00           C  
ATOM    641  HB2 GLN A  41      65.890  37.915  48.582  1.00  0.00           H  
ATOM    642  HB3 GLN A  41      66.541  37.203  50.035  1.00  0.00           H  
ATOM    643  CG  GLN A  41      68.042  37.802  48.660  1.00  0.00           C  
ATOM    644  HG2 GLN A  41      68.102  38.074  47.608  1.00  0.00           H  
ATOM    645  HG3 GLN A  41      68.159  38.711  49.244  1.00  0.00           H  
ATOM    646  CD  GLN A  41      69.203  36.868  48.999  1.00  0.00           C  
ATOM    647  OE1 GLN A  41      69.094  35.939  49.793  1.00  0.00           O  
ATOM    648  NE2 GLN A  41      70.352  37.053  48.387  1.00  0.00           N  
ATOM    649 HE21 GLN A  41      71.101  36.405  48.571  1.00  0.00           H  
ATOM    650 HE22 GLN A  41      70.475  37.862  47.781  1.00  0.00           H  
ATOM    651  C   GLN A  41      65.640  34.970  49.420  1.00  0.00           C  
ATOM    652  O   GLN A  41      64.441  34.719  49.293  1.00  0.00           O  
ATOM    653  N   ILE A  42      66.340  34.592  50.498  1.00  0.00           N  
ATOM    654  H   ILE A  42      67.310  34.888  50.548  1.00  0.00           H  
ATOM    655  CA  ILE A  42      65.788  33.914  51.686  1.00  0.00           C  
ATOM    656  HA  ILE A  42      64.704  33.883  51.603  1.00  0.00           H  
ATOM    657  CB  ILE A  42      66.288  32.450  51.788  1.00  0.00           C  
ATOM    658  HB  ILE A  42      67.379  32.461  51.846  1.00  0.00           H  
ATOM    659  CG2 ILE A  42      65.755  31.800  53.080  1.00  0.00           C  
ATOM    660 HG21 ILE A  42      66.160  32.300  53.959  1.00  0.00           H  
ATOM    661 HG22 ILE A  42      64.667  31.845  53.111  1.00  0.00           H  
ATOM    662 HG23 ILE A  42      66.077  30.762  53.154  1.00  0.00           H  
ATOM    663  CG1 ILE A  42      65.875  31.641  50.533  1.00  0.00           C  
ATOM    664 HG12 ILE A  42      64.789  31.678  50.415  1.00  0.00           H  
ATOM    665 HG13 ILE A  42      66.340  32.101  49.659  1.00  0.00           H  
ATOM    666  CD1 ILE A  42      66.313  30.169  50.533  1.00  0.00           C  
ATOM    667 HD11 ILE A  42      67.376  30.087  50.760  1.00  0.00           H  
ATOM    668 HD12 ILE A  42      65.740  29.594  51.260  1.00  0.00           H  
ATOM    669 HD13 ILE A  42      66.132  29.740  49.548  1.00  0.00           H  
ATOM    670  C   ILE A  42      66.129  34.721  52.948  1.00  0.00           C  
ATOM    671  O   ILE A  42      67.284  35.118  53.124  1.00  0.00           O  
ATOM    672  N   LYS A  43      65.152  34.947  53.838  1.00  0.00           N  
ATOM    673  H   LYS A  43      64.235  34.551  53.657  1.00  0.00           H  
ATOM    674  CA  LYS A  43      65.379  35.557  55.163  1.00  0.00           C  
ATOM    675  HA  LYS A  43      66.201  36.274  55.102  1.00  0.00           H  
ATOM    676  CB  LYS A  43      64.112  36.305  55.622  1.00  0.00           C  
ATOM    677  HB2 LYS A  43      63.838  37.047  54.873  1.00  0.00           H  
ATOM    678  HB3 LYS A  43      63.296  35.590  55.701  1.00  0.00           H  
ATOM    679  CG  LYS A  43      64.286  37.014  56.978  1.00  0.00           C  
ATOM    680  HG2 LYS A  43      64.776  36.352  57.692  1.00  0.00           H  
ATOM    681  HG3 LYS A  43      64.906  37.899  56.849  1.00  0.00           H  
ATOM    682  CD  LYS A  43      62.933  37.409  57.575  1.00  0.00           C  
ATOM    683  HD2 LYS A  43      62.399  38.068  56.889  1.00  0.00           H  
ATOM    684  HD3 LYS A  43      62.349  36.502  57.738  1.00  0.00           H  
ATOM    685  CE  LYS A  43      63.137  38.114  58.917  1.00  0.00           C  
ATOM    686  HE2 LYS A  43      63.882  37.563  59.497  1.00  0.00           H  
ATOM    687  HE3 LYS A  43      63.521  39.122  58.742  1.00  0.00           H  
ATOM    688  NZ  LYS A  43      61.873  38.165  59.682  1.00  0.00           N  
ATOM    689  HZ1 LYS A  43      62.030  38.587  60.591  1.00  0.00           H  
ATOM    690  HZ2 LYS A  43      61.146  38.669  59.180  1.00  0.00           H  
ATOM    691  HZ3 LYS A  43      61.550  37.216  59.868  1.00  0.00           H  
ATOM    692  C   LYS A  43      65.787  34.508  56.199  1.00  0.00           C  
ATOM    693  O   LYS A  43      66.800  34.679  56.871  1.00  0.00           O  
ATOM    694  N   ASP A  44      64.981  33.457  56.359  1.00  0.00           N  
ATOM    695  H   ASP A  44      64.171  33.378  55.757  1.00  0.00           H  
ATOM    696  CA  ASP A  44      65.153  32.446  57.412  1.00  0.00           C  
ATOM    697  HA  ASP A  44      66.213  32.190  57.496  1.00  0.00           H  
ATOM    698  CB  ASP A  44      64.686  33.041  58.758  1.00  0.00           C  
ATOM    699  HB2 ASP A  44      65.232  33.965  58.953  1.00  0.00           H  
ATOM    700  HB3 ASP A  44      63.626  33.294  58.690  1.00  0.00           H  
ATOM    701  CG  ASP A  44      64.903  32.110  59.956  1.00  0.00           C  
ATOM    702  OD1 ASP A  44      65.726  31.174  59.872  1.00  0.00           O  
ATOM    703  OD2 ASP A  44      64.260  32.340  61.008  1.00  0.00           O  
ATOM    704  C   ASP A  44      64.358  31.160  57.115  1.00  0.00           C  
ATOM    705  O   ASP A  44      63.132  31.199  56.988  1.00  0.00           O  
ATOM    706  N   MET A  45      65.048  30.020  57.058  1.00  0.00           N  
ATOM    707  H   MET A  45      66.051  30.091  57.178  1.00  0.00           H  
ATOM    708  CA  MET A  45      64.478  28.686  57.266  1.00  0.00           C  
ATOM    709  HA  MET A  45      63.460  28.651  56.878  1.00  0.00           H  
ATOM    710  CB  MET A  45      65.330  27.656  56.500  1.00  0.00           C  
ATOM    711  HB2 MET A  45      65.202  27.822  55.430  1.00  0.00           H  
ATOM    712  HB3 MET A  45      66.381  27.832  56.733  1.00  0.00           H  
ATOM    713  CG  MET A  45      65.038  26.180  56.807  1.00  0.00           C  
ATOM    714  HG2 MET A  45      65.770  25.596  56.249  1.00  0.00           H  
ATOM    715  HG3 MET A  45      65.220  25.979  57.862  1.00  0.00           H  
ATOM    716  SD  MET A  45      63.397  25.547  56.353  1.00  0.00           S  
ATOM    717  CE  MET A  45      62.430  25.919  57.842  1.00  0.00           C  
ATOM    718  HE1 MET A  45      62.138  26.967  57.840  1.00  0.00           H  
ATOM    719  HE2 MET A  45      61.529  25.310  57.848  1.00  0.00           H  
ATOM    720  HE3 MET A  45      63.013  25.693  58.735  1.00  0.00           H  
ATOM    721  C   MET A  45      64.446  28.438  58.780  1.00  0.00           C  
ATOM    722  O   MET A  45      65.457  28.057  59.372  1.00  0.00           O  
ATOM    723  N   ASP A  46      63.311  28.728  59.419  1.00  0.00           N  
ATOM    724  H   ASP A  46      62.520  29.062  58.879  1.00  0.00           H  
ATOM    725  CA  ASP A  46      63.198  28.811  60.877  1.00  0.00           C  
ATOM    726  HA  ASP A  46      64.080  29.328  61.255  1.00  0.00           H  
ATOM    727  CB  ASP A  46      61.982  29.676  61.218  1.00  0.00           C  
ATOM    728  HB2 ASP A  46      62.003  30.555  60.578  1.00  0.00           H  
ATOM    729  HB3 ASP A  46      61.066  29.127  60.999  1.00  0.00           H  
ATOM    730  CG  ASP A  46      61.933  30.121  62.677  1.00  0.00           C  
ATOM    731  OD1 ASP A  46      61.241  31.131  62.952  1.00  0.00           O  
ATOM    732  OD2 ASP A  46      62.524  29.476  63.571  1.00  0.00           O  
ATOM    733  C   ASP A  46      63.115  27.440  61.564  1.00  0.00           C  
ATOM    734  O   ASP A  46      62.056  26.814  61.611  1.00  0.00           O  
ATOM    735  N   GLU A  47      64.216  26.982  62.152  1.00  0.00           N  
ATOM    736  H   GLU A  47      65.071  27.524  62.040  1.00  0.00           H  
ATOM    737  CA  GLU A  47      64.289  25.685  62.844  1.00  0.00           C  
ATOM    738  HA  GLU A  47      63.815  24.927  62.216  1.00  0.00           H  
ATOM    739  CB  GLU A  47      65.760  25.296  63.029  1.00  0.00           C  
ATOM    740  HB2 GLU A  47      66.254  26.027  63.671  1.00  0.00           H  
ATOM    741  HB3 GLU A  47      65.801  24.325  63.523  1.00  0.00           H  
ATOM    742  CG  GLU A  47      66.509  25.209  61.694  1.00  0.00           C  
ATOM    743  HG2 GLU A  47      65.960  24.553  61.015  1.00  0.00           H  
ATOM    744  HG3 GLU A  47      66.582  26.197  61.237  1.00  0.00           H  
ATOM    745  CD  GLU A  47      67.905  24.641  61.913  1.00  0.00           C  
ATOM    746  OE1 GLU A  47      68.019  23.442  62.264  1.00  0.00           O  
ATOM    747  OE2 GLU A  47      68.906  25.374  61.738  1.00  0.00           O  
ATOM    748  C   GLU A  47      63.563  25.649  64.204  1.00  0.00           C  
ATOM    749  O   GLU A  47      63.345  24.567  64.761  1.00  0.00           O  
ATOM    750  N   ARG A  48      63.178  26.808  64.753  1.00  0.00           N  
ATOM    751  H   ARG A  48      63.363  27.659  64.226  1.00  0.00           H  
ATOM    752  CA  ARG A  48      62.403  26.929  66.002  1.00  0.00           C  
ATOM    753  HA  ARG A  48      62.672  26.118  66.682  1.00  0.00           H  
ATOM    754  CB  ARG A  48      62.779  28.266  66.655  1.00  0.00           C  
ATOM    755  HB2 ARG A  48      63.867  28.336  66.683  1.00  0.00           H  
ATOM    756  HB3 ARG A  48      62.397  29.078  66.039  1.00  0.00           H  
ATOM    757  CG  ARG A  48      62.249  28.469  68.079  1.00  0.00           C  
ATOM    758  HG2 ARG A  48      61.161  28.487  68.084  1.00  0.00           H  
ATOM    759  HG3 ARG A  48      62.606  27.667  68.727  1.00  0.00           H  
ATOM    760  CD  ARG A  48      62.785  29.814  68.570  1.00  0.00           C  
ATOM    761  HD2 ARG A  48      63.873  29.783  68.499  1.00  0.00           H  
ATOM    762  HD3 ARG A  48      62.411  30.611  67.925  1.00  0.00           H  
ATOM    763  NE  ARG A  48      62.416  30.095  69.962  1.00  0.00           N  
ATOM    764  HE  ARG A  48      61.705  29.521  70.401  1.00  0.00           H  
ATOM    765  CZ  ARG A  48      63.041  30.936  70.759  1.00  0.00           C  
ATOM    766  NH1 ARG A  48      63.954  31.761  70.339  1.00  0.00           N  
ATOM    767 HH11 ARG A  48      64.158  31.816  69.344  1.00  0.00           H  
ATOM    768 HH12 ARG A  48      64.522  32.275  70.992  1.00  0.00           H  
ATOM    769  NH2 ARG A  48      62.756  30.931  72.022  1.00  0.00           N  
ATOM    770 HH21 ARG A  48      63.305  31.491  72.661  1.00  0.00           H  
ATOM    771 HH22 ARG A  48      62.102  30.228  72.352  1.00  0.00           H  
ATOM    772  C   ARG A  48      60.895  26.838  65.766  1.00  0.00           C  
ATOM    773  O   ARG A  48      60.164  26.472  66.681  1.00  0.00           O  
ATOM    774  N   ASN A  49      60.436  27.164  64.554  1.00  0.00           N  
ATOM    775  H   ASN A  49      61.118  27.496  63.885  1.00  0.00           H  
ATOM    776  CA  ASN A  49      59.009  27.260  64.215  1.00  0.00           C  
ATOM    777  HA  ASN A  49      58.430  26.853  65.043  1.00  0.00           H  
ATOM    778  CB  ASN A  49      58.642  28.754  64.079  1.00  0.00           C  
ATOM    779  HB2 ASN A  49      59.182  29.185  63.237  1.00  0.00           H  
ATOM    780  HB3 ASN A  49      57.577  28.834  63.863  1.00  0.00           H  
ATOM    781  CG  ASN A  49      58.920  29.573  65.338  1.00  0.00           C  
ATOM    782  OD1 ASN A  49      58.183  29.533  66.313  1.00  0.00           O  
ATOM    783  ND2 ASN A  49      59.968  30.362  65.372  1.00  0.00           N  
ATOM    784 HD21 ASN A  49      60.137  30.899  66.216  1.00  0.00           H  
ATOM    785 HD22 ASN A  49      60.615  30.413  64.588  1.00  0.00           H  
ATOM    786  C   ASN A  49      58.579  26.417  62.992  1.00  0.00           C  
ATOM    787  O   ASN A  49      57.383  26.242  62.765  1.00  0.00           O  
ATOM    788  N   GLN A  50      59.529  25.872  62.220  1.00  0.00           N  
ATOM    789  H   GLN A  50      60.495  26.085  62.442  1.00  0.00           H  
ATOM    790  CA  GLN A  50      59.312  25.126  60.969  1.00  0.00           C  
ATOM    791  HA  GLN A  50      60.297  24.991  60.523  1.00  0.00           H  
ATOM    792  CB  GLN A  50      58.759  23.714  61.259  1.00  0.00           C  
ATOM    793  HB2 GLN A  50      57.946  23.783  61.981  1.00  0.00           H  
ATOM    794  HB3 GLN A  50      58.343  23.295  60.348  1.00  0.00           H  
ATOM    795  CG  GLN A  50      59.820  22.735  61.793  1.00  0.00           C  
ATOM    796  HG2 GLN A  50      60.266  23.137  62.704  1.00  0.00           H  
ATOM    797  HG3 GLN A  50      59.322  21.797  62.038  1.00  0.00           H  
ATOM    798  CD  GLN A  50      60.924  22.409  60.790  1.00  0.00           C  
ATOM    799  OE1 GLN A  50      62.108  22.438  61.105  1.00  0.00           O  
ATOM    800  NE2 GLN A  50      60.594  22.123  59.550  1.00  0.00           N  
ATOM    801 HE21 GLN A  50      61.335  21.935  58.877  1.00  0.00           H  
ATOM    802 HE22 GLN A  50      59.620  22.046  59.284  1.00  0.00           H  
ATOM    803  C   GLN A  50      58.534  25.932  59.906  1.00  0.00           C  
ATOM    804  O   GLN A  50      57.567  25.449  59.311  1.00  0.00           O  
ATOM    805  N   ILE A  51      58.985  27.172  59.665  1.00  0.00           N  
ATOM    806  H   ILE A  51      59.796  27.479  60.185  1.00  0.00           H  
ATOM    807  CA  ILE A  51      58.441  28.111  58.665  1.00  0.00           C  
ATOM    808  HA  ILE A  51      57.838  27.555  57.946  1.00  0.00           H  
ATOM    809  CB  ILE A  51      57.532  29.182  59.326  1.00  0.00           C  
ATOM    810  HB  ILE A  51      58.133  29.716  60.065  1.00  0.00           H  
ATOM    811  CG2 ILE A  51      57.031  30.213  58.291  1.00  0.00           C  
ATOM    812 HG21 ILE A  51      56.426  29.720  57.530  1.00  0.00           H  
ATOM    813 HG22 ILE A  51      56.432  30.983  58.778  1.00  0.00           H  
ATOM    814 HG23 ILE A  51      57.866  30.723  57.813  1.00  0.00           H  
ATOM    815  CG1 ILE A  51      56.325  28.550  60.059  1.00  0.00           C  
ATOM    816 HG12 ILE A  51      55.645  28.104  59.333  1.00  0.00           H  
ATOM    817 HG13 ILE A  51      56.673  27.759  60.717  1.00  0.00           H  
ATOM    818  CD1 ILE A  51      55.555  29.538  60.944  1.00  0.00           C  
ATOM    819 HD11 ILE A  51      54.848  28.989  61.564  1.00  0.00           H  
ATOM    820 HD12 ILE A  51      56.248  30.073  61.595  1.00  0.00           H  
ATOM    821 HD13 ILE A  51      55.001  30.251  60.333  1.00  0.00           H  
ATOM    822  C   ILE A  51      59.596  28.776  57.899  1.00  0.00           C  
ATOM    823  O   ILE A  51      60.509  29.343  58.504  1.00  0.00           O  
ATOM    824  N   LEU A  52      59.550  28.746  56.569  1.00  0.00           N  
ATOM    825  H   LEU A  52      58.744  28.306  56.133  1.00  0.00           H  
ATOM    826  CA  LEU A  52      60.464  29.482  55.696  1.00  0.00           C  
ATOM    827  HA  LEU A  52      61.429  29.594  56.190  1.00  0.00           H  
ATOM    828  CB  LEU A  52      60.674  28.659  54.414  1.00  0.00           C  
ATOM    829  HB2 LEU A  52      61.173  27.729  54.680  1.00  0.00           H  
ATOM    830  HB3 LEU A  52      59.691  28.414  54.005  1.00  0.00           H  
ATOM    831  CG  LEU A  52      61.496  29.352  53.314  1.00  0.00           C  
ATOM    832  HG  LEU A  52      61.119  30.357  53.130  1.00  0.00           H  
ATOM    833  CD1 LEU A  52      62.975  29.431  53.686  1.00  0.00           C  
ATOM    834 HD11 LEU A  52      63.109  30.092  54.541  1.00  0.00           H  
ATOM    835 HD12 LEU A  52      63.352  28.438  53.932  1.00  0.00           H  
ATOM    836 HD13 LEU A  52      63.544  29.823  52.845  1.00  0.00           H  
ATOM    837  CD2 LEU A  52      61.374  28.566  52.013  1.00  0.00           C  
ATOM    838 HD21 LEU A  52      60.328  28.514  51.711  1.00  0.00           H  
ATOM    839 HD22 LEU A  52      61.939  29.069  51.229  1.00  0.00           H  
ATOM    840 HD23 LEU A  52      61.759  27.556  52.156  1.00  0.00           H  
ATOM    841  C   LEU A  52      59.904  30.876  55.386  1.00  0.00           C  
ATOM    842  O   LEU A  52      58.852  30.981  54.757  1.00  0.00           O  
ATOM    843  N   THR A  53      60.633  31.936  55.744  1.00  0.00           N  
ATOM    844  H   THR A  53      61.488  31.765  56.268  1.00  0.00           H  
ATOM    845  CA  THR A  53      60.424  33.282  55.181  1.00  0.00           C  
ATOM    846  HA  THR A  53      59.407  33.356  54.798  1.00  0.00           H  
ATOM    847  CB  THR A  53      60.582  34.394  56.233  1.00  0.00           C  
ATOM    848  HB  THR A  53      61.595  34.377  56.637  1.00  0.00           H  
ATOM    849  CG2 THR A  53      60.288  35.771  55.627  1.00  0.00           C  
ATOM    850 HG21 THR A  53      60.313  36.532  56.405  1.00  0.00           H  
ATOM    851 HG22 THR A  53      61.031  36.028  54.873  1.00  0.00           H  
ATOM    852 HG23 THR A  53      59.297  35.774  55.171  1.00  0.00           H  
ATOM    853  OG1 THR A  53      59.666  34.243  57.295  1.00  0.00           O  
ATOM    854  HG1 THR A  53      59.883  33.411  57.765  1.00  0.00           H  
ATOM    855  C   THR A  53      61.396  33.497  54.015  1.00  0.00           C  
ATOM    856  O   THR A  53      62.615  33.517  54.207  1.00  0.00           O  
ATOM    857  N   ALA A  54      60.864  33.677  52.804  1.00  0.00           N  
ATOM    858  H   ALA A  54      59.858  33.678  52.710  1.00  0.00           H  
ATOM    859  CA  ALA A  54      61.633  33.856  51.570  1.00  0.00           C  
ATOM    860  HA  ALA A  54      62.577  34.345  51.808  1.00  0.00           H  
ATOM    861  CB  ALA A  54      61.934  32.476  50.969  1.00  0.00           C  
ATOM    862  HB1 ALA A  54      62.515  32.586  50.053  1.00  0.00           H  
ATOM    863  HB2 ALA A  54      62.509  31.881  51.679  1.00  0.00           H  
ATOM    864  HB3 ALA A  54      61.001  31.958  50.739  1.00  0.00           H  
ATOM    865  C   ALA A  54      60.904  34.764  50.566  1.00  0.00           C  
ATOM    866  O   ALA A  54      59.699  35.003  50.697  1.00  0.00           O  
ATOM    867  N   TYR A  55      61.642  35.247  49.563  1.00  0.00           N  
ATOM    868  H   TYR A  55      62.617  34.969  49.507  1.00  0.00           H  
ATOM    869  CA  TYR A  55      61.197  36.233  48.577  1.00  0.00           C  
ATOM    870  HA  TYR A  55      60.128  36.415  48.704  1.00  0.00           H  
ATOM    871  CB  TYR A  55      61.920  37.568  48.832  1.00  0.00           C  
ATOM    872  HB2 TYR A  55      62.964  37.468  48.532  1.00  0.00           H  
ATOM    873  HB3 TYR A  55      61.471  38.335  48.201  1.00  0.00           H  
ATOM    874  CG  TYR A  55      61.867  38.038  50.279  1.00  0.00           C  
ATOM    875  CD1 TYR A  55      63.051  38.133  51.038  1.00  0.00           C  
ATOM    876  HD1 TYR A  55      64.007  37.907  50.586  1.00  0.00           H  
ATOM    877  CE1 TYR A  55      62.992  38.519  52.392  1.00  0.00           C  
ATOM    878  HE1 TYR A  55      63.897  38.609  52.975  1.00  0.00           H  
ATOM    879  CZ  TYR A  55      61.747  38.794  52.997  1.00  0.00           C  
ATOM    880  OH  TYR A  55      61.701  39.155  54.308  1.00  0.00           O  
ATOM    881  HH  TYR A  55      60.793  39.130  54.668  1.00  0.00           H  
ATOM    882  CE2 TYR A  55      60.561  38.696  52.238  1.00  0.00           C  
ATOM    883  HE2 TYR A  55      59.605  38.905  52.696  1.00  0.00           H  
ATOM    884  CD2 TYR A  55      60.626  38.328  50.879  1.00  0.00           C  
ATOM    885  HD2 TYR A  55      59.718  38.250  50.297  1.00  0.00           H  
ATOM    886  C   TYR A  55      61.416  35.701  47.153  1.00  0.00           C  
ATOM    887  O   TYR A  55      62.551  35.577  46.672  1.00  0.00           O  
ATOM    888  N   LEU A  56      60.308  35.353  46.496  1.00  0.00           N  
ATOM    889  H   LEU A  56      59.421  35.504  46.963  1.00  0.00           H  
ATOM    890  CA  LEU A  56      60.261  34.813  45.137  1.00  0.00           C  
ATOM    891  HA  LEU A  56      61.253  34.891  44.692  1.00  0.00           H  
ATOM    892  CB  LEU A  56      59.850  33.326  45.136  1.00  0.00           C  
ATOM    893  HB2 LEU A  56      58.814  33.236  45.458  1.00  0.00           H  
ATOM    894  HB3 LEU A  56      59.892  32.996  44.098  1.00  0.00           H  
ATOM    895  CG  LEU A  56      60.730  32.388  45.986  1.00  0.00           C  
ATOM    896  HG  LEU A  56      61.717  32.827  46.095  1.00  0.00           H  
ATOM    897  CD1 LEU A  56      60.152  32.136  47.380  1.00  0.00           C  
ATOM    898 HD11 LEU A  56      60.825  31.494  47.948  1.00  0.00           H  
ATOM    899 HD12 LEU A  56      60.039  33.077  47.914  1.00  0.00           H  
ATOM    900 HD13 LEU A  56      59.178  31.653  47.300  1.00  0.00           H  
ATOM    901  CD2 LEU A  56      60.885  31.023  45.309  1.00  0.00           C  
ATOM    902 HD21 LEU A  56      59.912  30.541  45.208  1.00  0.00           H  
ATOM    903 HD22 LEU A  56      61.327  31.148  44.321  1.00  0.00           H  
ATOM    904 HD23 LEU A  56      61.537  30.385  45.904  1.00  0.00           H  
ATOM    905  C   LEU A  56      59.302  35.634  44.268  1.00  0.00           C  
ATOM    906  O   LEU A  56      58.232  36.038  44.731  1.00  0.00           O  
ATOM    907  N   TRP A  57      59.670  35.864  43.008  1.00  0.00           N  
ATOM    908  H   TRP A  57      60.545  35.460  42.686  1.00  0.00           H  
ATOM    909  CA  TRP A  57      58.840  36.568  42.025  1.00  0.00           C  
ATOM    910  HA  TRP A  57      58.121  37.185  42.562  1.00  0.00           H  
ATOM    911  CB  TRP A  57      59.695  37.519  41.169  1.00  0.00           C  
ATOM    912  HB2 TRP A  57      60.169  36.921  40.388  1.00  0.00           H  
ATOM    913  HB3 TRP A  57      59.032  38.228  40.672  1.00  0.00           H  
ATOM    914  CG  TRP A  57      60.787  38.292  41.867  1.00  0.00           C  
ATOM    915  CD1 TRP A  57      61.990  38.575  41.315  1.00  0.00           C  
ATOM    916  HD1 TRP A  57      62.308  38.274  40.322  1.00  0.00           H  
ATOM    917  NE1 TRP A  57      62.762  39.294  42.204  1.00  0.00           N  
ATOM    918  HE1 TRP A  57      63.719  39.578  42.006  1.00  0.00           H  
ATOM    919  CE2 TRP A  57      62.112  39.486  43.401  1.00  0.00           C  
ATOM    920  CZ2 TRP A  57      62.503  40.079  44.611  1.00  0.00           C  
ATOM    921  HZ2 TRP A  57      63.490  40.509  44.712  1.00  0.00           H  
ATOM    922  CH2 TRP A  57      61.613  40.079  45.697  1.00  0.00           C  
ATOM    923  HH2 TRP A  57      61.914  40.506  46.646  1.00  0.00           H  
ATOM    924  CZ3 TRP A  57      60.329  39.530  45.539  1.00  0.00           C  
ATOM    925  HZ3 TRP A  57      59.642  39.523  46.376  1.00  0.00           H  
ATOM    926  CE3 TRP A  57      59.937  38.964  44.309  1.00  0.00           C  
ATOM    927  HE3 TRP A  57      58.954  38.529  44.226  1.00  0.00           H  
ATOM    928  CD2 TRP A  57      60.825  38.894  43.209  1.00  0.00           C  
ATOM    929  C   TRP A  57      58.043  35.563  41.182  1.00  0.00           C  
ATOM    930  O   TRP A  57      58.570  34.510  40.810  1.00  0.00           O  
ATOM    931  N   ILE A  58      56.770  35.869  40.900  1.00  0.00           N  
ATOM    932  H   ILE A  58      56.413  36.765  41.192  1.00  0.00           H  
ATOM    933  CA  ILE A  58      55.796  34.916  40.340  1.00  0.00           C  
ATOM    934  HA  ILE A  58      56.329  34.018  40.027  1.00  0.00           H  
ATOM    935  CB  ILE A  58      54.747  34.483  41.400  1.00  0.00           C  
ATOM    936  HB  ILE A  58      54.010  35.279  41.506  1.00  0.00           H  
ATOM    937  CG2 ILE A  58      54.003  33.239  40.885  1.00  0.00           C  
ATOM    938 HG21 ILE A  58      53.523  33.447  39.928  1.00  0.00           H  
ATOM    939 HG22 ILE A  58      54.694  32.404  40.768  1.00  0.00           H  
ATOM    940 HG23 ILE A  58      53.221  32.961  41.593  1.00  0.00           H  
ATOM    941  CG1 ILE A  58      55.317  34.186  42.810  1.00  0.00           C  
ATOM    942 HG12 ILE A  58      54.757  33.373  43.272  1.00  0.00           H  
ATOM    943 HG13 ILE A  58      56.356  33.868  42.742  1.00  0.00           H  
ATOM    944  CD1 ILE A  58      55.202  35.395  43.750  1.00  0.00           C  
ATOM    945 HD11 ILE A  58      55.617  35.138  44.723  1.00  0.00           H  
ATOM    946 HD12 ILE A  58      55.746  36.250  43.350  1.00  0.00           H  
ATOM    947 HD13 ILE A  58      54.154  35.666  43.878  1.00  0.00           H  
ATOM    948  C   ILE A  58      55.104  35.506  39.103  1.00  0.00           C  
ATOM    949  O   ILE A  58      54.417  36.529  39.214  1.00  0.00           O  
ATOM    950  N   ARG A  59      55.264  34.844  37.950  1.00  0.00           N  
ATOM    951  H   ARG A  59      55.802  33.984  37.989  1.00  0.00           H  
ATOM    952  CA  ARG A  59      54.693  35.222  36.645  1.00  0.00           C  
ATOM    953  HA  ARG A  59      54.572  36.304  36.642  1.00  0.00           H  
ATOM    954  CB  ARG A  59      55.682  34.848  35.522  1.00  0.00           C  
ATOM    955  HB2 ARG A  59      56.658  35.227  35.796  1.00  0.00           H  
ATOM    956  HB3 ARG A  59      55.744  33.762  35.444  1.00  0.00           H  
ATOM    957  CG  ARG A  59      55.351  35.450  34.145  1.00  0.00           C  
ATOM    958  HG2 ARG A  59      54.424  35.026  33.762  1.00  0.00           H  
ATOM    959  HG3 ARG A  59      55.220  36.525  34.258  1.00  0.00           H  
ATOM    960  CD  ARG A  59      56.477  35.212  33.126  1.00  0.00           C  
ATOM    961  HD2 ARG A  59      56.247  35.771  32.218  1.00  0.00           H  
ATOM    962  HD3 ARG A  59      57.412  35.592  33.542  1.00  0.00           H  
ATOM    963  NE  ARG A  59      56.618  33.784  32.789  1.00  0.00           N  
ATOM    964  HE  ARG A  59      55.856  33.173  33.075  1.00  0.00           H  
ATOM    965  CZ  ARG A  59      57.633  33.191  32.188  1.00  0.00           C  
ATOM    966  NH1 ARG A  59      58.672  33.820  31.717  1.00  0.00           N  
ATOM    967 HH11 ARG A  59      58.688  34.824  31.626  1.00  0.00           H  
ATOM    968 HH12 ARG A  59      59.425  33.246  31.349  1.00  0.00           H  
ATOM    969  NH2 ARG A  59      57.641  31.904  32.029  1.00  0.00           N  
ATOM    970 HH21 ARG A  59      56.822  31.342  32.231  1.00  0.00           H  
ATOM    971 HH22 ARG A  59      58.410  31.481  31.520  1.00  0.00           H  
ATOM    972  C   ARG A  59      53.327  34.581  36.398  1.00  0.00           C  
ATOM    973  O   ARG A  59      53.112  33.429  36.769  1.00  0.00           O  
ATOM    974  N   GLN A  60      52.454  35.289  35.683  1.00  0.00           N  
ATOM    975  H   GLN A  60      52.724  36.238  35.443  1.00  0.00           H  
ATOM    976  CA  GLN A  60      51.203  34.785  35.104  1.00  0.00           C  
ATOM    977  HA  GLN A  60      51.182  33.697  35.185  1.00  0.00           H  
ATOM    978  CB  GLN A  60      49.989  35.351  35.863  1.00  0.00           C  
ATOM    979  HB2 GLN A  60      50.064  36.439  35.879  1.00  0.00           H  
ATOM    980  HB3 GLN A  60      49.077  35.075  35.331  1.00  0.00           H  
ATOM    981  CG  GLN A  60      49.879  34.847  37.309  1.00  0.00           C  
ATOM    982  HG2 GLN A  60      49.689  33.774  37.311  1.00  0.00           H  
ATOM    983  HG3 GLN A  60      50.823  35.021  37.821  1.00  0.00           H  
ATOM    984  CD  GLN A  60      48.760  35.545  38.081  1.00  0.00           C  
ATOM    985  OE1 GLN A  60      47.618  35.622  37.649  1.00  0.00           O  
ATOM    986  NE2 GLN A  60      49.034  36.053  39.259  1.00  0.00           N  
ATOM    987 HE21 GLN A  60      48.300  36.500  39.795  1.00  0.00           H  
ATOM    988 HE22 GLN A  60      49.993  36.019  39.602  1.00  0.00           H  
ATOM    989  C   GLN A  60      51.116  35.144  33.611  1.00  0.00           C  
ATOM    990  O   GLN A  60      51.565  36.216  33.196  1.00  0.00           O  
ATOM    991  N   ILE A  61      50.518  34.252  32.811  1.00  0.00           N  
ATOM    992  H   ILE A  61      50.232  33.370  33.214  1.00  0.00           H  
ATOM    993  CA  ILE A  61      50.310  34.415  31.361  1.00  0.00           C  
ATOM    994  HA  ILE A  61      50.397  35.470  31.110  1.00  0.00           H  
ATOM    995  CB  ILE A  61      51.390  33.639  30.560  1.00  0.00           C  
ATOM    996  HB  ILE A  61      51.299  32.579  30.802  1.00  0.00           H  
ATOM    997  CG2 ILE A  61      51.138  33.796  29.047  1.00  0.00           C  
ATOM    998 HG21 ILE A  61      50.151  33.421  28.777  1.00  0.00           H  
ATOM    999 HG22 ILE A  61      51.205  34.846  28.762  1.00  0.00           H  
ATOM   1000 HG23 ILE A  61      51.857  33.213  28.475  1.00  0.00           H  
ATOM   1001  CG1 ILE A  61      52.822  34.081  30.949  1.00  0.00           C  
ATOM   1002 HG12 ILE A  61      52.909  35.162  30.856  1.00  0.00           H  
ATOM   1003 HG13 ILE A  61      52.991  33.831  31.994  1.00  0.00           H  
ATOM   1004  CD1 ILE A  61      53.952  33.423  30.145  1.00  0.00           C  
ATOM   1005 HD11 ILE A  61      53.841  32.338  30.167  1.00  0.00           H  
ATOM   1006 HD12 ILE A  61      53.944  33.777  29.114  1.00  0.00           H  
ATOM   1007 HD13 ILE A  61      54.911  33.691  30.586  1.00  0.00           H  
ATOM   1008  C   ILE A  61      48.892  33.949  30.987  1.00  0.00           C  
ATOM   1009  O   ILE A  61      48.554  32.793  31.259  1.00  0.00           O  
ATOM   1010  N   TRP A  62      48.077  34.802  30.353  1.00  0.00           N  
ATOM   1011  H   TRP A  62      48.434  35.723  30.108  1.00  0.00           H  
ATOM   1012  CA  TRP A  62      46.696  34.483  29.936  1.00  0.00           C  
ATOM   1013  HA  TRP A  62      46.660  33.424  29.676  1.00  0.00           H  
ATOM   1014  CB  TRP A  62      45.718  34.688  31.111  1.00  0.00           C  
ATOM   1015  HB2 TRP A  62      44.766  34.233  30.835  1.00  0.00           H  
ATOM   1016  HB3 TRP A  62      46.091  34.115  31.961  1.00  0.00           H  
ATOM   1017  CG  TRP A  62      45.434  36.080  31.609  1.00  0.00           C  
ATOM   1018  CD1 TRP A  62      44.291  36.773  31.386  1.00  0.00           C  
ATOM   1019  HD1 TRP A  62      43.462  36.420  30.784  1.00  0.00           H  
ATOM   1020  NE1 TRP A  62      44.319  37.965  32.087  1.00  0.00           N  
ATOM   1021  HE1 TRP A  62      43.545  38.624  32.143  1.00  0.00           H  
ATOM   1022  CE2 TRP A  62      45.499  38.119  32.773  1.00  0.00           C  
ATOM   1023  CZ2 TRP A  62      45.979  39.134  33.612  1.00  0.00           C  
ATOM   1024  HZ2 TRP A  62      45.375  40.009  33.795  1.00  0.00           H  
ATOM   1025  CH2 TRP A  62      47.259  39.005  34.176  1.00  0.00           C  
ATOM   1026  HH2 TRP A  62      47.655  39.786  34.810  1.00  0.00           H  
ATOM   1027  CZ3 TRP A  62      48.027  37.860  33.899  1.00  0.00           C  
ATOM   1028  HZ3 TRP A  62      49.016  37.765  34.319  1.00  0.00           H  
ATOM   1029  CE3 TRP A  62      47.522  36.836  33.073  1.00  0.00           C  
ATOM   1030  HE3 TRP A  62      48.121  35.962  32.884  1.00  0.00           H  
ATOM   1031  CD2 TRP A  62      46.245  36.938  32.479  1.00  0.00           C  
ATOM   1032  C   TRP A  62      46.253  35.241  28.669  1.00  0.00           C  
ATOM   1033  O   TRP A  62      46.938  36.155  28.216  1.00  0.00           O  
ATOM   1034  N   HIS A  63      45.127  34.841  28.065  1.00  0.00           N  
ATOM   1035  H   HIS A  63      44.638  34.040  28.458  1.00  0.00           H  
ATOM   1036  CA  HIS A  63      44.662  35.315  26.750  1.00  0.00           C  
ATOM   1037  HA  HIS A  63      45.328  36.098  26.394  1.00  0.00           H  
ATOM   1038  CB  HIS A  63      44.756  34.145  25.755  1.00  0.00           C  
ATOM   1039  HB2 HIS A  63      45.804  33.875  25.627  1.00  0.00           H  
ATOM   1040  HB3 HIS A  63      44.242  33.286  26.182  1.00  0.00           H  
ATOM   1041  CG  HIS A  63      44.155  34.400  24.394  1.00  0.00           C  
ATOM   1042  ND1 HIS A  63      43.500  33.444  23.612  1.00  0.00           N  
ATOM   1043  CE1 HIS A  63      43.108  34.085  22.498  1.00  0.00           C  
ATOM   1044  HE1 HIS A  63      42.556  33.631  21.685  1.00  0.00           H  
ATOM   1045  NE2 HIS A  63      43.483  35.372  22.543  1.00  0.00           N  
ATOM   1046  HE2 HIS A  63      43.266  36.080  21.846  1.00  0.00           H  
ATOM   1047  CD2 HIS A  63      44.144  35.589  23.727  1.00  0.00           C  
ATOM   1048  HD2 HIS A  63      44.545  36.524  24.080  1.00  0.00           H  
ATOM   1049  C   HIS A  63      43.239  35.900  26.787  1.00  0.00           C  
ATOM   1050  O   HIS A  63      42.261  35.161  26.922  1.00  0.00           O  
ATOM   1051  N   ASP A  64      43.121  37.220  26.604  1.00  0.00           N  
ATOM   1052  H   ASP A  64      43.966  37.756  26.448  1.00  0.00           H  
ATOM   1053  CA  ASP A  64      41.836  37.918  26.434  1.00  0.00           C  
ATOM   1054  HA  ASP A  64      41.091  37.405  27.039  1.00  0.00           H  
ATOM   1055  CB  ASP A  64      41.960  39.353  26.989  1.00  0.00           C  
ATOM   1056  HB2 ASP A  64      42.258  39.284  28.037  1.00  0.00           H  
ATOM   1057  HB3 ASP A  64      42.762  39.861  26.455  1.00  0.00           H  
ATOM   1058  CG  ASP A  64      40.688  40.217  26.902  1.00  0.00           C  
ATOM   1059  OD1 ASP A  64      40.041  40.276  25.827  1.00  0.00           O  
ATOM   1060  OD2 ASP A  64      40.326  40.864  27.914  1.00  0.00           O  
ATOM   1061  C   ASP A  64      41.351  37.848  24.971  1.00  0.00           C  
ATOM   1062  O   ASP A  64      42.080  38.192  24.032  1.00  0.00           O  
ATOM   1063  N   ALA A  65      40.110  37.390  24.762  1.00  0.00           N  
ATOM   1064  H   ALA A  65      39.569  37.059  25.554  1.00  0.00           H  
ATOM   1065  CA  ALA A  65      39.545  37.198  23.428  1.00  0.00           C  
ATOM   1066  HA  ALA A  65      40.210  36.535  22.872  1.00  0.00           H  
ATOM   1067  CB  ALA A  65      38.197  36.480  23.570  1.00  0.00           C  
ATOM   1068  HB1 ALA A  65      37.767  36.300  22.583  1.00  0.00           H  
ATOM   1069  HB2 ALA A  65      38.350  35.517  24.059  1.00  0.00           H  
ATOM   1070  HB3 ALA A  65      37.504  37.084  24.157  1.00  0.00           H  
ATOM   1071  C   ALA A  65      39.402  38.497  22.606  1.00  0.00           C  
ATOM   1072  O   ALA A  65      39.643  38.466  21.396  1.00  0.00           O  
ATOM   1073  N   TYR A  66      39.054  39.636  23.212  1.00  0.00           N  
ATOM   1074  H   TYR A  66      39.031  39.652  24.228  1.00  0.00           H  
ATOM   1075  CA  TYR A  66      38.746  40.879  22.481  1.00  0.00           C  
ATOM   1076  HA  TYR A  66      38.542  40.631  21.439  1.00  0.00           H  
ATOM   1077  CB  TYR A  66      37.462  41.509  23.038  1.00  0.00           C  
ATOM   1078  HB2 TYR A  66      37.636  41.784  24.074  1.00  0.00           H  
ATOM   1079  HB3 TYR A  66      37.261  42.431  22.490  1.00  0.00           H  
ATOM   1080  CG  TYR A  66      36.223  40.631  22.946  1.00  0.00           C  
ATOM   1081  CD1 TYR A  66      35.584  40.460  21.701  1.00  0.00           C  
ATOM   1082  HD1 TYR A  66      35.973  40.952  20.819  1.00  0.00           H  
ATOM   1083  CE1 TYR A  66      34.449  39.634  21.593  1.00  0.00           C  
ATOM   1084  HE1 TYR A  66      33.972  39.492  20.634  1.00  0.00           H  
ATOM   1085  CZ  TYR A  66      33.940  38.976  22.733  1.00  0.00           C  
ATOM   1086  OH  TYR A  66      32.857  38.164  22.622  1.00  0.00           O  
ATOM   1087  HH  TYR A  66      32.835  37.753  21.734  1.00  0.00           H  
ATOM   1088  CE2 TYR A  66      34.567  39.163  23.985  1.00  0.00           C  
ATOM   1089  HE2 TYR A  66      34.180  38.646  24.850  1.00  0.00           H  
ATOM   1090  CD2 TYR A  66      35.709  39.984  24.089  1.00  0.00           C  
ATOM   1091  HD2 TYR A  66      36.201  40.104  25.047  1.00  0.00           H  
ATOM   1092  C   TYR A  66      39.897  41.900  22.458  1.00  0.00           C  
ATOM   1093  O   TYR A  66      39.948  42.724  21.536  1.00  0.00           O  
ATOM   1094  N   LEU A  67      40.832  41.854  23.418  1.00  0.00           N  
ATOM   1095  H   LEU A  67      40.709  41.175  24.166  1.00  0.00           H  
ATOM   1096  CA  LEU A  67      42.019  42.727  23.467  1.00  0.00           C  
ATOM   1097  HA  LEU A  67      41.700  43.735  23.208  1.00  0.00           H  
ATOM   1098  CB  LEU A  67      42.614  42.760  24.891  1.00  0.00           C  
ATOM   1099  HB2 LEU A  67      42.850  41.738  25.185  1.00  0.00           H  
ATOM   1100  HB3 LEU A  67      43.551  43.312  24.855  1.00  0.00           H  
ATOM   1101  CG  LEU A  67      41.740  43.404  25.977  1.00  0.00           C  
ATOM   1102  HG  LEU A  67      40.791  42.879  26.028  1.00  0.00           H  
ATOM   1103  CD1 LEU A  67      42.459  43.317  27.325  1.00  0.00           C  
ATOM   1104 HD11 LEU A  67      42.643  42.275  27.578  1.00  0.00           H  
ATOM   1105 HD12 LEU A  67      43.408  43.848  27.283  1.00  0.00           H  
ATOM   1106 HD13 LEU A  67      41.837  43.755  28.104  1.00  0.00           H  
ATOM   1107  CD2 LEU A  67      41.469  44.883  25.713  1.00  0.00           C  
ATOM   1108 HD21 LEU A  67      40.898  45.010  24.794  1.00  0.00           H  
ATOM   1109 HD22 LEU A  67      40.882  45.305  26.529  1.00  0.00           H  
ATOM   1110 HD23 LEU A  67      42.414  45.417  25.646  1.00  0.00           H  
ATOM   1111  C   LEU A  67      43.086  42.339  22.424  1.00  0.00           C  
ATOM   1112  O   LEU A  67      44.181  41.898  22.755  1.00  0.00           O  
ATOM   1113  N   THR A  68      42.766  42.491  21.141  1.00  0.00           N  
ATOM   1114  H   THR A  68      41.845  42.854  20.930  1.00  0.00           H  
ATOM   1115  CA  THR A  68      43.610  42.072  20.012  1.00  0.00           C  
ATOM   1116  HA  THR A  68      44.651  42.094  20.337  1.00  0.00           H  
ATOM   1117  CB  THR A  68      43.282  40.615  19.633  1.00  0.00           C  
ATOM   1118  HB  THR A  68      43.482  39.988  20.502  1.00  0.00           H  
ATOM   1119  CG2 THR A  68      41.827  40.401  19.203  1.00  0.00           C  
ATOM   1120 HG21 THR A  68      41.160  40.595  20.041  1.00  0.00           H  
ATOM   1121 HG22 THR A  68      41.572  41.066  18.379  1.00  0.00           H  
ATOM   1122 HG23 THR A  68      41.682  39.368  18.886  1.00  0.00           H  
ATOM   1123  OG1 THR A  68      44.077  40.141  18.568  1.00  0.00           O  
ATOM   1124  HG1 THR A  68      45.008  40.372  18.760  1.00  0.00           H  
ATOM   1125  C   THR A  68      43.484  43.049  18.841  1.00  0.00           C  
ATOM   1126  O   THR A  68      42.459  43.724  18.693  1.00  0.00           O  
ATOM   1127  N   TRP A  69      44.542  43.169  18.035  1.00  0.00           N  
ATOM   1128  H   TRP A  69      45.352  42.583  18.202  1.00  0.00           H  
ATOM   1129  CA  TRP A  69      44.624  44.109  16.911  1.00  0.00           C  
ATOM   1130  HA  TRP A  69      43.635  44.206  16.461  1.00  0.00           H  
ATOM   1131  CB  TRP A  69      45.051  45.503  17.411  1.00  0.00           C  
ATOM   1132  HB2 TRP A  69      44.975  46.205  16.581  1.00  0.00           H  
ATOM   1133  HB3 TRP A  69      44.336  45.837  18.164  1.00  0.00           H  
ATOM   1134  CG  TRP A  69      46.430  45.630  17.993  1.00  0.00           C  
ATOM   1135  CD1 TRP A  69      47.529  46.054  17.327  1.00  0.00           C  
ATOM   1136  HD1 TRP A  69      47.544  46.356  16.288  1.00  0.00           H  
ATOM   1137  NE1 TRP A  69      48.622  46.054  18.170  1.00  0.00           N  
ATOM   1138  HE1 TRP A  69      49.558  46.330  17.872  1.00  0.00           H  
ATOM   1139  CE2 TRP A  69      48.277  45.647  19.440  1.00  0.00           C  
ATOM   1140  CZ2 TRP A  69      49.003  45.504  20.630  1.00  0.00           C  
ATOM   1141  HZ2 TRP A  69      50.051  45.752  20.655  1.00  0.00           H  
ATOM   1142  CH2 TRP A  69      48.347  45.039  21.783  1.00  0.00           C  
ATOM   1143  HH2 TRP A  69      48.894  44.915  22.708  1.00  0.00           H  
ATOM   1144  CZ3 TRP A  69      46.976  44.727  21.729  1.00  0.00           C  
ATOM   1145  HZ3 TRP A  69      46.472  44.353  22.610  1.00  0.00           H  
ATOM   1146  CE3 TRP A  69      46.252  44.893  20.533  1.00  0.00           C  
ATOM   1147  HE3 TRP A  69      45.198  44.666  20.513  1.00  0.00           H  
ATOM   1148  CD2 TRP A  69      46.882  45.351  19.355  1.00  0.00           C  
ATOM   1149  C   TRP A  69      45.564  43.611  15.805  1.00  0.00           C  
ATOM   1150  O   TRP A  69      46.336  42.660  15.976  1.00  0.00           O  
ATOM   1151  N   ASP A  70      45.486  44.256  14.645  1.00  0.00           N  
ATOM   1152  H   ASP A  70      44.794  44.999  14.561  1.00  0.00           H  
ATOM   1153  CA  ASP A  70      46.474  44.142  13.577  1.00  0.00           C  
ATOM   1154  HA  ASP A  70      46.915  43.146  13.590  1.00  0.00           H  
ATOM   1155  CB  ASP A  70      45.771  44.301  12.224  1.00  0.00           C  
ATOM   1156  HB2 ASP A  70      44.977  43.555  12.153  1.00  0.00           H  
ATOM   1157  HB3 ASP A  70      45.310  45.289  12.170  1.00  0.00           H  
ATOM   1158  CG  ASP A  70      46.705  44.125  11.026  1.00  0.00           C  
ATOM   1159  OD1 ASP A  70      47.914  43.847  11.199  1.00  0.00           O  
ATOM   1160  OD2 ASP A  70      46.207  44.265   9.884  1.00  0.00           O  
ATOM   1161  C   ASP A  70      47.589  45.184  13.769  1.00  0.00           C  
ATOM   1162  O   ASP A  70      47.326  46.389  13.782  1.00  0.00           O  
ATOM   1163  N   ARG A  71      48.847  44.742  13.865  1.00  0.00           N  
ATOM   1164  H   ARG A  71      48.986  43.735  13.858  1.00  0.00           H  
ATOM   1165  CA  ARG A  71      50.033  45.619  13.900  1.00  0.00           C  
ATOM   1166  HA  ARG A  71      50.025  46.215  14.814  1.00  0.00           H  
ATOM   1167  CB  ARG A  71      51.297  44.746  13.874  1.00  0.00           C  
ATOM   1168  HB2 ARG A  71      51.218  44.053  13.035  1.00  0.00           H  
ATOM   1169  HB3 ARG A  71      52.173  45.375  13.703  1.00  0.00           H  
ATOM   1170  CG  ARG A  71      51.502  43.984  15.196  1.00  0.00           C  
ATOM   1171  HG2 ARG A  71      51.974  44.662  15.900  1.00  0.00           H  
ATOM   1172  HG3 ARG A  71      50.548  43.663  15.613  1.00  0.00           H  
ATOM   1173  CD  ARG A  71      52.403  42.757  15.038  1.00  0.00           C  
ATOM   1174  HD2 ARG A  71      53.360  43.080  14.628  1.00  0.00           H  
ATOM   1175  HD3 ARG A  71      52.575  42.310  16.017  1.00  0.00           H  
ATOM   1176  NE  ARG A  71      51.783  41.762  14.150  1.00  0.00           N  
ATOM   1177  HE  ARG A  71      50.773  41.798  14.058  1.00  0.00           H  
ATOM   1178  CZ  ARG A  71      52.414  40.869  13.415  1.00  0.00           C  
ATOM   1179  NH1 ARG A  71      53.680  40.612  13.571  1.00  0.00           N  
ATOM   1180 HH11 ARG A  71      54.227  41.108  14.263  1.00  0.00           H  
ATOM   1181 HH12 ARG A  71      54.133  39.934  12.971  1.00  0.00           H  
ATOM   1182  NH2 ARG A  71      51.769  40.246  12.474  1.00  0.00           N  
ATOM   1183 HH21 ARG A  71      52.268  39.649  11.822  1.00  0.00           H  
ATOM   1184 HH22 ARG A  71      50.861  40.606  12.208  1.00  0.00           H  
ATOM   1185  C   ARG A  71      50.048  46.607  12.730  1.00  0.00           C  
ATOM   1186  O   ARG A  71      50.403  47.767  12.919  1.00  0.00           O  
ATOM   1187  N   ASP A  72      49.598  46.184  11.550  1.00  0.00           N  
ATOM   1188  H   ASP A  72      49.225  45.239  11.498  1.00  0.00           H  
ATOM   1189  CA  ASP A  72      49.519  47.017  10.344  1.00  0.00           C  
ATOM   1190  HA  ASP A  72      50.468  47.543  10.228  1.00  0.00           H  
ATOM   1191  CB  ASP A  72      49.338  46.113   9.113  1.00  0.00           C  
ATOM   1192  HB2 ASP A  72      48.365  45.629   9.173  1.00  0.00           H  
ATOM   1193  HB3 ASP A  72      49.337  46.729   8.220  1.00  0.00           H  
ATOM   1194  CG  ASP A  72      50.414  45.041   8.923  1.00  0.00           C  
ATOM   1195  OD1 ASP A  72      50.086  43.973   8.358  1.00  0.00           O  
ATOM   1196  OD2 ASP A  72      51.605  45.255   9.270  1.00  0.00           O  
ATOM   1197  C   ASP A  72      48.413  48.098  10.402  1.00  0.00           C  
ATOM   1198  O   ASP A  72      48.457  49.055   9.625  1.00  0.00           O  
ATOM   1199  N   GLN A  73      47.454  48.000  11.337  1.00  0.00           N  
ATOM   1200  H   GLN A  73      47.468  47.193  11.952  1.00  0.00           H  
ATOM   1201  CA  GLN A  73      46.470  49.055  11.641  1.00  0.00           C  
ATOM   1202  HA  GLN A  73      46.231  49.575  10.715  1.00  0.00           H  
ATOM   1203  CB  GLN A  73      45.160  48.409  12.134  1.00  0.00           C  
ATOM   1204  HB2 GLN A  73      44.828  47.715  11.360  1.00  0.00           H  
ATOM   1205  HB3 GLN A  73      45.340  47.843  13.047  1.00  0.00           H  
ATOM   1206  CG  GLN A  73      44.039  49.434  12.401  1.00  0.00           C  
ATOM   1207  HG2 GLN A  73      44.212  49.933  13.353  1.00  0.00           H  
ATOM   1208  HG3 GLN A  73      44.059  50.184  11.615  1.00  0.00           H  
ATOM   1209  CD  GLN A  73      42.636  48.839  12.409  1.00  0.00           C  
ATOM   1210  OE1 GLN A  73      42.426  47.636  12.329  1.00  0.00           O  
ATOM   1211  NE2 GLN A  73      41.605  49.649  12.486  1.00  0.00           N  
ATOM   1212 HE21 GLN A  73      40.671  49.264  12.414  1.00  0.00           H  
ATOM   1213 HE22 GLN A  73      41.727  50.637  12.642  1.00  0.00           H  
ATOM   1214  C   GLN A  73      47.012  50.113  12.627  1.00  0.00           C  
ATOM   1215  O   GLN A  73      46.471  51.218  12.715  1.00  0.00           O  
ATOM   1216  N   TYR A  74      48.094  49.798  13.346  1.00  0.00           N  
ATOM   1217  H   TYR A  74      48.492  48.877  13.213  1.00  0.00           H  
ATOM   1218  CA  TYR A  74      48.736  50.660  14.349  1.00  0.00           C  
ATOM   1219  HA  TYR A  74      48.297  51.655  14.278  1.00  0.00           H  
ATOM   1220  CB  TYR A  74      48.426  50.142  15.766  1.00  0.00           C  
ATOM   1221  HB2 TYR A  74      48.778  49.113  15.858  1.00  0.00           H  
ATOM   1222  HB3 TYR A  74      48.974  50.745  16.491  1.00  0.00           H  
ATOM   1223  CG  TYR A  74      46.945  50.202  16.121  1.00  0.00           C  
ATOM   1224  CD1 TYR A  74      46.087  49.140  15.773  1.00  0.00           C  
ATOM   1225  HD1 TYR A  74      46.484  48.264  15.281  1.00  0.00           H  
ATOM   1226  CE1 TYR A  74      44.709  49.220  16.049  1.00  0.00           C  
ATOM   1227  HE1 TYR A  74      44.051  48.408  15.779  1.00  0.00           H  
ATOM   1228  CZ  TYR A  74      44.179  50.361  16.685  1.00  0.00           C  
ATOM   1229  OH  TYR A  74      42.845  50.435  16.927  1.00  0.00           O  
ATOM   1230  HH  TYR A  74      42.600  51.263  17.397  1.00  0.00           H  
ATOM   1231  CE2 TYR A  74      45.038  51.418  17.056  1.00  0.00           C  
ATOM   1232  HE2 TYR A  74      44.637  52.283  17.565  1.00  0.00           H  
ATOM   1233  CD2 TYR A  74      46.416  51.337  16.771  1.00  0.00           C  
ATOM   1234  HD2 TYR A  74      47.073  52.144  17.065  1.00  0.00           H  
ATOM   1235  C   TYR A  74      50.230  50.868  14.032  1.00  0.00           C  
ATOM   1236  O   TYR A  74      51.089  50.869  14.913  1.00  0.00           O  
ATOM   1237  N   ASP A  75      50.537  51.039  12.741  1.00  0.00           N  
ATOM   1238  H   ASP A  75      49.768  50.987  12.087  1.00  0.00           H  
ATOM   1239  CA  ASP A  75      51.843  51.451  12.199  1.00  0.00           C  
ATOM   1240  HA  ASP A  75      51.750  51.372  11.115  1.00  0.00           H  
ATOM   1241  CB  ASP A  75      52.059  52.945  12.520  1.00  0.00           C  
ATOM   1242  HB2 ASP A  75      51.141  53.488  12.285  1.00  0.00           H  
ATOM   1243  HB3 ASP A  75      52.255  53.065  13.586  1.00  0.00           H  
ATOM   1244  CG  ASP A  75      53.188  53.576  11.706  1.00  0.00           C  
ATOM   1245  OD1 ASP A  75      54.013  54.321  12.287  1.00  0.00           O  
ATOM   1246  OD2 ASP A  75      53.273  53.314  10.483  1.00  0.00           O  
ATOM   1247  C   ASP A  75      53.047  50.543  12.564  1.00  0.00           C  
ATOM   1248  O   ASP A  75      54.199  50.973  12.494  1.00  0.00           O  
ATOM   1249  N   GLY A  76      52.790  49.291  12.960  1.00  0.00           N  
ATOM   1250  H   GLY A  76      51.816  48.999  12.968  1.00  0.00           H  
ATOM   1251  CA  GLY A  76      53.781  48.292  13.374  1.00  0.00           C  
ATOM   1252  HA2 GLY A  76      53.561  47.362  12.855  1.00  0.00           H  
ATOM   1253  HA3 GLY A  76      54.776  48.611  13.065  1.00  0.00           H  
ATOM   1254  C   GLY A  76      53.829  47.982  14.879  1.00  0.00           C  
ATOM   1255  O   GLY A  76      54.649  47.153  15.288  1.00  0.00           O  
ATOM   1256  N   LEU A  77      52.987  48.618  15.702  1.00  0.00           N  
ATOM   1257  H   LEU A  77      52.349  49.291  15.288  1.00  0.00           H  
ATOM   1258  CA  LEU A  77      52.924  48.448  17.164  1.00  0.00           C  
ATOM   1259  HA  LEU A  77      53.922  48.605  17.577  1.00  0.00           H  
ATOM   1260  CB  LEU A  77      51.986  49.546  17.708  1.00  0.00           C  
ATOM   1261  HB2 LEU A  77      52.394  50.522  17.447  1.00  0.00           H  
ATOM   1262  HB3 LEU A  77      51.028  49.447  17.197  1.00  0.00           H  
ATOM   1263  CG  LEU A  77      51.709  49.514  19.220  1.00  0.00           C  
ATOM   1264  HG  LEU A  77      51.328  48.536  19.507  1.00  0.00           H  
ATOM   1265  CD1 LEU A  77      52.964  49.816  20.034  1.00  0.00           C  
ATOM   1266 HD11 LEU A  77      53.722  49.058  19.844  1.00  0.00           H  
ATOM   1267 HD12 LEU A  77      53.357  50.797  19.762  1.00  0.00           H  
ATOM   1268 HD13 LEU A  77      52.719  49.808  21.095  1.00  0.00           H  
ATOM   1269  CD2 LEU A  77      50.650  50.557  19.565  1.00  0.00           C  
ATOM   1270 HD21 LEU A  77      49.727  50.339  19.026  1.00  0.00           H  
ATOM   1271 HD22 LEU A  77      50.447  50.531  20.635  1.00  0.00           H  
ATOM   1272 HD23 LEU A  77      51.003  51.548  19.282  1.00  0.00           H  
ATOM   1273  C   LEU A  77      52.436  47.045  17.573  1.00  0.00           C  
ATOM   1274  O   LEU A  77      51.293  46.680  17.291  1.00  0.00           O  
ATOM   1275  N   ASP A  78      53.270  46.277  18.285  1.00  0.00           N  
ATOM   1276  H   ASP A  78      54.193  46.641  18.489  1.00  0.00           H  
ATOM   1277  CA  ASP A  78      52.982  44.873  18.651  1.00  0.00           C  
ATOM   1278  HA  ASP A  78      52.126  44.543  18.069  1.00  0.00           H  
ATOM   1279  CB  ASP A  78      54.159  43.969  18.232  1.00  0.00           C  
ATOM   1280  HB2 ASP A  78      53.801  42.942  18.199  1.00  0.00           H  
ATOM   1281  HB3 ASP A  78      54.451  44.227  17.213  1.00  0.00           H  
ATOM   1282  CG  ASP A  78      55.410  43.992  19.121  1.00  0.00           C  
ATOM   1283  OD1 ASP A  78      56.337  43.209  18.816  1.00  0.00           O  
ATOM   1284  OD2 ASP A  78      55.495  44.771  20.103  1.00  0.00           O  
ATOM   1285  C   ASP A  78      52.563  44.632  20.115  1.00  0.00           C  
ATOM   1286  O   ASP A  78      52.044  43.561  20.432  1.00  0.00           O  
ATOM   1287  N   SER A  79      52.781  45.593  21.016  1.00  0.00           N  
ATOM   1288  H   SER A  79      53.221  46.453  20.717  1.00  0.00           H  
ATOM   1289  CA  SER A  79      52.541  45.419  22.452  1.00  0.00           C  
ATOM   1290  HA  SER A  79      51.572  44.949  22.565  1.00  0.00           H  
ATOM   1291  CB  SER A  79      53.604  44.492  23.064  1.00  0.00           C  
ATOM   1292  HB2 SER A  79      53.475  44.450  24.145  1.00  0.00           H  
ATOM   1293  HB3 SER A  79      53.473  43.482  22.672  1.00  0.00           H  
ATOM   1294  OG  SER A  79      54.907  44.954  22.752  1.00  0.00           O  
ATOM   1295  HG  SER A  79      55.000  44.860  21.778  1.00  0.00           H  
ATOM   1296  C   SER A  79      52.494  46.742  23.216  1.00  0.00           C  
ATOM   1297  O   SER A  79      53.132  47.715  22.805  1.00  0.00           O  
ATOM   1298  N   ILE A  80      51.762  46.774  24.335  1.00  0.00           N  
ATOM   1299  H   ILE A  80      51.297  45.914  24.620  1.00  0.00           H  
ATOM   1300  CA  ILE A  80      51.588  47.957  25.204  1.00  0.00           C  
ATOM   1301  HA  ILE A  80      52.440  48.627  25.058  1.00  0.00           H  
ATOM   1302  CB  ILE A  80      50.303  48.745  24.834  1.00  0.00           C  
ATOM   1303  HB  ILE A  80      50.251  49.594  25.519  1.00  0.00           H  
ATOM   1304  CG2 ILE A  80      50.394  49.335  23.415  1.00  0.00           C  
ATOM   1305 HG21 ILE A  80      50.305  48.546  22.668  1.00  0.00           H  
ATOM   1306 HG22 ILE A  80      49.602  50.066  23.262  1.00  0.00           H  
ATOM   1307 HG23 ILE A  80      51.349  49.843  23.289  1.00  0.00           H  
ATOM   1308  CG1 ILE A  80      49.014  47.914  25.028  1.00  0.00           C  
ATOM   1309 HG12 ILE A  80      48.993  47.086  24.316  1.00  0.00           H  
ATOM   1310 HG13 ILE A  80      49.003  47.498  26.033  1.00  0.00           H  
ATOM   1311  CD1 ILE A  80      47.734  48.739  24.865  1.00  0.00           C  
ATOM   1312 HD11 ILE A  80      47.792  49.649  25.461  1.00  0.00           H  
ATOM   1313 HD12 ILE A  80      47.580  49.003  23.820  1.00  0.00           H  
ATOM   1314 HD13 ILE A  80      46.884  48.152  25.204  1.00  0.00           H  
ATOM   1315  C   ILE A  80      51.586  47.578  26.697  1.00  0.00           C  
ATOM   1316  O   ILE A  80      51.263  46.447  27.067  1.00  0.00           O  
ATOM   1317  N   ARG A  81      51.924  48.536  27.566  1.00  0.00           N  
ATOM   1318  H   ARG A  81      52.176  49.442  27.174  1.00  0.00           H  
ATOM   1319  CA  ARG A  81      51.886  48.409  29.037  1.00  0.00           C  
ATOM   1320  HA  ARG A  81      51.995  47.356  29.313  1.00  0.00           H  
ATOM   1321  CB  ARG A  81      53.051  49.199  29.658  1.00  0.00           C  
ATOM   1322  HB2 ARG A  81      52.937  50.250  29.375  1.00  0.00           H  
ATOM   1323  HB3 ARG A  81      52.995  49.131  30.748  1.00  0.00           H  
ATOM   1324  CG  ARG A  81      54.434  48.684  29.208  1.00  0.00           C  
ATOM   1325  HG2 ARG A  81      54.598  47.693  29.624  1.00  0.00           H  
ATOM   1326  HG3 ARG A  81      54.475  48.604  28.123  1.00  0.00           H  
ATOM   1327  CD  ARG A  81      55.581  49.600  29.656  1.00  0.00           C  
ATOM   1328  HD2 ARG A  81      55.600  49.636  30.746  1.00  0.00           H  
ATOM   1329  HD3 ARG A  81      56.532  49.183  29.316  1.00  0.00           H  
ATOM   1330  NE  ARG A  81      55.414  50.966  29.129  1.00  0.00           N  
ATOM   1331  HE  ARG A  81      54.942  51.642  29.726  1.00  0.00           H  
ATOM   1332  CZ  ARG A  81      55.692  51.403  27.918  1.00  0.00           C  
ATOM   1333  NH1 ARG A  81      56.329  50.710  27.026  1.00  0.00           N  
ATOM   1334 HH11 ARG A  81      56.555  51.173  26.156  1.00  0.00           H  
ATOM   1335 HH12 ARG A  81      56.768  49.833  27.253  1.00  0.00           H  
ATOM   1336  NH2 ARG A  81      55.331  52.592  27.545  1.00  0.00           N  
ATOM   1337 HH21 ARG A  81      54.884  53.201  28.218  1.00  0.00           H  
ATOM   1338 HH22 ARG A  81      55.692  52.933  26.662  1.00  0.00           H  
ATOM   1339  C   ARG A  81      50.547  48.904  29.593  1.00  0.00           C  
ATOM   1340  O   ARG A  81      50.056  49.955  29.171  1.00  0.00           O  
ATOM   1341  N   ILE A  82      49.947  48.172  30.534  1.00  0.00           N  
ATOM   1342  H   ILE A  82      50.420  47.331  30.846  1.00  0.00           H  
ATOM   1343  CA  ILE A  82      48.579  48.414  31.039  1.00  0.00           C  
ATOM   1344  HA  ILE A  82      48.316  49.442  30.815  1.00  0.00           H  
ATOM   1345  CB  ILE A  82      47.592  47.480  30.282  1.00  0.00           C  
ATOM   1346  HB  ILE A  82      48.045  46.490  30.255  1.00  0.00           H  
ATOM   1347  CG2 ILE A  82      46.227  47.306  30.973  1.00  0.00           C  
ATOM   1348 HG21 ILE A  82      45.752  48.267  31.163  1.00  0.00           H  
ATOM   1349 HG22 ILE A  82      45.571  46.714  30.337  1.00  0.00           H  
ATOM   1350 HG23 ILE A  82      46.346  46.773  31.916  1.00  0.00           H  
ATOM   1351  CG1 ILE A  82      47.372  47.891  28.807  1.00  0.00           C  
ATOM   1352 HG12 ILE A  82      48.332  47.922  28.294  1.00  0.00           H  
ATOM   1353 HG13 ILE A  82      46.782  47.115  28.317  1.00  0.00           H  
ATOM   1354  CD1 ILE A  82      46.658  49.234  28.590  1.00  0.00           C  
ATOM   1355 HD11 ILE A  82      46.544  49.410  27.522  1.00  0.00           H  
ATOM   1356 HD12 ILE A  82      45.668  49.216  29.043  1.00  0.00           H  
ATOM   1357 HD13 ILE A  82      47.237  50.052  29.015  1.00  0.00           H  
ATOM   1358  C   ILE A  82      48.501  48.241  32.572  1.00  0.00           C  
ATOM   1359  O   ILE A  82      49.079  47.287  33.102  1.00  0.00           O  
ATOM   1360  N   PRO A  83      47.769  49.108  33.307  1.00  0.00           N  
ATOM   1361  CD  PRO A  83      47.113  50.323  32.839  1.00  0.00           C  
ATOM   1362  HD2 PRO A  83      46.590  50.179  31.894  1.00  0.00           H  
ATOM   1363  HD3 PRO A  83      47.854  51.116  32.736  1.00  0.00           H  
ATOM   1364  CG  PRO A  83      46.113  50.701  33.924  1.00  0.00           C  
ATOM   1365  HG2 PRO A  83      45.181  50.168  33.755  1.00  0.00           H  
ATOM   1366  HG3 PRO A  83      45.940  51.776  33.962  1.00  0.00           H  
ATOM   1367  CB  PRO A  83      46.775  50.186  35.198  1.00  0.00           C  
ATOM   1368  HB2 PRO A  83      46.043  49.967  35.976  1.00  0.00           H  
ATOM   1369  HB3 PRO A  83      47.493  50.925  35.551  1.00  0.00           H  
ATOM   1370  CA  PRO A  83      47.527  48.930  34.740  1.00  0.00           C  
ATOM   1371  HA  PRO A  83      48.483  48.882  35.258  1.00  0.00           H  
ATOM   1372  C   PRO A  83      46.743  47.639  35.025  1.00  0.00           C  
ATOM   1373  O   PRO A  83      45.682  47.393  34.447  1.00  0.00           O  
ATOM   1374  N   SER A  84      47.253  46.800  35.930  1.00  0.00           N  
ATOM   1375  H   SER A  84      48.071  47.093  36.452  1.00  0.00           H  
ATOM   1376  CA  SER A  84      46.755  45.430  36.134  1.00  0.00           C  
ATOM   1377  HA  SER A  84      46.667  44.967  35.152  1.00  0.00           H  
ATOM   1378  CB  SER A  84      47.774  44.601  36.931  1.00  0.00           C  
ATOM   1379  HB2 SER A  84      47.399  43.583  37.046  1.00  0.00           H  
ATOM   1380  HB3 SER A  84      48.711  44.557  36.374  1.00  0.00           H  
ATOM   1381  OG  SER A  84      48.038  45.151  38.205  1.00  0.00           O  
ATOM   1382  HG  SER A  84      48.984  45.371  38.232  1.00  0.00           H  
ATOM   1383  C   SER A  84      45.352  45.344  36.751  1.00  0.00           C  
ATOM   1384  O   SER A  84      44.674  44.344  36.535  1.00  0.00           O  
ATOM   1385  N   ASP A  85      44.866  46.383  37.442  1.00  0.00           N  
ATOM   1386  H   ASP A  85      45.489  47.156  37.641  1.00  0.00           H  
ATOM   1387  CA  ASP A  85      43.473  46.452  37.924  1.00  0.00           C  
ATOM   1388  HA  ASP A  85      43.192  45.467  38.297  1.00  0.00           H  
ATOM   1389  CB  ASP A  85      43.346  47.444  39.098  1.00  0.00           C  
ATOM   1390  HB2 ASP A  85      43.667  48.423  38.748  1.00  0.00           H  
ATOM   1391  HB3 ASP A  85      42.293  47.525  39.371  1.00  0.00           H  
ATOM   1392  CG  ASP A  85      44.119  47.113  40.381  1.00  0.00           C  
ATOM   1393  OD1 ASP A  85      44.823  46.083  40.483  1.00  0.00           O  
ATOM   1394  OD2 ASP A  85      44.020  47.899  41.351  1.00  0.00           O  
ATOM   1395  C   ASP A  85      42.439  46.815  36.827  1.00  0.00           C  
ATOM   1396  O   ASP A  85      41.232  46.796  37.096  1.00  0.00           O  
ATOM   1397  N   LEU A  86      42.867  47.179  35.609  1.00  0.00           N  
ATOM   1398  H   LEU A  86      43.868  47.200  35.439  1.00  0.00           H  
ATOM   1399  CA  LEU A  86      41.978  47.580  34.501  1.00  0.00           C  
ATOM   1400  HA  LEU A  86      41.086  48.046  34.920  1.00  0.00           H  
ATOM   1401  CB  LEU A  86      42.718  48.634  33.656  1.00  0.00           C  
ATOM   1402  HB2 LEU A  86      43.169  49.363  34.329  1.00  0.00           H  
ATOM   1403  HB3 LEU A  86      43.520  48.130  33.116  1.00  0.00           H  
ATOM   1404  CG  LEU A  86      41.843  49.396  32.639  1.00  0.00           C  
ATOM   1405  HG  LEU A  86      41.212  48.703  32.086  1.00  0.00           H  
ATOM   1406  CD1 LEU A  86      40.960  50.436  33.334  1.00  0.00           C  
ATOM   1407 HD11 LEU A  86      40.387  50.989  32.591  1.00  0.00           H  
ATOM   1408 HD12 LEU A  86      40.261  49.942  34.007  1.00  0.00           H  
ATOM   1409 HD13 LEU A  86      41.573  51.135  33.903  1.00  0.00           H  
ATOM   1410  CD2 LEU A  86      42.729  50.123  31.627  1.00  0.00           C  
ATOM   1411 HD21 LEU A  86      42.101  50.650  30.907  1.00  0.00           H  
ATOM   1412 HD22 LEU A  86      43.375  50.838  32.136  1.00  0.00           H  
ATOM   1413 HD23 LEU A  86      43.334  49.396  31.086  1.00  0.00           H  
ATOM   1414  C   LEU A  86      41.503  46.398  33.633  1.00  0.00           C  
ATOM   1415  O   LEU A  86      40.423  46.463  33.043  1.00  0.00           O  
ATOM   1416  N   VAL A  87      42.297  45.325  33.565  1.00  0.00           N  
ATOM   1417  H   VAL A  87      43.131  45.337  34.134  1.00  0.00           H  
ATOM   1418  CA  VAL A  87      41.999  44.076  32.836  1.00  0.00           C  
ATOM   1419  HA  VAL A  87      41.308  44.298  32.023  1.00  0.00           H  
ATOM   1420  CB  VAL A  87      43.273  43.473  32.203  1.00  0.00           C  
ATOM   1421  HB  VAL A  87      43.009  42.523  31.737  1.00  0.00           H  
ATOM   1422  CG1 VAL A  87      43.809  44.385  31.096  1.00  0.00           C  
ATOM   1423 HG11 VAL A  87      44.689  43.933  30.638  1.00  0.00           H  
ATOM   1424 HG12 VAL A  87      43.044  44.514  30.330  1.00  0.00           H  
ATOM   1425 HG13 VAL A  87      44.074  45.357  31.509  1.00  0.00           H  
ATOM   1426  CG2 VAL A  87      44.397  43.202  33.214  1.00  0.00           C  
ATOM   1427 HG21 VAL A  87      45.224  42.698  32.714  1.00  0.00           H  
ATOM   1428 HG22 VAL A  87      44.760  44.135  33.644  1.00  0.00           H  
ATOM   1429 HG23 VAL A  87      44.035  42.557  34.015  1.00  0.00           H  
ATOM   1430  C   VAL A  87      41.324  43.037  33.736  1.00  0.00           C  
ATOM   1431  O   VAL A  87      41.400  43.121  34.962  1.00  0.00           O  
ATOM   1432  N   TRP A  88      40.687  42.024  33.142  1.00  0.00           N  
ATOM   1433  H   TRP A  88      40.625  42.013  32.131  1.00  0.00           H  
ATOM   1434  CA  TRP A  88      40.293  40.811  33.872  1.00  0.00           C  
ATOM   1435  HA  TRP A  88      39.768  41.104  34.781  1.00  0.00           H  
ATOM   1436  CB  TRP A  88      39.334  39.974  33.017  1.00  0.00           C  
ATOM   1437  HB2 TRP A  88      38.429  40.556  32.835  1.00  0.00           H  
ATOM   1438  HB3 TRP A  88      39.804  39.786  32.050  1.00  0.00           H  
ATOM   1439  CG  TRP A  88      38.945  38.649  33.605  1.00  0.00           C  
ATOM   1440  CD1 TRP A  88      37.865  38.434  34.387  1.00  0.00           C  
ATOM   1441  HD1 TRP A  88      37.148  39.197  34.670  1.00  0.00           H  
ATOM   1442  NE1 TRP A  88      37.809  37.105  34.752  1.00  0.00           N  
ATOM   1443  HE1 TRP A  88      37.076  36.720  35.339  1.00  0.00           H  
ATOM   1444  CE2 TRP A  88      38.881  36.396  34.260  1.00  0.00           C  
ATOM   1445  CZ2 TRP A  88      39.268  35.052  34.367  1.00  0.00           C  
ATOM   1446  HZ2 TRP A  88      38.679  34.358  34.949  1.00  0.00           H  
ATOM   1447  CH2 TRP A  88      40.425  34.621  33.698  1.00  0.00           C  
ATOM   1448  HH2 TRP A  88      40.735  33.587  33.760  1.00  0.00           H  
ATOM   1449  CZ3 TRP A  88      41.188  35.540  32.956  1.00  0.00           C  
ATOM   1450  HZ3 TRP A  88      42.084  35.205  32.452  1.00  0.00           H  
ATOM   1451  CE3 TRP A  88      40.794  36.890  32.866  1.00  0.00           C  
ATOM   1452  HE3 TRP A  88      41.384  37.587  32.291  1.00  0.00           H  
ATOM   1453  CD2 TRP A  88      39.627  37.355  33.512  1.00  0.00           C  
ATOM   1454  C   TRP A  88      41.518  39.984  34.298  1.00  0.00           C  
ATOM   1455  O   TRP A  88      42.446  39.800  33.502  1.00  0.00           O  
ATOM   1456  N   ARG A  89      41.504  39.448  35.529  1.00  0.00           N  
ATOM   1457  H   ARG A  89      40.696  39.636  36.117  1.00  0.00           H  
ATOM   1458  CA  ARG A  89      42.568  38.582  36.075  1.00  0.00           C  
ATOM   1459  HA  ARG A  89      43.301  38.424  35.285  1.00  0.00           H  
ATOM   1460  CB  ARG A  89      43.293  39.282  37.241  1.00  0.00           C  
ATOM   1461  HB2 ARG A  89      42.568  39.529  38.013  1.00  0.00           H  
ATOM   1462  HB3 ARG A  89      44.015  38.585  37.669  1.00  0.00           H  
ATOM   1463  CG  ARG A  89      44.050  40.553  36.816  1.00  0.00           C  
ATOM   1464  HG2 ARG A  89      44.743  40.287  36.019  1.00  0.00           H  
ATOM   1465  HG3 ARG A  89      43.353  41.297  36.427  1.00  0.00           H  
ATOM   1466  CD  ARG A  89      44.866  41.174  37.960  1.00  0.00           C  
ATOM   1467  HD2 ARG A  89      45.455  40.395  38.444  1.00  0.00           H  
ATOM   1468  HD3 ARG A  89      45.554  41.896  37.516  1.00  0.00           H  
ATOM   1469  NE  ARG A  89      44.019  41.848  38.964  1.00  0.00           N  
ATOM   1470  HE  ARG A  89      43.095  41.464  39.126  1.00  0.00           H  
ATOM   1471  CZ  ARG A  89      44.290  42.973  39.602  1.00  0.00           C  
ATOM   1472  NH1 ARG A  89      45.435  43.582  39.519  1.00  0.00           N  
ATOM   1473 HH11 ARG A  89      45.493  44.518  39.919  1.00  0.00           H  
ATOM   1474 HH12 ARG A  89      46.158  43.233  38.923  1.00  0.00           H  
ATOM   1475  NH2 ARG A  89      43.409  43.549  40.365  1.00  0.00           N  
ATOM   1476 HH21 ARG A  89      43.661  44.442  40.771  1.00  0.00           H  
ATOM   1477 HH22 ARG A  89      42.490  43.157  40.496  1.00  0.00           H  
ATOM   1478  C   ARG A  89      42.031  37.201  36.512  1.00  0.00           C  
ATOM   1479  O   ARG A  89      40.965  37.151  37.137  1.00  0.00           O  
ATOM   1480  N   PRO A  90      42.773  36.097  36.271  1.00  0.00           N  
ATOM   1481  CD  PRO A  90      44.023  36.081  35.518  1.00  0.00           C  
ATOM   1482  HD2 PRO A  90      44.739  36.808  35.906  1.00  0.00           H  
ATOM   1483  HD3 PRO A  90      43.815  36.285  34.466  1.00  0.00           H  
ATOM   1484  CG  PRO A  90      44.595  34.677  35.655  1.00  0.00           C  
ATOM   1485  HG2 PRO A  90      45.226  34.637  36.539  1.00  0.00           H  
ATOM   1486  HG3 PRO A  90      45.160  34.384  34.769  1.00  0.00           H  
ATOM   1487  CB  PRO A  90      43.354  33.811  35.854  1.00  0.00           C  
ATOM   1488  HB2 PRO A  90      43.590  32.896  36.400  1.00  0.00           H  
ATOM   1489  HB3 PRO A  90      42.935  33.562  34.879  1.00  0.00           H  
ATOM   1490  CA  PRO A  90      42.372  34.719  36.612  1.00  0.00           C  
ATOM   1491  HA  PRO A  90      41.371  34.546  36.218  1.00  0.00           H  
ATOM   1492  C   PRO A  90      42.301  34.379  38.117  1.00  0.00           C  
ATOM   1493  O   PRO A  90      41.983  33.242  38.476  1.00  0.00           O  
ATOM   1494  N   ASP A  91      42.557  35.345  39.002  1.00  0.00           N  
ATOM   1495  H   ASP A  91      42.929  36.212  38.643  1.00  0.00           H  
ATOM   1496  CA  ASP A  91      42.440  35.238  40.463  1.00  0.00           C  
ATOM   1497  HA  ASP A  91      42.767  36.206  40.846  1.00  0.00           H  
ATOM   1498  CB  ASP A  91      40.965  35.069  40.880  1.00  0.00           C  
ATOM   1499  HB2 ASP A  91      40.347  35.723  40.264  1.00  0.00           H  
ATOM   1500  HB3 ASP A  91      40.650  34.041  40.689  1.00  0.00           H  
ATOM   1501  CG  ASP A  91      40.691  35.410  42.348  1.00  0.00           C  
ATOM   1502  OD1 ASP A  91      41.537  36.053  43.022  1.00  0.00           O  
ATOM   1503  OD2 ASP A  91      39.568  35.102  42.813  1.00  0.00           O  
ATOM   1504  C   ASP A  91      43.388  34.203  41.097  1.00  0.00           C  
ATOM   1505  O   ASP A  91      43.035  33.519  42.059  1.00  0.00           O  
ATOM   1506  N   ILE A  92      44.603  34.072  40.557  1.00  0.00           N  
ATOM   1507  H   ILE A  92      44.845  34.693  39.791  1.00  0.00           H  
ATOM   1508  CA  ILE A  92      45.631  33.159  41.079  1.00  0.00           C  
ATOM   1509  HA  ILE A  92      45.173  32.182  41.197  1.00  0.00           H  
ATOM   1510  CB  ILE A  92      46.807  33.007  40.086  1.00  0.00           C  
ATOM   1511  HB  ILE A  92      47.285  33.982  39.992  1.00  0.00           H  
ATOM   1512  CG2 ILE A  92      47.875  32.026  40.607  1.00  0.00           C  
ATOM   1513 HG21 ILE A  92      47.425  31.071  40.875  1.00  0.00           H  
ATOM   1514 HG22 ILE A  92      48.633  31.863  39.841  1.00  0.00           H  
ATOM   1515 HG23 ILE A  92      48.375  32.444  41.482  1.00  0.00           H  
ATOM   1516  CG1 ILE A  92      46.354  32.584  38.669  1.00  0.00           C  
ATOM   1517 HG12 ILE A  92      45.750  33.384  38.249  1.00  0.00           H  
ATOM   1518 HG13 ILE A  92      47.235  32.483  38.034  1.00  0.00           H  
ATOM   1519  CD1 ILE A  92      45.539  31.287  38.582  1.00  0.00           C  
ATOM   1520 HD11 ILE A  92      45.369  31.038  37.534  1.00  0.00           H  
ATOM   1521 HD12 ILE A  92      46.071  30.465  39.059  1.00  0.00           H  
ATOM   1522 HD13 ILE A  92      44.573  31.426  39.063  1.00  0.00           H  
ATOM   1523  C   ILE A  92      46.110  33.612  42.467  1.00  0.00           C  
ATOM   1524  O   ILE A  92      46.301  34.811  42.695  1.00  0.00           O  
ATOM   1525  N   VAL A  93      46.312  32.655  43.377  1.00  0.00           N  
ATOM   1526  H   VAL A  93      46.082  31.702  43.111  1.00  0.00           H  
ATOM   1527  CA  VAL A  93      46.836  32.842  44.743  1.00  0.00           C  
ATOM   1528  HA  VAL A  93      47.424  33.760  44.772  1.00  0.00           H  
ATOM   1529  CB  VAL A  93      45.707  32.972  45.792  1.00  0.00           C  
ATOM   1530  HB  VAL A  93      46.170  33.115  46.768  1.00  0.00           H  
ATOM   1531  CG1 VAL A  93      44.803  34.182  45.551  1.00  0.00           C  
ATOM   1532 HG11 VAL A  93      45.417  35.078  45.460  1.00  0.00           H  
ATOM   1533 HG12 VAL A  93      44.219  34.039  44.642  1.00  0.00           H  
ATOM   1534 HG13 VAL A  93      44.134  34.300  46.404  1.00  0.00           H  
ATOM   1535  CG2 VAL A  93      44.823  31.723  45.890  1.00  0.00           C  
ATOM   1536 HG21 VAL A  93      44.358  31.508  44.928  1.00  0.00           H  
ATOM   1537 HG22 VAL A  93      45.415  30.866  46.206  1.00  0.00           H  
ATOM   1538 HG23 VAL A  93      44.050  31.895  46.636  1.00  0.00           H  
ATOM   1539  C   VAL A  93      47.762  31.689  45.150  1.00  0.00           C  
ATOM   1540  O   VAL A  93      47.663  30.579  44.618  1.00  0.00           O  
ATOM   1541  N   LEU A  94      48.625  31.942  46.137  1.00  0.00           N  
ATOM   1542  H   LEU A  94      48.631  32.883  46.520  1.00  0.00           H  
ATOM   1543  CA  LEU A  94      49.300  30.914  46.932  1.00  0.00           C  
ATOM   1544  HA  LEU A  94      49.621  30.103  46.275  1.00  0.00           H  
ATOM   1545  CB  LEU A  94      50.541  31.546  47.597  1.00  0.00           C  
ATOM   1546  HB2 LEU A  94      51.200  31.940  46.822  1.00  0.00           H  
ATOM   1547  HB3 LEU A  94      50.206  32.389  48.203  1.00  0.00           H  
ATOM   1548  CG  LEU A  94      51.350  30.598  48.504  1.00  0.00           C  
ATOM   1549  HG  LEU A  94      50.688  30.128  49.231  1.00  0.00           H  
ATOM   1550  CD1 LEU A  94      52.067  29.509  47.708  1.00  0.00           C  
ATOM   1551 HD11 LEU A  94      51.343  28.899  47.177  1.00  0.00           H  
ATOM   1552 HD12 LEU A  94      52.753  29.956  46.991  1.00  0.00           H  
ATOM   1553 HD13 LEU A  94      52.621  28.867  48.391  1.00  0.00           H  
ATOM   1554  CD2 LEU A  94      52.417  31.385  49.265  1.00  0.00           C  
ATOM   1555 HD21 LEU A  94      53.102  31.854  48.559  1.00  0.00           H  
ATOM   1556 HD22 LEU A  94      51.945  32.163  49.865  1.00  0.00           H  
ATOM   1557 HD23 LEU A  94      52.971  30.719  49.926  1.00  0.00           H  
ATOM   1558  C   LEU A  94      48.308  30.362  47.971  1.00  0.00           C  
ATOM   1559  O   LEU A  94      47.877  31.088  48.871  1.00  0.00           O  
ATOM   1560  N   TYR A  95      47.934  29.087  47.866  1.00  0.00           N  
ATOM   1561  H   TYR A  95      48.350  28.517  47.135  1.00  0.00           H  
ATOM   1562  CA  TYR A  95      46.982  28.462  48.793  1.00  0.00           C  
ATOM   1563  HA  TYR A  95      46.112  29.111  48.906  1.00  0.00           H  
ATOM   1564  CB  TYR A  95      46.495  27.114  48.228  1.00  0.00           C  
ATOM   1565  HB2 TYR A  95      47.303  26.623  47.683  1.00  0.00           H  
ATOM   1566  HB3 TYR A  95      46.244  26.464  49.068  1.00  0.00           H  
ATOM   1567  CG  TYR A  95      45.272  27.212  47.329  1.00  0.00           C  
ATOM   1568  CD1 TYR A  95      44.088  26.539  47.694  1.00  0.00           C  
ATOM   1569  HD1 TYR A  95      44.060  25.936  48.594  1.00  0.00           H  
ATOM   1570  CE1 TYR A  95      42.939  26.634  46.887  1.00  0.00           C  
ATOM   1571  HE1 TYR A  95      42.036  26.110  47.163  1.00  0.00           H  
ATOM   1572  CZ  TYR A  95      42.964  27.413  45.712  1.00  0.00           C  
ATOM   1573  OH  TYR A  95      41.845  27.499  44.944  1.00  0.00           O  
ATOM   1574  HH  TYR A  95      41.953  28.084  44.177  1.00  0.00           H  
ATOM   1575  CE2 TYR A  95      44.145  28.092  45.345  1.00  0.00           C  
ATOM   1576  HE2 TYR A  95      44.165  28.697  44.453  1.00  0.00           H  
ATOM   1577  CD2 TYR A  95      45.300  27.981  46.146  1.00  0.00           C  
ATOM   1578  HD2 TYR A  95      46.205  28.494  45.852  1.00  0.00           H  
ATOM   1579  C   TYR A  95      47.599  28.305  50.190  1.00  0.00           C  
ATOM   1580  O   TYR A  95      47.081  28.840  51.170  1.00  0.00           O  
ATOM   1581  N   ASN A  96      48.750  27.637  50.286  1.00  0.00           N  
ATOM   1582  H   ASN A  96      49.176  27.290  49.435  1.00  0.00           H  
ATOM   1583  CA  ASN A  96      49.427  27.316  51.546  1.00  0.00           C  
ATOM   1584  HA  ASN A  96      48.649  27.119  52.286  1.00  0.00           H  
ATOM   1585  CB  ASN A  96      50.206  25.997  51.369  1.00  0.00           C  
ATOM   1586  HB2 ASN A  96      50.531  25.657  52.350  1.00  0.00           H  
ATOM   1587  HB3 ASN A  96      49.547  25.231  50.963  1.00  0.00           H  
ATOM   1588  CG  ASN A  96      51.418  26.110  50.458  1.00  0.00           C  
ATOM   1589  OD1 ASN A  96      51.378  26.707  49.393  1.00  0.00           O  
ATOM   1590  ND2 ASN A  96      52.529  25.537  50.844  1.00  0.00           N  
ATOM   1591 HD21 ASN A  96      53.371  25.708  50.319  1.00  0.00           H  
ATOM   1592 HD22 ASN A  96      52.586  25.071  51.742  1.00  0.00           H  
ATOM   1593  C   ASN A  96      50.263  28.480  52.136  1.00  0.00           C  
ATOM   1594  O   ASN A  96      51.288  28.245  52.780  1.00  0.00           O  
ATOM   1595  N   LYS A  97      49.829  29.735  51.938  1.00  0.00           N  
ATOM   1596  H   LYS A  97      48.961  29.841  51.428  1.00  0.00           H  
ATOM   1597  CA  LYS A  97      50.446  30.943  52.519  1.00  0.00           C  
ATOM   1598  HA  LYS A  97      51.478  31.016  52.172  1.00  0.00           H  
ATOM   1599  CB  LYS A  97      49.665  32.188  52.041  1.00  0.00           C  
ATOM   1600  HB2 LYS A  97      49.676  32.221  50.950  1.00  0.00           H  
ATOM   1601  HB3 LYS A  97      48.629  32.095  52.364  1.00  0.00           H  
ATOM   1602  CG  LYS A  97      50.251  33.508  52.582  1.00  0.00           C  
ATOM   1603  HG2 LYS A  97      50.315  33.466  53.670  1.00  0.00           H  
ATOM   1604  HG3 LYS A  97      51.261  33.624  52.189  1.00  0.00           H  
ATOM   1605  CD  LYS A  97      49.436  34.758  52.211  1.00  0.00           C  
ATOM   1606  HD2 LYS A  97      49.969  35.630  52.594  1.00  0.00           H  
ATOM   1607  HD3 LYS A  97      49.374  34.843  51.125  1.00  0.00           H  
ATOM   1608  CE  LYS A  97      48.020  34.743  52.808  1.00  0.00           C  
ATOM   1609  HE2 LYS A  97      47.421  33.990  52.288  1.00  0.00           H  
ATOM   1610  HE3 LYS A  97      48.081  34.463  53.864  1.00  0.00           H  
ATOM   1611  NZ  LYS A  97      47.371  36.069  52.692  1.00  0.00           N  
ATOM   1612  HZ1 LYS A  97      46.418  36.066  53.058  1.00  0.00           H  
ATOM   1613  HZ2 LYS A  97      47.876  36.766  53.234  1.00  0.00           H  
ATOM   1614  HZ3 LYS A  97      47.336  36.391  51.730  1.00  0.00           H  
ATOM   1615  C   LYS A  97      50.462  30.850  54.051  1.00  0.00           C  
ATOM   1616  O   LYS A  97      49.402  30.873  54.680  1.00  0.00           O  
ATOM   1617  N   ALA A  98      51.646  30.797  54.659  1.00  0.00           N  
ATOM   1618  H   ALA A  98      52.480  30.800  54.082  1.00  0.00           H  
ATOM   1619  CA  ALA A  98      51.821  30.726  56.113  1.00  0.00           C  
ATOM   1620  HA  ALA A  98      50.994  30.146  56.526  1.00  0.00           H  
ATOM   1621  CB  ALA A  98      53.107  29.949  56.426  1.00  0.00           C  
ATOM   1622  HB1 ALA A  98      53.039  28.948  56.000  1.00  0.00           H  
ATOM   1623  HB2 ALA A  98      53.971  30.470  56.017  1.00  0.00           H  
ATOM   1624  HB3 ALA A  98      53.227  29.858  57.505  1.00  0.00           H  
ATOM   1625  C   ALA A  98      51.753  32.115  56.789  1.00  0.00           C  
ATOM   1626  O   ALA A  98      52.651  32.495  57.541  1.00  0.00           O  
ATOM   1627  N   ASP A  99      50.704  32.892  56.512  1.00  0.00           N  
ATOM   1628  H   ASP A  99      49.982  32.514  55.909  1.00  0.00           H  
ATOM   1629  CA  ASP A  99      50.395  34.160  57.191  1.00  0.00           C  
ATOM   1630  HA  ASP A  99      50.662  34.051  58.243  1.00  0.00           H  
ATOM   1631  CB  ASP A  99      51.232  35.317  56.594  1.00  0.00           C  
ATOM   1632  HB2 ASP A  99      52.200  34.931  56.275  1.00  0.00           H  
ATOM   1633  HB3 ASP A  99      50.729  35.708  55.708  1.00  0.00           H  
ATOM   1634  CG  ASP A  99      51.489  36.467  57.582  1.00  0.00           C  
ATOM   1635  OD1 ASP A  99      52.483  37.213  57.413  1.00  0.00           O  
ATOM   1636  OD2 ASP A  99      50.761  36.615  58.590  1.00  0.00           O  
ATOM   1637  C   ASP A  99      48.886  34.460  57.114  1.00  0.00           C  
ATOM   1638  O   ASP A  99      48.222  34.092  56.140  1.00  0.00           O  
ATOM   1639  N   ASP A 100      48.352  35.157  58.119  1.00  0.00           N  
ATOM   1640  H   ASP A 100      48.977  35.448  58.861  1.00  0.00           H  
ATOM   1641  CA  ASP A 100      47.010  35.761  58.064  1.00  0.00           C  
ATOM   1642  HA  ASP A 100      46.362  35.106  57.487  1.00  0.00           H  
ATOM   1643  CB  ASP A 100      46.406  35.881  59.472  1.00  0.00           C  
ATOM   1644  HB2 ASP A 100      45.420  36.335  59.388  1.00  0.00           H  
ATOM   1645  HB3 ASP A 100      46.256  34.876  59.864  1.00  0.00           H  
ATOM   1646  CG  ASP A 100      47.243  36.692  60.468  1.00  0.00           C  
ATOM   1647  OD1 ASP A 100      47.444  37.916  60.286  1.00  0.00           O  
ATOM   1648  OD2 ASP A 100      47.681  36.131  61.498  1.00  0.00           O  
ATOM   1649  C   ASP A 100      47.003  37.122  57.345  1.00  0.00           C  
ATOM   1650  O   ASP A 100      45.940  37.629  56.985  1.00  0.00           O  
ATOM   1651  N   GLU A 101      48.179  37.710  57.122  1.00  0.00           N  
ATOM   1652  H   GLU A 101      49.009  37.248  57.468  1.00  0.00           H  
ATOM   1653  CA  GLU A 101      48.336  38.998  56.453  1.00  0.00           C  
ATOM   1654  HA  GLU A 101      47.610  39.681  56.885  1.00  0.00           H  
ATOM   1655  CB  GLU A 101      49.739  39.538  56.764  1.00  0.00           C  
ATOM   1656  HB2 GLU A 101      49.844  39.611  57.845  1.00  0.00           H  
ATOM   1657  HB3 GLU A 101      50.474  38.823  56.396  1.00  0.00           H  
ATOM   1658  CG  GLU A 101      50.080  40.905  56.165  1.00  0.00           C  
ATOM   1659  HG2 GLU A 101      51.129  41.122  56.377  1.00  0.00           H  
ATOM   1660  HG3 GLU A 101      49.971  40.854  55.083  1.00  0.00           H  
ATOM   1661  CD  GLU A 101      49.206  42.030  56.726  1.00  0.00           C  
ATOM   1662  OE1 GLU A 101      48.015  42.136  56.345  1.00  0.00           O  
ATOM   1663  OE2 GLU A 101      49.720  42.850  57.525  1.00  0.00           O  
ATOM   1664  C   GLU A 101      48.071  38.927  54.940  1.00  0.00           C  
ATOM   1665  O   GLU A 101      48.562  38.030  54.251  1.00  0.00           O  
ATOM   1666  N   SER A 102      47.347  39.917  54.411  1.00  0.00           N  
ATOM   1667  H   SER A 102      46.927  40.579  55.051  1.00  0.00           H  
ATOM   1668  CA  SER A 102      47.216  40.188  52.967  1.00  0.00           C  
ATOM   1669  HA  SER A 102      47.744  39.414  52.410  1.00  0.00           H  
ATOM   1670  CB  SER A 102      45.747  40.109  52.549  1.00  0.00           C  
ATOM   1671  HB2 SER A 102      45.689  40.218  51.468  1.00  0.00           H  
ATOM   1672  HB3 SER A 102      45.349  39.129  52.813  1.00  0.00           H  
ATOM   1673  OG  SER A 102      44.972  41.116  53.174  1.00  0.00           O  
ATOM   1674  HG  SER A 102      44.467  40.690  53.895  1.00  0.00           H  
ATOM   1675  C   SER A 102      47.848  41.525  52.540  1.00  0.00           C  
ATOM   1676  O   SER A 102      48.176  41.700  51.365  1.00  0.00           O  
ATOM   1677  N   SER A 103      48.112  42.430  53.492  1.00  0.00           N  
ATOM   1678  H   SER A 103      47.831  42.201  54.439  1.00  0.00           H  
ATOM   1679  CA  SER A 103      48.884  43.673  53.332  1.00  0.00           C  
ATOM   1680  HA  SER A 103      48.787  44.222  54.268  1.00  0.00           H  
ATOM   1681  CB  SER A 103      50.373  43.314  53.185  1.00  0.00           C  
ATOM   1682  HB2 SER A 103      50.583  42.364  53.672  1.00  0.00           H  
ATOM   1683  HB3 SER A 103      50.634  43.219  52.131  1.00  0.00           H  
ATOM   1684  OG  SER A 103      51.157  44.309  53.809  1.00  0.00           O  
ATOM   1685  HG  SER A 103      52.110  44.094  53.655  1.00  0.00           H  
ATOM   1686  C   SER A 103      48.354  44.623  52.235  1.00  0.00           C  
ATOM   1687  O   SER A 103      47.174  44.573  51.879  1.00  0.00           O  
ATOM   1688  N   GLU A 104      49.181  45.540  51.722  1.00  0.00           N  
ATOM   1689  H   GLU A 104      50.124  45.586  52.087  1.00  0.00           H  
ATOM   1690  CA  GLU A 104      48.794  46.466  50.640  1.00  0.00           C  
ATOM   1691  HA  GLU A 104      47.783  46.779  50.866  1.00  0.00           H  
ATOM   1692  CB  GLU A 104      49.694  47.721  50.662  1.00  0.00           C  
ATOM   1693  HB2 GLU A 104      50.075  47.876  51.670  1.00  0.00           H  
ATOM   1694  HB3 GLU A 104      50.561  47.557  50.021  1.00  0.00           H  
ATOM   1695  CG  GLU A 104      48.984  49.017  50.228  1.00  0.00           C  
ATOM   1696  HG2 GLU A 104      49.671  49.847  50.383  1.00  0.00           H  
ATOM   1697  HG3 GLU A 104      48.783  48.968  49.159  1.00  0.00           H  
ATOM   1698  CD  GLU A 104      47.687  49.305  51.007  1.00  0.00           C  
ATOM   1699  OE1 GLU A 104      47.669  49.154  52.250  1.00  0.00           O  
ATOM   1700  OE2 GLU A 104      46.657  49.664  50.392  1.00  0.00           O  
ATOM   1701  C   GLU A 104      48.787  45.779  49.249  1.00  0.00           C  
ATOM   1702  O   GLU A 104      49.586  44.857  49.037  1.00  0.00           O  
ATOM   1703  N   PRO A 105      47.928  46.177  48.284  1.00  0.00           N  
ATOM   1704  CD  PRO A 105      46.781  47.063  48.433  1.00  0.00           C  
ATOM   1705  HD2 PRO A 105      47.072  48.090  48.217  1.00  0.00           H  
ATOM   1706  HD3 PRO A 105      46.335  46.988  49.417  1.00  0.00           H  
ATOM   1707  CG  PRO A 105      45.766  46.611  47.391  1.00  0.00           C  
ATOM   1708  HG2 PRO A 105      45.088  47.417  47.106  1.00  0.00           H  
ATOM   1709  HG3 PRO A 105      45.216  45.748  47.764  1.00  0.00           H  
ATOM   1710  CB  PRO A 105      46.673  46.191  46.243  1.00  0.00           C  
ATOM   1711  HB2 PRO A 105      46.993  47.080  45.694  1.00  0.00           H  
ATOM   1712  HB3 PRO A 105      46.186  45.487  45.572  1.00  0.00           H  
ATOM   1713  CA  PRO A 105      47.863  45.548  46.961  1.00  0.00           C  
ATOM   1714  HA  PRO A 105      47.651  44.486  47.099  1.00  0.00           H  
ATOM   1715  C   PRO A 105      49.127  45.698  46.107  1.00  0.00           C  
ATOM   1716  O   PRO A 105      49.873  46.679  46.217  1.00  0.00           O  
ATOM   1717  N   VAL A 106      49.315  44.747  45.190  1.00  0.00           N  
ATOM   1718  H   VAL A 106      48.650  43.988  45.157  1.00  0.00           H  
ATOM   1719  CA  VAL A 106      50.294  44.833  44.096  1.00  0.00           C  
ATOM   1720  HA  VAL A 106      51.245  45.152  44.527  1.00  0.00           H  
ATOM   1721  CB  VAL A 106      50.532  43.444  43.465  1.00  0.00           C  
ATOM   1722  HB  VAL A 106      50.864  42.775  44.256  1.00  0.00           H  
ATOM   1723  CG1 VAL A 106      49.279  42.815  42.840  1.00  0.00           C  
ATOM   1724 HG11 VAL A 106      48.505  42.681  43.595  1.00  0.00           H  
ATOM   1725 HG12 VAL A 106      48.892  43.441  42.037  1.00  0.00           H  
ATOM   1726 HG13 VAL A 106      49.525  41.833  42.433  1.00  0.00           H  
ATOM   1727  CG2 VAL A 106      51.636  43.488  42.405  1.00  0.00           C  
ATOM   1728 HG21 VAL A 106      51.302  44.033  41.523  1.00  0.00           H  
ATOM   1729 HG22 VAL A 106      52.531  43.957  42.816  1.00  0.00           H  
ATOM   1730 HG23 VAL A 106      51.887  42.473  42.106  1.00  0.00           H  
ATOM   1731  C   VAL A 106      49.872  45.891  43.063  1.00  0.00           C  
ATOM   1732  O   VAL A 106      48.692  45.993  42.705  1.00  0.00           O  
ATOM   1733  N   ASN A 107      50.844  46.671  42.579  1.00  0.00           N  
ATOM   1734  H   ASN A 107      51.789  46.530  42.928  1.00  0.00           H  
ATOM   1735  CA  ASN A 107      50.661  47.796  41.652  1.00  0.00           C  
ATOM   1736  HA  ASN A 107      49.657  47.737  41.232  1.00  0.00           H  
ATOM   1737  CB  ASN A 107      50.754  49.111  42.459  1.00  0.00           C  
ATOM   1738  HB2 ASN A 107      50.393  48.936  43.473  1.00  0.00           H  
ATOM   1739  HB3 ASN A 107      51.795  49.423  42.535  1.00  0.00           H  
ATOM   1740  CG  ASN A 107      49.912  50.254  41.902  1.00  0.00           C  
ATOM   1741  OD1 ASN A 107      48.773  50.462  42.298  1.00  0.00           O  
ATOM   1742  ND2 ASN A 107      50.447  51.062  41.021  1.00  0.00           N  
ATOM   1743 HD21 ASN A 107      49.916  51.857  40.691  1.00  0.00           H  
ATOM   1744 HD22 ASN A 107      51.396  50.904  40.705  1.00  0.00           H  
ATOM   1745  C   ASN A 107      51.625  47.715  40.443  1.00  0.00           C  
ATOM   1746  O   ASN A 107      51.854  48.711  39.758  1.00  0.00           O  
ATOM   1747  N   THR A 108      52.191  46.534  40.153  1.00  0.00           N  
ATOM   1748  H   THR A 108      52.011  45.746  40.754  1.00  0.00           H  
ATOM   1749  CA  THR A 108      52.924  46.270  38.901  1.00  0.00           C  
ATOM   1750  HA  THR A 108      53.648  47.071  38.759  1.00  0.00           H  
ATOM   1751  CB  THR A 108      53.700  44.939  38.935  1.00  0.00           C  
ATOM   1752  HB  THR A 108      54.157  44.779  37.958  1.00  0.00           H  
ATOM   1753  CG2 THR A 108      54.802  44.915  39.989  1.00  0.00           C  
ATOM   1754 HG21 THR A 108      55.344  43.972  39.927  1.00  0.00           H  
ATOM   1755 HG22 THR A 108      55.489  45.736  39.799  1.00  0.00           H  
ATOM   1756 HG23 THR A 108      54.376  45.024  40.987  1.00  0.00           H  
ATOM   1757  OG1 THR A 108      52.843  43.859  39.214  1.00  0.00           O  
ATOM   1758  HG1 THR A 108      53.341  43.037  39.030  1.00  0.00           H  
ATOM   1759  C   THR A 108      51.971  46.277  37.700  1.00  0.00           C  
ATOM   1760  O   THR A 108      50.801  45.883  37.812  1.00  0.00           O  
ATOM   1761  N   ASN A 109      52.445  46.749  36.546  1.00  0.00           N  
ATOM   1762  H   ASN A 109      53.399  47.105  36.532  1.00  0.00           H  
ATOM   1763  CA  ASN A 109      51.692  46.755  35.285  1.00  0.00           C  
ATOM   1764  HA  ASN A 109      50.630  46.875  35.505  1.00  0.00           H  
ATOM   1765  CB  ASN A 109      52.125  47.970  34.440  1.00  0.00           C  
ATOM   1766  HB2 ASN A 109      53.199  47.907  34.258  1.00  0.00           H  
ATOM   1767  HB3 ASN A 109      51.624  47.946  33.474  1.00  0.00           H  
ATOM   1768  CG  ASN A 109      51.815  49.312  35.091  1.00  0.00           C  
ATOM   1769  OD1 ASN A 109      50.909  49.465  35.905  1.00  0.00           O  
ATOM   1770  ND2 ASN A 109      52.558  50.334  34.753  1.00  0.00           N  
ATOM   1771 HD21 ASN A 109      52.446  51.195  35.275  1.00  0.00           H  
ATOM   1772 HD22 ASN A 109      53.314  50.248  34.080  1.00  0.00           H  
ATOM   1773  C   ASN A 109      51.835  45.426  34.514  1.00  0.00           C  
ATOM   1774  O   ASN A 109      52.848  44.728  34.624  1.00  0.00           O  
ATOM   1775  N   VAL A 110      50.824  45.083  33.709  1.00  0.00           N  
ATOM   1776  H   VAL A 110      50.065  45.748  33.598  1.00  0.00           H  
ATOM   1777  CA  VAL A 110      50.898  43.985  32.726  1.00  0.00           C  
ATOM   1778  HA  VAL A 110      51.581  43.226  33.108  1.00  0.00           H  
ATOM   1779  CB  VAL A 110      49.540  43.278  32.493  1.00  0.00           C  
ATOM   1780  HB  VAL A 110      49.754  42.326  32.009  1.00  0.00           H  
ATOM   1781  CG1 VAL A 110      48.796  42.977  33.797  1.00  0.00           C  
ATOM   1782 HG11 VAL A 110      47.971  42.291  33.604  1.00  0.00           H  
ATOM   1783 HG12 VAL A 110      49.472  42.524  34.514  1.00  0.00           H  
ATOM   1784 HG13 VAL A 110      48.403  43.900  34.214  1.00  0.00           H  
ATOM   1785  CG2 VAL A 110      48.555  44.042  31.598  1.00  0.00           C  
ATOM   1786 HG21 VAL A 110      47.624  43.482  31.508  1.00  0.00           H  
ATOM   1787 HG22 VAL A 110      48.340  45.015  32.036  1.00  0.00           H  
ATOM   1788 HG23 VAL A 110      48.968  44.172  30.598  1.00  0.00           H  
ATOM   1789  C   VAL A 110      51.473  44.494  31.401  1.00  0.00           C  
ATOM   1790  O   VAL A 110      51.331  45.674  31.067  1.00  0.00           O  
ATOM   1791  N   VAL A 111      52.052  43.593  30.608  1.00  0.00           N  
ATOM   1792  H   VAL A 111      52.140  42.642  30.954  1.00  0.00           H  
ATOM   1793  CA  VAL A 111      52.253  43.799  29.165  1.00  0.00           C  
ATOM   1794  HA  VAL A 111      52.121  44.855  28.931  1.00  0.00           H  
ATOM   1795  CB  VAL A 111      53.680  43.419  28.721  1.00  0.00           C  
ATOM   1796  HB  VAL A 111      53.877  42.384  28.991  1.00  0.00           H  
ATOM   1797  CG1 VAL A 111      53.878  43.581  27.208  1.00  0.00           C  
ATOM   1798 HG11 VAL A 111      53.640  44.600  26.902  1.00  0.00           H  
ATOM   1799 HG12 VAL A 111      54.913  43.359  26.947  1.00  0.00           H  
ATOM   1800 HG13 VAL A 111      53.243  42.880  26.666  1.00  0.00           H  
ATOM   1801  CG2 VAL A 111      54.719  44.307  29.421  1.00  0.00           C  
ATOM   1802 HG21 VAL A 111      54.669  44.167  30.501  1.00  0.00           H  
ATOM   1803 HG22 VAL A 111      55.722  44.041  29.087  1.00  0.00           H  
ATOM   1804 HG23 VAL A 111      54.532  45.353  29.185  1.00  0.00           H  
ATOM   1805  C   VAL A 111      51.175  43.027  28.401  1.00  0.00           C  
ATOM   1806  O   VAL A 111      50.883  41.875  28.724  1.00  0.00           O  
ATOM   1807  N   LEU A 112      50.574  43.669  27.401  1.00  0.00           N  
ATOM   1808  H   LEU A 112      50.870  44.623  27.215  1.00  0.00           H  
ATOM   1809  CA  LEU A 112      49.564  43.113  26.499  1.00  0.00           C  
ATOM   1810  HA  LEU A 112      49.333  42.086  26.787  1.00  0.00           H  
ATOM   1811  CB  LEU A 112      48.285  43.963  26.636  1.00  0.00           C  
ATOM   1812  HB2 LEU A 112      47.851  43.792  27.622  1.00  0.00           H  
ATOM   1813  HB3 LEU A 112      48.576  45.013  26.577  1.00  0.00           H  
ATOM   1814  CG  LEU A 112      47.211  43.718  25.558  1.00  0.00           C  
ATOM   1815  HG  LEU A 112      47.656  43.825  24.572  1.00  0.00           H  
ATOM   1816  CD1 LEU A 112      46.573  42.332  25.659  1.00  0.00           C  
ATOM   1817 HD11 LEU A 112      47.333  41.555  25.603  1.00  0.00           H  
ATOM   1818 HD12 LEU A 112      46.020  42.238  26.592  1.00  0.00           H  
ATOM   1819 HD13 LEU A 112      45.885  42.192  24.825  1.00  0.00           H  
ATOM   1820  CD2 LEU A 112      46.114  44.773  25.689  1.00  0.00           C  
ATOM   1821 HD21 LEU A 112      45.619  44.686  26.656  1.00  0.00           H  
ATOM   1822 HD22 LEU A 112      46.550  45.767  25.594  1.00  0.00           H  
ATOM   1823 HD23 LEU A 112      45.386  44.640  24.890  1.00  0.00           H  
ATOM   1824  C   LEU A 112      50.114  43.100  25.064  1.00  0.00           C  
ATOM   1825  O   LEU A 112      50.597  44.126  24.584  1.00  0.00           O  
ATOM   1826  N   ARG A 113      50.020  41.955  24.380  1.00  0.00           N  
ATOM   1827  H   ARG A 113      49.640  41.151  24.871  1.00  0.00           H  
ATOM   1828  CA  ARG A 113      50.498  41.735  23.003  1.00  0.00           C  
ATOM   1829  HA  ARG A 113      51.140  42.568  22.718  1.00  0.00           H  
ATOM   1830  CB  ARG A 113      51.343  40.451  23.015  1.00  0.00           C  
ATOM   1831  HB2 ARG A 113      51.936  40.440  23.931  1.00  0.00           H  
ATOM   1832  HB3 ARG A 113      50.678  39.588  23.033  1.00  0.00           H  
ATOM   1833  CG  ARG A 113      52.319  40.329  21.839  1.00  0.00           C  
ATOM   1834  HG2 ARG A 113      51.770  40.173  20.910  1.00  0.00           H  
ATOM   1835  HG3 ARG A 113      52.900  41.249  21.761  1.00  0.00           H  
ATOM   1836  CD  ARG A 113      53.292  39.165  22.058  1.00  0.00           C  
ATOM   1837  HD2 ARG A 113      54.095  39.242  21.323  1.00  0.00           H  
ATOM   1838  HD3 ARG A 113      53.729  39.249  23.054  1.00  0.00           H  
ATOM   1839  NE  ARG A 113      52.630  37.860  21.904  1.00  0.00           N  
ATOM   1840  HE  ARG A 113      51.656  37.854  21.595  1.00  0.00           H  
ATOM   1841  CZ  ARG A 113      53.200  36.679  22.025  1.00  0.00           C  
ATOM   1842  NH1 ARG A 113      54.390  36.513  22.529  1.00  0.00           N  
ATOM   1843 HH11 ARG A 113      54.856  37.296  22.978  1.00  0.00           H  
ATOM   1844 HH12 ARG A 113      54.841  35.609  22.523  1.00  0.00           H  
ATOM   1845  NH2 ARG A 113      52.560  35.625  21.627  1.00  0.00           N  
ATOM   1846 HH21 ARG A 113      51.668  35.753  21.153  1.00  0.00           H  
ATOM   1847 HH22 ARG A 113      52.990  34.712  21.682  1.00  0.00           H  
ATOM   1848  C   ARG A 113      49.351  41.679  21.983  1.00  0.00           C  
ATOM   1849  O   ARG A 113      48.220  41.367  22.344  1.00  0.00           O  
ATOM   1850  N   TYR A 114      49.652  41.932  20.707  1.00  0.00           N  
ATOM   1851  H   TYR A 114      50.592  42.256  20.515  1.00  0.00           H  
ATOM   1852  CA  TYR A 114      48.682  42.009  19.599  1.00  0.00           C  
ATOM   1853  HA  TYR A 114      48.045  42.874  19.769  1.00  0.00           H  
ATOM   1854  CB  TYR A 114      49.448  42.230  18.282  1.00  0.00           C  
ATOM   1855  HB2 TYR A 114      48.720  42.447  17.499  1.00  0.00           H  
ATOM   1856  HB3 TYR A 114      50.067  43.122  18.385  1.00  0.00           H  
ATOM   1857  CG  TYR A 114      50.324  41.070  17.821  1.00  0.00           C  
ATOM   1858  CD1 TYR A 114      51.668  40.989  18.228  1.00  0.00           C  
ATOM   1859  HD1 TYR A 114      52.073  41.730  18.894  1.00  0.00           H  
ATOM   1860  CE1 TYR A 114      52.501  39.954  17.763  1.00  0.00           C  
ATOM   1861  HE1 TYR A 114      53.534  39.914  18.073  1.00  0.00           H  
ATOM   1862  CZ  TYR A 114      51.991  38.979  16.881  1.00  0.00           C  
ATOM   1863  OH  TYR A 114      52.804  38.007  16.382  1.00  0.00           O  
ATOM   1864  HH  TYR A 114      53.717  38.101  16.714  1.00  0.00           H  
ATOM   1865  CE2 TYR A 114      50.634  39.032  16.504  1.00  0.00           C  
ATOM   1866  HE2 TYR A 114      50.243  38.273  15.846  1.00  0.00           H  
ATOM   1867  CD2 TYR A 114      49.805  40.073  16.970  1.00  0.00           C  
ATOM   1868  HD2 TYR A 114      48.768  40.108  16.666  1.00  0.00           H  
ATOM   1869  C   TYR A 114      47.747  40.794  19.458  1.00  0.00           C  
ATOM   1870  O   TYR A 114      46.586  40.942  19.071  1.00  0.00           O  
ATOM   1871  N   ASP A 115      48.229  39.595  19.787  1.00  0.00           N  
ATOM   1872  H   ASP A 115      49.182  39.543  20.126  1.00  0.00           H  
ATOM   1873  CA  ASP A 115      47.481  38.331  19.780  1.00  0.00           C  
ATOM   1874  HA  ASP A 115      46.700  38.401  19.021  1.00  0.00           H  
ATOM   1875  CB  ASP A 115      48.416  37.183  19.353  1.00  0.00           C  
ATOM   1876  HB2 ASP A 115      47.837  36.262  19.281  1.00  0.00           H  
ATOM   1877  HB3 ASP A 115      48.785  37.403  18.350  1.00  0.00           H  
ATOM   1878  CG  ASP A 115      49.630  36.936  20.258  1.00  0.00           C  
ATOM   1879  OD1 ASP A 115      49.895  37.710  21.204  1.00  0.00           O  
ATOM   1880  OD2 ASP A 115      50.348  35.937  20.014  1.00  0.00           O  
ATOM   1881  C   ASP A 115      46.753  38.059  21.118  1.00  0.00           C  
ATOM   1882  O   ASP A 115      46.417  36.915  21.437  1.00  0.00           O  
ATOM   1883  N   GLY A 116      46.519  39.103  21.919  1.00  0.00           N  
ATOM   1884  H   GLY A 116      46.898  40.003  21.644  1.00  0.00           H  
ATOM   1885  CA  GLY A 116      45.789  39.066  23.189  1.00  0.00           C  
ATOM   1886  HA2 GLY A 116      45.570  40.091  23.481  1.00  0.00           H  
ATOM   1887  HA3 GLY A 116      44.847  38.532  23.057  1.00  0.00           H  
ATOM   1888  C   GLY A 116      46.555  38.443  24.356  1.00  0.00           C  
ATOM   1889  O   GLY A 116      45.950  38.199  25.400  1.00  0.00           O  
ATOM   1890  N   LEU A 117      47.855  38.152  24.200  1.00  0.00           N  
ATOM   1891  H   LEU A 117      48.300  38.382  23.320  1.00  0.00           H  
ATOM   1892  CA  LEU A 117      48.674  37.576  25.268  1.00  0.00           C  
ATOM   1893  HA  LEU A 117      48.094  36.780  25.739  1.00  0.00           H  
ATOM   1894  CB  LEU A 117      49.953  36.947  24.680  1.00  0.00           C  
ATOM   1895  HB2 LEU A 117      49.719  36.393  23.771  1.00  0.00           H  
ATOM   1896  HB3 LEU A 117      50.640  37.747  24.406  1.00  0.00           H  
ATOM   1897  CG  LEU A 117      50.641  36.008  25.690  1.00  0.00           C  
ATOM   1898  HG  LEU A 117      50.550  36.417  26.696  1.00  0.00           H  
ATOM   1899  CD1 LEU A 117      50.004  34.617  25.657  1.00  0.00           C  
ATOM   1900 HD11 LEU A 117      48.958  34.675  25.959  1.00  0.00           H  
ATOM   1901 HD12 LEU A 117      50.067  34.192  24.655  1.00  0.00           H  
ATOM   1902 HD13 LEU A 117      50.524  33.953  26.344  1.00  0.00           H  
ATOM   1903  CD2 LEU A 117      52.130  35.858  25.387  1.00  0.00           C  
ATOM   1904 HD21 LEU A 117      52.601  36.840  25.347  1.00  0.00           H  
ATOM   1905 HD22 LEU A 117      52.600  35.283  26.183  1.00  0.00           H  
ATOM   1906 HD23 LEU A 117      52.269  35.344  24.437  1.00  0.00           H  
ATOM   1907  C   LEU A 117      48.993  38.627  26.347  1.00  0.00           C  
ATOM   1908  O   LEU A 117      49.795  39.542  26.130  1.00  0.00           O  
ATOM   1909  N   ILE A 118      48.382  38.476  27.519  1.00  0.00           N  
ATOM   1910  H   ILE A 118      47.743  37.692  27.622  1.00  0.00           H  
ATOM   1911  CA  ILE A 118      48.672  39.252  28.727  1.00  0.00           C  
ATOM   1912  HA  ILE A 118      49.057  40.228  28.432  1.00  0.00           H  
ATOM   1913  CB  ILE A 118      47.390  39.489  29.560  1.00  0.00           C  
ATOM   1914  HB  ILE A 118      46.971  38.521  29.842  1.00  0.00           H  
ATOM   1915  CG2 ILE A 118      47.740  40.272  30.838  1.00  0.00           C  
ATOM   1916 HG21 ILE A 118      48.262  41.191  30.575  1.00  0.00           H  
ATOM   1917 HG22 ILE A 118      46.840  40.523  31.394  1.00  0.00           H  
ATOM   1918 HG23 ILE A 118      48.370  39.669  31.493  1.00  0.00           H  
ATOM   1919  CG1 ILE A 118      46.330  40.275  28.751  1.00  0.00           C  
ATOM   1920 HG12 ILE A 118      46.645  41.314  28.664  1.00  0.00           H  
ATOM   1921 HG13 ILE A 118      46.254  39.868  27.744  1.00  0.00           H  
ATOM   1922  CD1 ILE A 118      44.919  40.221  29.350  1.00  0.00           C  
ATOM   1923 HD11 ILE A 118      44.592  39.183  29.423  1.00  0.00           H  
ATOM   1924 HD12 ILE A 118      44.897  40.683  30.336  1.00  0.00           H  
ATOM   1925 HD13 ILE A 118      44.235  40.762  28.697  1.00  0.00           H  
ATOM   1926  C   ILE A 118      49.758  38.527  29.533  1.00  0.00           C  
ATOM   1927  O   ILE A 118      49.669  37.320  29.770  1.00  0.00           O  
ATOM   1928  N   THR A 119      50.779  39.266  29.965  1.00  0.00           N  
ATOM   1929  H   THR A 119      50.806  40.242  29.684  1.00  0.00           H  
ATOM   1930  CA  THR A 119      51.939  38.757  30.715  1.00  0.00           C  
ATOM   1931  HA  THR A 119      51.697  37.779  31.130  1.00  0.00           H  
ATOM   1932  CB  THR A 119      53.161  38.591  29.796  1.00  0.00           C  
ATOM   1933  HB  THR A 119      54.013  38.292  30.406  1.00  0.00           H  
ATOM   1934  CG2 THR A 119      52.966  37.543  28.702  1.00  0.00           C  
ATOM   1935 HG21 THR A 119      53.884  37.449  28.122  1.00  0.00           H  
ATOM   1936 HG22 THR A 119      52.730  36.583  29.150  1.00  0.00           H  
ATOM   1937 HG23 THR A 119      52.153  37.833  28.037  1.00  0.00           H  
ATOM   1938  OG1 THR A 119      53.463  39.799  29.136  1.00  0.00           O  
ATOM   1939  HG1 THR A 119      53.688  40.448  29.816  1.00  0.00           H  
ATOM   1940  C   THR A 119      52.276  39.691  31.879  1.00  0.00           C  
ATOM   1941  O   THR A 119      52.357  40.909  31.699  1.00  0.00           O  
ATOM   1942  N   TRP A 120      52.467  39.134  33.078  1.00  0.00           N  
ATOM   1943  H   TRP A 120      52.377  38.126  33.166  1.00  0.00           H  
ATOM   1944  CA  TRP A 120      52.543  39.898  34.332  1.00  0.00           C  
ATOM   1945  HA  TRP A 120      52.957  40.887  34.139  1.00  0.00           H  
ATOM   1946  CB  TRP A 120      51.109  40.034  34.870  1.00  0.00           C  
ATOM   1947  HB2 TRP A 120      50.477  40.419  34.069  1.00  0.00           H  
ATOM   1948  HB3 TRP A 120      50.748  39.033  35.105  1.00  0.00           H  
ATOM   1949  CG  TRP A 120      50.869  40.893  36.077  1.00  0.00           C  
ATOM   1950  CD1 TRP A 120      51.477  42.070  36.353  1.00  0.00           C  
ATOM   1951  HD1 TRP A 120      52.258  42.528  35.761  1.00  0.00           H  
ATOM   1952  NE1 TRP A 120      50.933  42.615  37.498  1.00  0.00           N  
ATOM   1953  HE1 TRP A 120      51.313  43.441  37.956  1.00  0.00           H  
ATOM   1954  CE2 TRP A 120      49.938  41.824  38.019  1.00  0.00           C  
ATOM   1955  CZ2 TRP A 120      49.112  41.950  39.145  1.00  0.00           C  
ATOM   1956  HZ2 TRP A 120      49.195  42.818  39.780  1.00  0.00           H  
ATOM   1957  CH2 TRP A 120      48.205  40.920  39.447  1.00  0.00           C  
ATOM   1958  HH2 TRP A 120      47.581  40.983  40.330  1.00  0.00           H  
ATOM   1959  CZ3 TRP A 120      48.133  39.789  38.613  1.00  0.00           C  
ATOM   1960  HZ3 TRP A 120      47.453  38.983  38.858  1.00  0.00           H  
ATOM   1961  CE3 TRP A 120      48.954  39.685  37.471  1.00  0.00           C  
ATOM   1962  HE3 TRP A 120      48.893  38.802  36.852  1.00  0.00           H  
ATOM   1963  CD2 TRP A 120      49.882  40.700  37.143  1.00  0.00           C  
ATOM   1964  C   TRP A 120      53.418  39.197  35.378  1.00  0.00           C  
ATOM   1965  O   TRP A 120      53.401  37.970  35.451  1.00  0.00           O  
ATOM   1966  N   ASP A 121      54.113  39.957  36.228  1.00  0.00           N  
ATOM   1967  H   ASP A 121      54.096  40.961  36.112  1.00  0.00           H  
ATOM   1968  CA  ASP A 121      54.729  39.471  37.467  1.00  0.00           C  
ATOM   1969  HA  ASP A 121      54.456  38.426  37.611  1.00  0.00           H  
ATOM   1970  CB  ASP A 121      56.262  39.538  37.429  1.00  0.00           C  
ATOM   1971  HB2 ASP A 121      56.575  40.509  37.039  1.00  0.00           H  
ATOM   1972  HB3 ASP A 121      56.642  39.457  38.449  1.00  0.00           H  
ATOM   1973  CG  ASP A 121      56.892  38.421  36.602  1.00  0.00           C  
ATOM   1974  OD1 ASP A 121      57.272  37.377  37.185  1.00  0.00           O  
ATOM   1975  OD2 ASP A 121      57.079  38.616  35.382  1.00  0.00           O  
ATOM   1976  C   ASP A 121      54.197  40.248  38.676  1.00  0.00           C  
ATOM   1977  O   ASP A 121      54.130  41.482  38.674  1.00  0.00           O  
ATOM   1978  N   ALA A 122      53.862  39.510  39.734  1.00  0.00           N  
ATOM   1979  H   ALA A 122      53.947  38.502  39.655  1.00  0.00           H  
ATOM   1980  CA  ALA A 122      53.269  40.051  40.950  1.00  0.00           C  
ATOM   1981  HA  ALA A 122      53.366  41.137  40.957  1.00  0.00           H  
ATOM   1982  CB  ALA A 122      51.765  39.741  40.925  1.00  0.00           C  
ATOM   1983  HB1 ALA A 122      51.598  38.669  40.827  1.00  0.00           H  
ATOM   1984  HB2 ALA A 122      51.297  40.091  41.845  1.00  0.00           H  
ATOM   1985  HB3 ALA A 122      51.301  40.245  40.077  1.00  0.00           H  
ATOM   1986  C   ALA A 122      53.985  39.499  42.198  1.00  0.00           C  
ATOM   1987  O   ALA A 122      53.652  38.403  42.659  1.00  0.00           O  
ATOM   1988  N   PRO A 123      54.965  40.231  42.767  1.00  0.00           N  
ATOM   1989  CD  PRO A 123      55.612  41.410  42.210  1.00  0.00           C  
ATOM   1990  HD2 PRO A 123      54.990  42.288  42.393  1.00  0.00           H  
ATOM   1991  HD3 PRO A 123      55.806  41.299  41.142  1.00  0.00           H  
ATOM   1992  CG  PRO A 123      56.929  41.540  42.975  1.00  0.00           C  
ATOM   1993  HG2 PRO A 123      57.280  42.572  43.008  1.00  0.00           H  
ATOM   1994  HG3 PRO A 123      57.682  40.889  42.527  1.00  0.00           H  
ATOM   1995  CB  PRO A 123      56.557  41.018  44.363  1.00  0.00           C  
ATOM   1996  HB2 PRO A 123      56.072  41.817  44.925  1.00  0.00           H  
ATOM   1997  HB3 PRO A 123      57.427  40.646  44.903  1.00  0.00           H  
ATOM   1998  CA  PRO A 123      55.552  39.900  44.065  1.00  0.00           C  
ATOM   1999  HA  PRO A 123      56.086  38.953  43.976  1.00  0.00           H  
ATOM   2000  C   PRO A 123      54.474  39.782  45.152  1.00  0.00           C  
ATOM   2001  O   PRO A 123      53.484  40.521  45.139  1.00  0.00           O  
ATOM   2002  N   ALA A 124      54.641  38.837  46.074  1.00  0.00           N  
ATOM   2003  H   ALA A 124      55.501  38.306  46.079  1.00  0.00           H  
ATOM   2004  CA  ALA A 124      53.622  38.434  47.046  1.00  0.00           C  
ATOM   2005  HA  ALA A 124      53.057  39.309  47.372  1.00  0.00           H  
ATOM   2006  CB  ALA A 124      52.669  37.443  46.357  1.00  0.00           C  
ATOM   2007  HB1 ALA A 124      51.835  37.207  47.017  1.00  0.00           H  
ATOM   2008  HB2 ALA A 124      52.275  37.871  45.436  1.00  0.00           H  
ATOM   2009  HB3 ALA A 124      53.202  36.522  46.116  1.00  0.00           H  
ATOM   2010  C   ALA A 124      54.265  37.787  48.283  1.00  0.00           C  
ATOM   2011  O   ALA A 124      55.441  37.413  48.241  1.00  0.00           O  
ATOM   2012  N   ILE A 125      53.493  37.601  49.360  1.00  0.00           N  
ATOM   2013  H   ILE A 125      52.526  37.903  49.335  1.00  0.00           H  
ATOM   2014  CA  ILE A 125      53.942  36.812  50.516  1.00  0.00           C  
ATOM   2015  HA  ILE A 125      54.909  37.196  50.845  1.00  0.00           H  
ATOM   2016  CB  ILE A 125      52.958  36.936  51.706  1.00  0.00           C  
ATOM   2017  HB  ILE A 125      51.967  36.638  51.360  1.00  0.00           H  
ATOM   2018  CG2 ILE A 125      53.370  35.998  52.860  1.00  0.00           C  
ATOM   2019 HG21 ILE A 125      52.675  36.092  53.693  1.00  0.00           H  
ATOM   2020 HG22 ILE A 125      53.352  34.957  52.538  1.00  0.00           H  
ATOM   2021 HG23 ILE A 125      54.373  36.255  53.207  1.00  0.00           H  
ATOM   2022  CG1 ILE A 125      52.886  38.398  52.208  1.00  0.00           C  
ATOM   2023 HG12 ILE A 125      53.817  38.656  52.713  1.00  0.00           H  
ATOM   2024 HG13 ILE A 125      52.775  39.069  51.358  1.00  0.00           H  
ATOM   2025  CD1 ILE A 125      51.707  38.681  53.148  1.00  0.00           C  
ATOM   2026 HD11 ILE A 125      51.807  38.120  54.077  1.00  0.00           H  
ATOM   2027 HD12 ILE A 125      51.686  39.745  53.386  1.00  0.00           H  
ATOM   2028 HD13 ILE A 125      50.773  38.411  52.655  1.00  0.00           H  
ATOM   2029  C   ILE A 125      54.129  35.355  50.066  1.00  0.00           C  
ATOM   2030  O   ILE A 125      53.165  34.686  49.692  1.00  0.00           O  
ATOM   2031  N   THR A 126      55.371  34.876  50.111  1.00  0.00           N  
ATOM   2032  H   THR A 126      56.101  35.520  50.406  1.00  0.00           H  
ATOM   2033  CA  THR A 126      55.810  33.515  49.750  1.00  0.00           C  
ATOM   2034  HA  THR A 126      54.941  32.965  49.393  1.00  0.00           H  
ATOM   2035  CB  THR A 126      56.828  33.540  48.591  1.00  0.00           C  
ATOM   2036  HB  THR A 126      57.331  32.575  48.523  1.00  0.00           H  
ATOM   2037  CG2 THR A 126      56.111  33.787  47.264  1.00  0.00           C  
ATOM   2038 HG21 THR A 126      55.403  32.982  47.069  1.00  0.00           H  
ATOM   2039 HG22 THR A 126      55.576  34.737  47.299  1.00  0.00           H  
ATOM   2040 HG23 THR A 126      56.839  33.821  46.455  1.00  0.00           H  
ATOM   2041  OG1 THR A 126      57.800  34.562  48.708  1.00  0.00           O  
ATOM   2042  HG1 THR A 126      58.285  34.469  49.542  1.00  0.00           H  
ATOM   2043  C   THR A 126      56.302  32.705  50.959  1.00  0.00           C  
ATOM   2044  O   THR A 126      56.872  31.627  50.803  1.00  0.00           O  
ATOM   2045  N   LYS A 127      56.052  33.206  52.174  1.00  0.00           N  
ATOM   2046  H   LYS A 127      55.669  34.141  52.202  1.00  0.00           H  
ATOM   2047  CA  LYS A 127      56.260  32.515  53.455  1.00  0.00           C  
ATOM   2048  HA  LYS A 127      57.305  32.221  53.503  1.00  0.00           H  
ATOM   2049  CB  LYS A 127      55.974  33.535  54.572  1.00  0.00           C  
ATOM   2050  HB2 LYS A 127      56.601  34.412  54.398  1.00  0.00           H  
ATOM   2051  HB3 LYS A 127      54.929  33.845  54.505  1.00  0.00           H  
ATOM   2052  CG  LYS A 127      56.250  33.018  55.991  1.00  0.00           C  
ATOM   2053  HG2 LYS A 127      55.500  32.276  56.262  1.00  0.00           H  
ATOM   2054  HG3 LYS A 127      57.230  32.545  56.015  1.00  0.00           H  
ATOM   2055  CD  LYS A 127      56.249  34.146  57.034  1.00  0.00           C  
ATOM   2056  HD2 LYS A 127      56.456  33.703  58.008  1.00  0.00           H  
ATOM   2057  HD3 LYS A 127      57.052  34.846  56.798  1.00  0.00           H  
ATOM   2058  CE  LYS A 127      54.919  34.909  57.092  1.00  0.00           C  
ATOM   2059  HE2 LYS A 127      54.725  35.364  56.117  1.00  0.00           H  
ATOM   2060  HE3 LYS A 127      54.115  34.202  57.306  1.00  0.00           H  
ATOM   2061  NZ  LYS A 127      54.936  35.967  58.127  1.00  0.00           N  
ATOM   2062  HZ1 LYS A 127      54.066  36.497  58.111  1.00  0.00           H  
ATOM   2063  HZ2 LYS A 127      55.053  35.566  59.054  1.00  0.00           H  
ATOM   2064  HZ3 LYS A 127      55.704  36.612  57.967  1.00  0.00           H  
ATOM   2065  C   LYS A 127      55.404  31.238  53.560  1.00  0.00           C  
ATOM   2066  O   LYS A 127      54.198  31.286  53.305  1.00  0.00           O  
ATOM   2067  N   SER A 128      56.008  30.111  53.952  1.00  0.00           N  
ATOM   2068  H   SER A 128      56.989  30.163  54.207  1.00  0.00           H  
ATOM   2069  CA  SER A 128      55.378  28.772  53.919  1.00  0.00           C  
ATOM   2070  HA  SER A 128      54.301  28.884  54.036  1.00  0.00           H  
ATOM   2071  CB  SER A 128      55.608  28.135  52.544  1.00  0.00           C  
ATOM   2072  HB2 SER A 128      55.242  28.812  51.771  1.00  0.00           H  
ATOM   2073  HB3 SER A 128      56.675  27.961  52.394  1.00  0.00           H  
ATOM   2074  OG  SER A 128      54.911  26.911  52.456  1.00  0.00           O  
ATOM   2075  HG  SER A 128      55.118  26.480  51.605  1.00  0.00           H  
ATOM   2076  C   SER A 128      55.868  27.832  55.037  1.00  0.00           C  
ATOM   2077  O   SER A 128      56.974  28.003  55.553  1.00  0.00           O  
ATOM   2078  N   SER A 129      55.048  26.847  55.428  1.00  0.00           N  
ATOM   2079  H   SER A 129      54.189  26.721  54.902  1.00  0.00           H  
ATOM   2080  CA  SER A 129      55.399  25.804  56.410  1.00  0.00           C  
ATOM   2081  HA  SER A 129      55.890  26.283  57.257  1.00  0.00           H  
ATOM   2082  CB  SER A 129      54.123  25.129  56.930  1.00  0.00           C  
ATOM   2083  HB2 SER A 129      53.388  25.893  57.185  1.00  0.00           H  
ATOM   2084  HB3 SER A 129      53.705  24.483  56.156  1.00  0.00           H  
ATOM   2085  OG  SER A 129      54.413  24.375  58.092  1.00  0.00           O  
ATOM   2086  HG  SER A 129      54.106  23.452  57.988  1.00  0.00           H  
ATOM   2087  C   SER A 129      56.365  24.756  55.830  1.00  0.00           C  
ATOM   2088  O   SER A 129      56.362  24.512  54.621  1.00  0.00           O  
ATOM   2089  N   CYX A 130      57.173  24.102  56.672  1.00  0.00           N  
ATOM   2090  H   CYX A 130      57.115  24.330  57.659  1.00  0.00           H  
ATOM   2091  CA  CYX A 130      58.234  23.177  56.241  1.00  0.00           C  
ATOM   2092  HA  CYX A 130      58.038  22.861  55.218  1.00  0.00           H  
ATOM   2093  CB  CYX A 130      59.573  23.919  56.265  1.00  0.00           C  
ATOM   2094  HB2 CYX A 130      59.789  24.164  57.304  1.00  0.00           H  
ATOM   2095  HB3 CYX A 130      60.362  23.253  55.912  1.00  0.00           H  
ATOM   2096  SG  CYX A 130      59.649  25.453  55.307  1.00  0.00           S  
ATOM   2097  C   CYX A 130      58.332  21.907  57.105  1.00  0.00           C  
ATOM   2098  O   CYX A 130      57.956  21.908  58.281  1.00  0.00           O  
ATOM   2099  N   VAL A 131      58.911  20.836  56.553  1.00  0.00           N  
ATOM   2100  H   VAL A 131      59.232  20.920  55.591  1.00  0.00           H  
ATOM   2101  CA  VAL A 131      59.033  19.508  57.191  1.00  0.00           C  
ATOM   2102  HA  VAL A 131      58.943  19.636  58.270  1.00  0.00           H  
ATOM   2103  CB  VAL A 131      57.897  18.557  56.758  1.00  0.00           C  
ATOM   2104  HB  VAL A 131      58.137  17.555  57.117  1.00  0.00           H  
ATOM   2105  CG1 VAL A 131      56.560  18.954  57.394  1.00  0.00           C  
ATOM   2106 HG11 VAL A 131      56.659  18.952  58.480  1.00  0.00           H  
ATOM   2107 HG12 VAL A 131      56.256  19.945  57.061  1.00  0.00           H  
ATOM   2108 HG13 VAL A 131      55.792  18.231  57.118  1.00  0.00           H  
ATOM   2109  CG2 VAL A 131      57.724  18.480  55.234  1.00  0.00           C  
ATOM   2110 HG21 VAL A 131      58.644  18.130  54.768  1.00  0.00           H  
ATOM   2111 HG22 VAL A 131      56.926  17.780  55.000  1.00  0.00           H  
ATOM   2112 HG23 VAL A 131      57.457  19.454  54.824  1.00  0.00           H  
ATOM   2113  C   VAL A 131      60.397  18.844  56.952  1.00  0.00           C  
ATOM   2114  O   VAL A 131      60.983  18.928  55.867  1.00  0.00           O  
ATOM   2115  N   VAL A 132      60.896  18.159  57.982  1.00  0.00           N  
ATOM   2116  H   VAL A 132      60.327  18.126  58.824  1.00  0.00           H  
ATOM   2117  CA  VAL A 132      62.201  17.480  58.025  1.00  0.00           C  
ATOM   2118  HA  VAL A 132      62.873  18.023  57.363  1.00  0.00           H  
ATOM   2119  CB  VAL A 132      62.818  17.548  59.440  1.00  0.00           C  
ATOM   2120  HB  VAL A 132      62.189  16.991  60.134  1.00  0.00           H  
ATOM   2121  CG1 VAL A 132      64.234  16.957  59.482  1.00  0.00           C  
ATOM   2122 HG11 VAL A 132      64.871  17.476  58.766  1.00  0.00           H  
ATOM   2123 HG12 VAL A 132      64.650  17.060  60.484  1.00  0.00           H  
ATOM   2124 HG13 VAL A 132      64.210  15.895  59.243  1.00  0.00           H  
ATOM   2125  CG2 VAL A 132      62.931  18.995  59.937  1.00  0.00           C  
ATOM   2126 HG21 VAL A 132      63.414  19.015  60.913  1.00  0.00           H  
ATOM   2127 HG22 VAL A 132      63.518  19.584  59.233  1.00  0.00           H  
ATOM   2128 HG23 VAL A 132      61.941  19.439  60.041  1.00  0.00           H  
ATOM   2129  C   VAL A 132      62.119  16.030  57.527  1.00  0.00           C  
ATOM   2130  O   VAL A 132      61.184  15.289  57.848  1.00  0.00           O  
ATOM   2131  N   ASP A 133      63.128  15.625  56.758  1.00  0.00           N  
ATOM   2132  H   ASP A 133      63.845  16.307  56.539  1.00  0.00           H  
ATOM   2133  CA  ASP A 133      63.272  14.304  56.142  1.00  0.00           C  
ATOM   2134  HA  ASP A 133      62.336  14.058  55.649  1.00  0.00           H  
ATOM   2135  CB  ASP A 133      64.371  14.424  55.077  1.00  0.00           C  
ATOM   2136  HB2 ASP A 133      64.046  15.124  54.308  1.00  0.00           H  
ATOM   2137  HB3 ASP A 133      65.261  14.841  55.551  1.00  0.00           H  
ATOM   2138  CG  ASP A 133      64.748  13.109  54.398  1.00  0.00           C  
ATOM   2139  OD1 ASP A 133      63.871  12.243  54.153  1.00  0.00           O  
ATOM   2140  OD2 ASP A 133      65.948  12.953  54.081  1.00  0.00           O  
ATOM   2141  C   ASP A 133      63.596  13.177  57.145  1.00  0.00           C  
ATOM   2142  O   ASP A 133      64.448  13.337  58.021  1.00  0.00           O  
ATOM   2143  N   VAL A 134      62.963  12.008  56.972  1.00  0.00           N  
ATOM   2144  H   VAL A 134      62.261  11.967  56.238  1.00  0.00           H  
ATOM   2145  CA  VAL A 134      63.123  10.805  57.822  1.00  0.00           C  
ATOM   2146  HA  VAL A 134      63.871  11.025  58.583  1.00  0.00           H  
ATOM   2147  CB  VAL A 134      61.814  10.491  58.584  1.00  0.00           C  
ATOM   2148  HB  VAL A 134      62.020   9.687  59.291  1.00  0.00           H  
ATOM   2149  CG1 VAL A 134      61.317  11.699  59.391  1.00  0.00           C  
ATOM   2150 HG11 VAL A 134      60.498  11.393  60.040  1.00  0.00           H  
ATOM   2151 HG12 VAL A 134      62.125  12.087  60.011  1.00  0.00           H  
ATOM   2152 HG13 VAL A 134      60.966  12.489  58.728  1.00  0.00           H  
ATOM   2153  CG2 VAL A 134      60.677  10.028  57.664  1.00  0.00           C  
ATOM   2154 HG21 VAL A 134      59.795   9.794  58.263  1.00  0.00           H  
ATOM   2155 HG22 VAL A 134      60.418  10.817  56.958  1.00  0.00           H  
ATOM   2156 HG23 VAL A 134      60.964   9.132  57.117  1.00  0.00           H  
ATOM   2157  C   VAL A 134      63.652   9.567  57.067  1.00  0.00           C  
ATOM   2158  O   VAL A 134      63.702   8.468  57.630  1.00  0.00           O  
ATOM   2159  N   THR A 135      64.031   9.705  55.789  1.00  0.00           N  
ATOM   2160  H   THR A 135      63.969  10.630  55.374  1.00  0.00           H  
ATOM   2161  CA  THR A 135      64.375   8.571  54.897  1.00  0.00           C  
ATOM   2162  HA  THR A 135      63.711   7.740  55.121  1.00  0.00           H  
ATOM   2163  CB  THR A 135      64.141   8.927  53.421  1.00  0.00           C  
ATOM   2164  HB  THR A 135      64.482   8.093  52.807  1.00  0.00           H  
ATOM   2165  CG2 THR A 135      62.673   9.167  53.088  1.00  0.00           C  
ATOM   2166 HG21 THR A 135      62.233   9.879  53.777  1.00  0.00           H  
ATOM   2167 HG22 THR A 135      62.586   9.547  52.072  1.00  0.00           H  
ATOM   2168 HG23 THR A 135      62.123   8.229  53.156  1.00  0.00           H  
ATOM   2169  OG1 THR A 135      64.893  10.062  53.059  1.00  0.00           O  
ATOM   2170  HG1 THR A 135      64.453  10.856  53.436  1.00  0.00           H  
ATOM   2171  C   THR A 135      65.809   8.038  55.021  1.00  0.00           C  
ATOM   2172  O   THR A 135      66.022   6.834  54.859  1.00  0.00           O  
ATOM   2173  N   TYR A 136      66.799   8.904  55.261  1.00  0.00           N  
ATOM   2174  H   TYR A 136      66.554   9.877  55.378  1.00  0.00           H  
ATOM   2175  CA  TYR A 136      68.238   8.585  55.231  1.00  0.00           C  
ATOM   2176  HA  TYR A 136      68.422   7.677  55.807  1.00  0.00           H  
ATOM   2177  CB  TYR A 136      68.646   8.334  53.761  1.00  0.00           C  
ATOM   2178  HB2 TYR A 136      68.034   7.527  53.359  1.00  0.00           H  
ATOM   2179  HB3 TYR A 136      68.406   9.218  53.175  1.00  0.00           H  
ATOM   2180  CG  TYR A 136      70.096   7.967  53.494  1.00  0.00           C  
ATOM   2181  CD1 TYR A 136      70.518   6.625  53.581  1.00  0.00           C  
ATOM   2182  HD1 TYR A 136      69.820   5.856  53.885  1.00  0.00           H  
ATOM   2183  CE1 TYR A 136      71.853   6.281  53.283  1.00  0.00           C  
ATOM   2184  HE1 TYR A 136      72.179   5.253  53.362  1.00  0.00           H  
ATOM   2185  CZ  TYR A 136      72.776   7.282  52.905  1.00  0.00           C  
ATOM   2186  OH  TYR A 136      74.060   6.962  52.596  1.00  0.00           O  
ATOM   2187  HH  TYR A 136      74.269   6.054  52.841  1.00  0.00           H  
ATOM   2188  CE2 TYR A 136      72.348   8.622  52.810  1.00  0.00           C  
ATOM   2189  HE2 TYR A 136      73.056   9.389  52.529  1.00  0.00           H  
ATOM   2190  CD2 TYR A 136      71.010   8.960  53.092  1.00  0.00           C  
ATOM   2191  HD2 TYR A 136      70.692   9.990  53.005  1.00  0.00           H  
ATOM   2192  C   TYR A 136      69.055   9.730  55.868  1.00  0.00           C  
ATOM   2193  O   TYR A 136      68.576  10.869  55.927  1.00  0.00           O  
ATOM   2194  N   PHE A 137      70.286   9.454  56.310  1.00  0.00           N  
ATOM   2195  H   PHE A 137      70.613   8.494  56.234  1.00  0.00           H  
ATOM   2196  CA  PHE A 137      71.217  10.424  56.907  1.00  0.00           C  
ATOM   2197  HA  PHE A 137      70.839  10.689  57.891  1.00  0.00           H  
ATOM   2198  CB  PHE A 137      72.570   9.713  57.090  1.00  0.00           C  
ATOM   2199  HB2 PHE A 137      72.411   8.810  57.679  1.00  0.00           H  
ATOM   2200  HB3 PHE A 137      72.942   9.403  56.112  1.00  0.00           H  
ATOM   2201  CG  PHE A 137      73.642  10.525  57.785  1.00  0.00           C  
ATOM   2202  CD1 PHE A 137      73.748  10.489  59.189  1.00  0.00           C  
ATOM   2203  HD1 PHE A 137      73.081   9.867  59.768  1.00  0.00           H  
ATOM   2204  CE1 PHE A 137      74.717  11.271  59.842  1.00  0.00           C  
ATOM   2205  HE1 PHE A 137      74.790  11.256  60.920  1.00  0.00           H  
ATOM   2206  CZ  PHE A 137      75.595  12.073  59.094  1.00  0.00           C  
ATOM   2207  HZ  PHE A 137      76.346  12.668  59.595  1.00  0.00           H  
ATOM   2208  CE2 PHE A 137      75.499  12.100  57.693  1.00  0.00           C  
ATOM   2209  HE2 PHE A 137      76.174  12.720  57.117  1.00  0.00           H  
ATOM   2210  CD2 PHE A 137      74.523  11.329  57.038  1.00  0.00           C  
ATOM   2211  HD2 PHE A 137      74.450  11.362  55.958  1.00  0.00           H  
ATOM   2212  C   PHE A 137      71.358  11.716  56.066  1.00  0.00           C  
ATOM   2213  O   PHE A 137      71.364  11.631  54.835  1.00  0.00           O  
ATOM   2214  N   PRO A 138      71.468  12.923  56.663  1.00  0.00           N  
ATOM   2215  CD  PRO A 138      71.674  14.133  55.876  1.00  0.00           C  
ATOM   2216  HD2 PRO A 138      70.828  14.323  55.215  1.00  0.00           H  
ATOM   2217  HD3 PRO A 138      72.590  14.023  55.293  1.00  0.00           H  
ATOM   2218  CG  PRO A 138      71.834  15.282  56.862  1.00  0.00           C  
ATOM   2219  HG2 PRO A 138      70.858  15.719  57.072  1.00  0.00           H  
ATOM   2220  HG3 PRO A 138      72.531  16.035  56.498  1.00  0.00           H  
ATOM   2221  CB  PRO A 138      72.373  14.576  58.099  1.00  0.00           C  
ATOM   2222  HB2 PRO A 138      72.204  15.167  58.996  1.00  0.00           H  
ATOM   2223  HB3 PRO A 138      73.439  14.383  57.972  1.00  0.00           H  
ATOM   2224  CA  PRO A 138      71.618  13.241  58.092  1.00  0.00           C  
ATOM   2225  HA  PRO A 138      72.249  12.505  58.578  1.00  0.00           H  
ATOM   2226  C   PRO A 138      70.316  13.316  58.914  1.00  0.00           C  
ATOM   2227  O   PRO A 138      70.374  13.736  60.073  1.00  0.00           O  
ATOM   2228  N   PHE A 139      69.163  12.930  58.346  1.00  0.00           N  
ATOM   2229  H   PHE A 139      69.181  12.593  57.391  1.00  0.00           H  
ATOM   2230  CA  PHE A 139      67.833  13.036  58.977  1.00  0.00           C  
ATOM   2231  HA  PHE A 139      67.103  12.779  58.209  1.00  0.00           H  
ATOM   2232  CB  PHE A 139      67.672  11.998  60.105  1.00  0.00           C  
ATOM   2233  HB2 PHE A 139      68.306  12.284  60.945  1.00  0.00           H  
ATOM   2234  HB3 PHE A 139      66.643  12.022  60.461  1.00  0.00           H  
ATOM   2235  CG  PHE A 139      67.998  10.573  59.704  1.00  0.00           C  
ATOM   2236  CD1 PHE A 139      67.028   9.781  59.061  1.00  0.00           C  
ATOM   2237  HD1 PHE A 139      66.048  10.187  58.864  1.00  0.00           H  
ATOM   2238  CE1 PHE A 139      67.330   8.461  58.682  1.00  0.00           C  
ATOM   2239  HE1 PHE A 139      66.581   7.851  58.195  1.00  0.00           H  
ATOM   2240  CZ  PHE A 139      68.610   7.936  58.933  1.00  0.00           C  
ATOM   2241  HZ  PHE A 139      68.850   6.924  58.635  1.00  0.00           H  
ATOM   2242  CE2 PHE A 139      69.581   8.726  59.574  1.00  0.00           C  
ATOM   2243  HE2 PHE A 139      70.566   8.323  59.763  1.00  0.00           H  
ATOM   2244  CD2 PHE A 139      69.272  10.038  59.968  1.00  0.00           C  
ATOM   2245  HD2 PHE A 139      70.018  10.642  60.467  1.00  0.00           H  
ATOM   2246  C   PHE A 139      67.491  14.480  59.402  1.00  0.00           C  
ATOM   2247  O   PHE A 139      66.955  14.728  60.487  1.00  0.00           O  
ATOM   2248  N   ASP A 140      67.860  15.444  58.554  1.00  0.00           N  
ATOM   2249  H   ASP A 140      68.242  15.133  57.668  1.00  0.00           H  
ATOM   2250  CA  ASP A 140      67.881  16.883  58.864  1.00  0.00           C  
ATOM   2251  HA  ASP A 140      67.117  17.087  59.616  1.00  0.00           H  
ATOM   2252  CB  ASP A 140      69.258  17.214  59.482  1.00  0.00           C  
ATOM   2253  HB2 ASP A 140      69.460  16.509  60.291  1.00  0.00           H  
ATOM   2254  HB3 ASP A 140      70.028  17.075  58.724  1.00  0.00           H  
ATOM   2255  CG  ASP A 140      69.380  18.627  60.066  1.00  0.00           C  
ATOM   2256  OD1 ASP A 140      68.492  19.065  60.836  1.00  0.00           O  
ATOM   2257  OD2 ASP A 140      70.379  19.323  59.759  1.00  0.00           O  
ATOM   2258  C   ASP A 140      67.560  17.781  57.644  1.00  0.00           C  
ATOM   2259  O   ASP A 140      67.498  19.007  57.786  1.00  0.00           O  
ATOM   2260  N   ASN A 141      67.370  17.218  56.442  1.00  0.00           N  
ATOM   2261  H   ASN A 141      67.407  16.209  56.362  1.00  0.00           H  
ATOM   2262  CA  ASN A 141      67.050  17.992  55.233  1.00  0.00           C  
ATOM   2263  HA  ASN A 141      67.731  18.844  55.181  1.00  0.00           H  
ATOM   2264  CB  ASN A 141      67.264  17.155  53.959  1.00  0.00           C  
ATOM   2265  HB2 ASN A 141      66.529  16.350  53.947  1.00  0.00           H  
ATOM   2266  HB3 ASN A 141      67.074  17.779  53.088  1.00  0.00           H  
ATOM   2267  CG  ASN A 141      68.647  16.547  53.795  1.00  0.00           C  
ATOM   2268  OD1 ASN A 141      69.648  16.993  54.340  1.00  0.00           O  
ATOM   2269  ND2 ASN A 141      68.722  15.451  53.081  1.00  0.00           N  
ATOM   2270 HD21 ASN A 141      69.622  15.024  52.898  1.00  0.00           H  
ATOM   2271 HD22 ASN A 141      67.910  15.154  52.543  1.00  0.00           H  
ATOM   2272  C   ASN A 141      65.611  18.542  55.283  1.00  0.00           C  
ATOM   2273  O   ASN A 141      64.666  17.818  55.614  1.00  0.00           O  
ATOM   2274  N   GLN A 142      65.444  19.817  54.935  1.00  0.00           N  
ATOM   2275  H   GLN A 142      66.233  20.304  54.522  1.00  0.00           H  
ATOM   2276  CA  GLN A 142      64.159  20.523  54.952  1.00  0.00           C  
ATOM   2277  HA  GLN A 142      63.495  20.059  55.684  1.00  0.00           H  
ATOM   2278  CB  GLN A 142      64.375  21.989  55.364  1.00  0.00           C  
ATOM   2279  HB2 GLN A 142      65.108  22.423  54.689  1.00  0.00           H  
ATOM   2280  HB3 GLN A 142      63.447  22.548  55.235  1.00  0.00           H  
ATOM   2281  CG  GLN A 142      64.886  22.175  56.803  1.00  0.00           C  
ATOM   2282  HG2 GLN A 142      65.654  21.438  57.036  1.00  0.00           H  
ATOM   2283  HG3 GLN A 142      65.350  23.158  56.871  1.00  0.00           H  
ATOM   2284  CD  GLN A 142      63.791  22.113  57.864  1.00  0.00           C  
ATOM   2285  OE1 GLN A 142      62.625  21.844  57.611  1.00  0.00           O  
ATOM   2286  NE2 GLN A 142      64.134  22.348  59.109  1.00  0.00           N  
ATOM   2287 HE21 GLN A 142      65.100  22.471  59.356  1.00  0.00           H  
ATOM   2288 HE22 GLN A 142      63.399  22.344  59.809  1.00  0.00           H  
ATOM   2289  C   GLN A 142      63.473  20.470  53.582  1.00  0.00           C  
ATOM   2290  O   GLN A 142      64.127  20.628  52.549  1.00  0.00           O  
ATOM   2291  N   GLN A 143      62.148  20.333  53.586  1.00  0.00           N  
ATOM   2292  H   GLN A 143      61.687  20.180  54.477  1.00  0.00           H  
ATOM   2293  CA  GLN A 143      61.278  20.561  52.432  1.00  0.00           C  
ATOM   2294  HA  GLN A 143      61.874  20.955  51.610  1.00  0.00           H  
ATOM   2295  CB  GLN A 143      60.645  19.236  51.963  1.00  0.00           C  
ATOM   2296  HB2 GLN A 143      61.430  18.615  51.531  1.00  0.00           H  
ATOM   2297  HB3 GLN A 143      60.219  18.714  52.820  1.00  0.00           H  
ATOM   2298  CG  GLN A 143      59.528  19.450  50.925  1.00  0.00           C  
ATOM   2299  HG2 GLN A 143      58.689  19.957  51.403  1.00  0.00           H  
ATOM   2300  HG3 GLN A 143      59.895  20.090  50.122  1.00  0.00           H  
ATOM   2301  CD  GLN A 143      58.995  18.168  50.295  1.00  0.00           C  
ATOM   2302  OE1 GLN A 143      59.651  17.141  50.184  1.00  0.00           O  
ATOM   2303  NE2 GLN A 143      57.773  18.188  49.809  1.00  0.00           N  
ATOM   2304 HE21 GLN A 143      57.477  17.391  49.263  1.00  0.00           H  
ATOM   2305 HE22 GLN A 143      57.228  19.050  49.832  1.00  0.00           H  
ATOM   2306  C   GLN A 143      60.218  21.607  52.791  1.00  0.00           C  
ATOM   2307  O   GLN A 143      59.622  21.531  53.866  1.00  0.00           O  
ATOM   2308  N   CYX A 144      59.937  22.529  51.871  1.00  0.00           N  
ATOM   2309  H   CYX A 144      60.498  22.544  51.023  1.00  0.00           H  
ATOM   2310  CA  CYX A 144      58.851  23.504  51.977  1.00  0.00           C  
ATOM   2311  HA  CYX A 144      58.182  23.230  52.794  1.00  0.00           H  
ATOM   2312  CB  CYX A 144      59.437  24.891  52.276  1.00  0.00           C  
ATOM   2313  HB2 CYX A 144      59.920  25.248  51.366  1.00  0.00           H  
ATOM   2314  HB3 CYX A 144      58.620  25.577  52.506  1.00  0.00           H  
ATOM   2315  SG  CYX A 144      60.674  24.996  53.605  1.00  0.00           S  
ATOM   2316  C   CYX A 144      58.050  23.511  50.663  1.00  0.00           C  
ATOM   2317  O   CYX A 144      58.625  23.693  49.585  1.00  0.00           O  
ATOM   2318  N   NLN A 145      56.735  23.299  50.730  1.00  0.00           N  
ATOM   2319  H   NLN A 145      56.301  23.145  51.636  1.00  0.00           H  
ATOM   2320  CA  NLN A 145      55.857  23.316  49.558  1.00  0.00           C  
ATOM   2321  HA  NLN A 145      56.413  22.927  48.705  1.00  0.00           H  
ATOM   2322  CB  NLN A 145      54.650  22.379  49.794  1.00  0.00           C  
ATOM   2323  HB2 NLN A 145      54.060  22.806  50.602  1.00  0.00           H  
ATOM   2324  HB3 NLN A 145      54.023  22.356  48.903  1.00  0.00           H  
ATOM   2325  CG  NLN A 145      55.026  20.931  50.146  1.00  0.00           C  
ATOM   2326  OD1 NLN A 145      56.133  20.485  49.857  1.00  0.00           O  
ATOM   2327  ND2 NLN A 145      54.164  20.107  50.725  1.00  0.00           N  
ATOM   2328 HD21 NLN A 145      54.560  19.239  51.070  1.00  0.00           H  
ATOM   2329  C   NLN A 145      55.417  24.755  49.217  1.00  0.00           C  
ATOM   2330  O   NLN A 145      55.258  25.594  50.108  1.00  0.00           O  
ATOM   2331  N   LEU A 146      55.137  25.032  47.943  1.00  0.00           N  
ATOM   2332  H   LEU A 146      55.367  24.326  47.248  1.00  0.00           H  
ATOM   2333  CA  LEU A 146      54.432  26.233  47.473  1.00  0.00           C  
ATOM   2334  HA  LEU A 146      53.885  26.688  48.299  1.00  0.00           H  
ATOM   2335  CB  LEU A 146      55.425  27.270  46.907  1.00  0.00           C  
ATOM   2336  HB2 LEU A 146      56.023  26.782  46.138  1.00  0.00           H  
ATOM   2337  HB3 LEU A 146      54.853  28.060  46.421  1.00  0.00           H  
ATOM   2338  CG  LEU A 146      56.375  27.927  47.925  1.00  0.00           C  
ATOM   2339  HG  LEU A 146      56.908  27.158  48.483  1.00  0.00           H  
ATOM   2340  CD1 LEU A 146      57.407  28.785  47.188  1.00  0.00           C  
ATOM   2341 HD11 LEU A 146      56.907  29.575  46.628  1.00  0.00           H  
ATOM   2342 HD12 LEU A 146      58.090  29.234  47.910  1.00  0.00           H  
ATOM   2343 HD13 LEU A 146      57.983  28.162  46.503  1.00  0.00           H  
ATOM   2344  CD2 LEU A 146      55.630  28.839  48.900  1.00  0.00           C  
ATOM   2345 HD21 LEU A 146      56.341  29.293  49.590  1.00  0.00           H  
ATOM   2346 HD22 LEU A 146      55.108  29.627  48.359  1.00  0.00           H  
ATOM   2347 HD23 LEU A 146      54.911  28.262  49.480  1.00  0.00           H  
ATOM   2348  C   LEU A 146      53.402  25.824  46.413  1.00  0.00           C  
ATOM   2349  O   LEU A 146      53.781  25.335  45.347  1.00  0.00           O  
ATOM   2350  N   THR A 147      52.115  26.011  46.708  1.00  0.00           N  
ATOM   2351  H   THR A 147      51.882  26.416  47.610  1.00  0.00           H  
ATOM   2352  CA  THR A 147      50.995  25.493  45.907  1.00  0.00           C  
ATOM   2353  HA  THR A 147      51.394  24.978  45.040  1.00  0.00           H  
ATOM   2354  CB  THR A 147      50.199  24.452  46.706  1.00  0.00           C  
ATOM   2355  HB  THR A 147      49.850  24.900  47.638  1.00  0.00           H  
ATOM   2356  CG2 THR A 147      49.003  23.898  45.938  1.00  0.00           C  
ATOM   2357 HG21 THR A 147      48.606  23.034  46.467  1.00  0.00           H  
ATOM   2358 HG22 THR A 147      48.219  24.653  45.868  1.00  0.00           H  
ATOM   2359 HG23 THR A 147      49.304  23.594  44.936  1.00  0.00           H  
ATOM   2360  OG1 THR A 147      51.024  23.346  47.006  1.00  0.00           O  
ATOM   2361  HG1 THR A 147      50.795  23.075  47.919  1.00  0.00           H  
ATOM   2362  C   THR A 147      50.096  26.621  45.401  1.00  0.00           C  
ATOM   2363  O   THR A 147      49.559  27.399  46.192  1.00  0.00           O  
ATOM   2364  N   PHE A 148      49.917  26.702  44.080  1.00  0.00           N  
ATOM   2365  H   PHE A 148      50.305  25.962  43.503  1.00  0.00           H  
ATOM   2366  CA  PHE A 148      49.216  27.789  43.394  1.00  0.00           C  
ATOM   2367  HA  PHE A 148      48.850  28.496  44.138  1.00  0.00           H  
ATOM   2368  CB  PHE A 148      50.180  28.553  42.475  1.00  0.00           C  
ATOM   2369  HB2 PHE A 148      50.622  27.855  41.765  1.00  0.00           H  
ATOM   2370  HB3 PHE A 148      49.603  29.271  41.891  1.00  0.00           H  
ATOM   2371  CG  PHE A 148      51.293  29.311  43.173  1.00  0.00           C  
ATOM   2372  CD1 PHE A 148      51.100  30.657  43.537  1.00  0.00           C  
ATOM   2373  HD1 PHE A 148      50.151  31.137  43.350  1.00  0.00           H  
ATOM   2374  CE1 PHE A 148      52.144  31.385  44.136  1.00  0.00           C  
ATOM   2375  HE1 PHE A 148      51.992  32.421  44.407  1.00  0.00           H  
ATOM   2376  CZ  PHE A 148      53.383  30.767  44.375  1.00  0.00           C  
ATOM   2377  HZ  PHE A 148      54.183  31.328  44.838  1.00  0.00           H  
ATOM   2378  CE2 PHE A 148      53.578  29.421  44.017  1.00  0.00           C  
ATOM   2379  HE2 PHE A 148      54.532  28.947  44.196  1.00  0.00           H  
ATOM   2380  CD2 PHE A 148      52.535  28.693  43.418  1.00  0.00           C  
ATOM   2381  HD2 PHE A 148      52.688  27.658  43.144  1.00  0.00           H  
ATOM   2382  C   PHE A 148      48.001  27.302  42.592  1.00  0.00           C  
ATOM   2383  O   PHE A 148      48.016  26.237  41.969  1.00  0.00           O  
ATOM   2384  N   GLY A 149      46.970  28.146  42.552  1.00  0.00           N  
ATOM   2385  H   GLY A 149      47.030  29.002  43.096  1.00  0.00           H  
ATOM   2386  CA  GLY A 149      45.750  27.941  41.772  1.00  0.00           C  
ATOM   2387  HA2 GLY A 149      46.007  27.688  40.745  1.00  0.00           H  
ATOM   2388  HA3 GLY A 149      45.183  27.114  42.198  1.00  0.00           H  
ATOM   2389  C   GLY A 149      44.866  29.189  41.761  1.00  0.00           C  
ATOM   2390  O   GLY A 149      45.138  30.149  42.483  1.00  0.00           O  
ATOM   2391  N   SER A 150      43.800  29.188  40.961  1.00  0.00           N  
ATOM   2392  H   SER A 150      43.591  28.326  40.467  1.00  0.00           H  
ATOM   2393  CA  SER A 150      42.767  30.234  41.018  1.00  0.00           C  
ATOM   2394  HA  SER A 150      43.246  31.211  41.007  1.00  0.00           H  
ATOM   2395  CB  SER A 150      41.835  30.153  39.807  1.00  0.00           C  
ATOM   2396  HB2 SER A 150      42.411  30.245  38.885  1.00  0.00           H  
ATOM   2397  HB3 SER A 150      41.317  29.192  39.808  1.00  0.00           H  
ATOM   2398  OG  SER A 150      40.885  31.198  39.878  1.00  0.00           O  
ATOM   2399  HG  SER A 150      41.276  31.973  39.418  1.00  0.00           H  
ATOM   2400  C   SER A 150      41.951  30.107  42.304  1.00  0.00           C  
ATOM   2401  O   SER A 150      41.586  28.992  42.689  1.00  0.00           O  
ATOM   2402  N   TRP A 151      41.626  31.213  42.974  1.00  0.00           N  
ATOM   2403  H   TRP A 151      41.998  32.104  42.656  1.00  0.00           H  
ATOM   2404  CA  TRP A 151      40.799  31.183  44.186  1.00  0.00           C  
ATOM   2405  HA  TRP A 151      41.106  30.329  44.789  1.00  0.00           H  
ATOM   2406  CB  TRP A 151      41.065  32.437  45.028  1.00  0.00           C  
ATOM   2407  HB2 TRP A 151      42.141  32.587  45.112  1.00  0.00           H  
ATOM   2408  HB3 TRP A 151      40.651  33.306  44.517  1.00  0.00           H  
ATOM   2409  CG  TRP A 151      40.504  32.363  46.417  1.00  0.00           C  
ATOM   2410  CD1 TRP A 151      39.481  33.107  46.894  1.00  0.00           C  
ATOM   2411  HD1 TRP A 151      38.944  33.860  46.331  1.00  0.00           H  
ATOM   2412  NE1 TRP A 151      39.198  32.732  48.192  1.00  0.00           N  
ATOM   2413  HE1 TRP A 151      38.423  33.127  48.719  1.00  0.00           H  
ATOM   2414  CE2 TRP A 151      40.026  31.719  48.623  1.00  0.00           C  
ATOM   2415  CZ2 TRP A 151      40.118  30.996  49.823  1.00  0.00           C  
ATOM   2416  HZ2 TRP A 151      39.435  31.195  50.634  1.00  0.00           H  
ATOM   2417  CH2 TRP A 151      41.096  29.995  49.947  1.00  0.00           C  
ATOM   2418  HH2 TRP A 151      41.171  29.420  50.860  1.00  0.00           H  
ATOM   2419  CZ3 TRP A 151      41.966  29.728  48.875  1.00  0.00           C  
ATOM   2420  HZ3 TRP A 151      42.719  28.956  48.969  1.00  0.00           H  
ATOM   2421  CE3 TRP A 151      41.851  30.446  47.669  1.00  0.00           C  
ATOM   2422  HE3 TRP A 151      42.503  30.203  46.843  1.00  0.00           H  
ATOM   2423  CD2 TRP A 151      40.884  31.465  47.509  1.00  0.00           C  
ATOM   2424  C   TRP A 151      39.296  30.989  43.911  1.00  0.00           C  
ATOM   2425  O   TRP A 151      38.588  30.501  44.791  1.00  0.00           O  
ATOM   2426  N   THR A 152      38.800  31.321  42.709  1.00  0.00           N  
ATOM   2427  H   THR A 152      39.430  31.734  42.034  1.00  0.00           H  
ATOM   2428  CA  THR A 152      37.346  31.356  42.416  1.00  0.00           C  
ATOM   2429  HA  THR A 152      36.825  30.774  43.177  1.00  0.00           H  
ATOM   2430  CB  THR A 152      36.798  32.792  42.513  1.00  0.00           C  
ATOM   2431  HB  THR A 152      35.761  32.786  42.175  1.00  0.00           H  
ATOM   2432  CG2 THR A 152      36.814  33.333  43.942  1.00  0.00           C  
ATOM   2433 HG21 THR A 152      37.837  33.504  44.273  1.00  0.00           H  
ATOM   2434 HG22 THR A 152      36.257  34.267  43.985  1.00  0.00           H  
ATOM   2435 HG23 THR A 152      36.337  32.616  44.611  1.00  0.00           H  
ATOM   2436  OG1 THR A 152      37.527  33.684  41.697  1.00  0.00           O  
ATOM   2437  HG1 THR A 152      38.256  34.068  42.224  1.00  0.00           H  
ATOM   2438  C   THR A 152      36.891  30.723  41.090  1.00  0.00           C  
ATOM   2439  O   THR A 152      35.700  30.434  40.957  1.00  0.00           O  
ATOM   2440  N   TYR A 153      37.785  30.450  40.129  1.00  0.00           N  
ATOM   2441  H   TYR A 153      38.749  30.724  40.262  1.00  0.00           H  
ATOM   2442  CA  TYR A 153      37.447  29.724  38.889  1.00  0.00           C  
ATOM   2443  HA  TYR A 153      36.371  29.796  38.721  1.00  0.00           H  
ATOM   2444  CB  TYR A 153      38.121  30.388  37.677  1.00  0.00           C  
ATOM   2445  HB2 TYR A 153      39.204  30.351  37.805  1.00  0.00           H  
ATOM   2446  HB3 TYR A 153      37.882  29.811  36.784  1.00  0.00           H  
ATOM   2447  CG  TYR A 153      37.693  31.829  37.445  1.00  0.00           C  
ATOM   2448  CD1 TYR A 153      36.539  32.117  36.686  1.00  0.00           C  
ATOM   2449  HD1 TYR A 153      35.964  31.309  36.254  1.00  0.00           H  
ATOM   2450  CE1 TYR A 153      36.112  33.452  36.524  1.00  0.00           C  
ATOM   2451  HE1 TYR A 153      35.220  33.677  35.958  1.00  0.00           H  
ATOM   2452  CZ  TYR A 153      36.832  34.501  37.136  1.00  0.00           C  
ATOM   2453  OH  TYR A 153      36.421  35.789  37.004  1.00  0.00           O  
ATOM   2454  HH  TYR A 153      37.077  36.390  37.410  1.00  0.00           H  
ATOM   2455  CE2 TYR A 153      37.996  34.214  37.878  1.00  0.00           C  
ATOM   2456  HE2 TYR A 153      38.548  35.009  38.356  1.00  0.00           H  
ATOM   2457  CD2 TYR A 153      38.424  32.884  38.024  1.00  0.00           C  
ATOM   2458  HD2 TYR A 153      39.303  32.676  38.612  1.00  0.00           H  
ATOM   2459  C   TYR A 153      37.784  28.222  38.986  1.00  0.00           C  
ATOM   2460  O   TYR A 153      38.742  27.836  39.668  1.00  0.00           O  
ATOM   2461  N   ASN A 154      37.009  27.370  38.304  1.00  0.00           N  
ATOM   2462  H   ASN A 154      36.256  27.765  37.748  1.00  0.00           H  
ATOM   2463  CA  ASN A 154      37.224  25.912  38.234  1.00  0.00           C  
ATOM   2464  HA  ASN A 154      37.846  25.611  39.076  1.00  0.00           H  
ATOM   2465  CB  ASN A 154      35.880  25.182  38.436  1.00  0.00           C  
ATOM   2466  HB2 ASN A 154      36.064  24.123  38.610  1.00  0.00           H  
ATOM   2467  HB3 ASN A 154      35.402  25.576  39.331  1.00  0.00           H  
ATOM   2468  CG  ASN A 154      34.922  25.291  37.262  1.00  0.00           C  
ATOM   2469  OD1 ASN A 154      35.294  25.119  36.112  1.00  0.00           O  
ATOM   2470  ND2 ASN A 154      33.668  25.558  37.518  1.00  0.00           N  
ATOM   2471 HD21 ASN A 154      33.355  25.690  38.472  1.00  0.00           H  
ATOM   2472 HD22 ASN A 154      33.030  25.612  36.726  1.00  0.00           H  
ATOM   2473  C   ASN A 154      37.981  25.472  36.956  1.00  0.00           C  
ATOM   2474  O   ASN A 154      38.198  26.267  36.040  1.00  0.00           O  
ATOM   2475  N   GLY A 155      38.343  24.187  36.864  1.00  0.00           N  
ATOM   2476  H   GLY A 155      38.121  23.570  37.640  1.00  0.00           H  
ATOM   2477  CA  GLY A 155      39.125  23.615  35.758  1.00  0.00           C  
ATOM   2478  HA2 GLY A 155      40.024  24.214  35.621  1.00  0.00           H  
ATOM   2479  HA3 GLY A 155      39.445  22.614  36.041  1.00  0.00           H  
ATOM   2480  C   GLY A 155      38.424  23.516  34.393  1.00  0.00           C  
ATOM   2481  O   GLY A 155      39.097  23.242  33.401  1.00  0.00           O  
ATOM   2482  N   ASN A 156      37.110  23.757  34.295  1.00  0.00           N  
ATOM   2483  H   ASN A 156      36.596  23.994  35.138  1.00  0.00           H  
ATOM   2484  CA  ASN A 156      36.429  23.973  33.006  1.00  0.00           C  
ATOM   2485  HA  ASN A 156      36.916  23.372  32.234  1.00  0.00           H  
ATOM   2486  CB  ASN A 156      34.955  23.525  33.105  1.00  0.00           C  
ATOM   2487  HB2 ASN A 156      34.472  24.023  33.946  1.00  0.00           H  
ATOM   2488  HB3 ASN A 156      34.432  23.829  32.199  1.00  0.00           H  
ATOM   2489  CG  ASN A 156      34.774  22.023  33.239  1.00  0.00           C  
ATOM   2490  OD1 ASN A 156      35.586  21.222  32.794  1.00  0.00           O  
ATOM   2491  ND2 ASN A 156      33.690  21.574  33.819  1.00  0.00           N  
ATOM   2492 HD21 ASN A 156      33.521  20.581  33.833  1.00  0.00           H  
ATOM   2493 HD22 ASN A 156      32.972  22.224  34.124  1.00  0.00           H  
ATOM   2494  C   ASN A 156      36.532  25.437  32.530  1.00  0.00           C  
ATOM   2495  O   ASN A 156      36.291  25.724  31.359  1.00  0.00           O  
ATOM   2496  N   GLN A 157      36.884  26.368  33.422  1.00  0.00           N  
ATOM   2497  H   GLN A 157      37.040  26.067  34.378  1.00  0.00           H  
ATOM   2498  CA  GLN A 157      36.966  27.809  33.149  1.00  0.00           C  
ATOM   2499  HA  GLN A 157      36.441  28.039  32.221  1.00  0.00           H  
ATOM   2500  CB  GLN A 157      36.273  28.568  34.294  1.00  0.00           C  
ATOM   2501  HB2 GLN A 157      36.797  28.324  35.217  1.00  0.00           H  
ATOM   2502  HB3 GLN A 157      36.366  29.642  34.128  1.00  0.00           H  
ATOM   2503  CG  GLN A 157      34.779  28.221  34.455  1.00  0.00           C  
ATOM   2504  HG2 GLN A 157      34.202  28.771  33.712  1.00  0.00           H  
ATOM   2505  HG3 GLN A 157      34.610  27.160  34.277  1.00  0.00           H  
ATOM   2506  CD  GLN A 157      34.228  28.525  35.846  1.00  0.00           C  
ATOM   2507  OE1 GLN A 157      34.917  28.961  36.760  1.00  0.00           O  
ATOM   2508  NE2 GLN A 157      32.956  28.294  36.062  1.00  0.00           N  
ATOM   2509 HE21 GLN A 157      32.604  28.473  36.982  1.00  0.00           H  
ATOM   2510 HE22 GLN A 157      32.402  27.786  35.385  1.00  0.00           H  
ATOM   2511  C   GLN A 157      38.419  28.291  33.001  1.00  0.00           C  
ATOM   2512  O   GLN A 157      38.719  29.089  32.109  1.00  0.00           O  
ATOM   2513  N   VAL A 158      39.316  27.796  33.862  1.00  0.00           N  
ATOM   2514  H   VAL A 158      38.971  27.154  34.572  1.00  0.00           H  
ATOM   2515  CA  VAL A 158      40.743  28.142  33.946  1.00  0.00           C  
ATOM   2516  HA  VAL A 158      41.096  28.491  32.976  1.00  0.00           H  
ATOM   2517  CB  VAL A 158      40.977  29.265  34.988  1.00  0.00           C  
ATOM   2518  HB  VAL A 158      40.515  28.975  35.933  1.00  0.00           H  
ATOM   2519  CG1 VAL A 158      42.469  29.515  35.253  1.00  0.00           C  
ATOM   2520 HG11 VAL A 158      42.598  30.386  35.896  1.00  0.00           H  
ATOM   2521 HG12 VAL A 158      42.914  28.659  35.760  1.00  0.00           H  
ATOM   2522 HG13 VAL A 158      42.986  29.678  34.309  1.00  0.00           H  
ATOM   2523  CG2 VAL A 158      40.360  30.602  34.551  1.00  0.00           C  
ATOM   2524 HG21 VAL A 158      40.785  30.913  33.597  1.00  0.00           H  
ATOM   2525 HG22 VAL A 158      39.280  30.502  34.453  1.00  0.00           H  
ATOM   2526 HG23 VAL A 158      40.558  31.365  35.304  1.00  0.00           H  
ATOM   2527  C   VAL A 158      41.545  26.895  34.330  1.00  0.00           C  
ATOM   2528  O   VAL A 158      41.362  26.354  35.418  1.00  0.00           O  
ATOM   2529  N   ASP A 159      42.473  26.460  33.480  1.00  0.00           N  
ATOM   2530  H   ASP A 159      42.589  26.958  32.602  1.00  0.00           H  
ATOM   2531  CA  ASP A 159      43.434  25.393  33.778  1.00  0.00           C  
ATOM   2532  HA  ASP A 159      43.071  24.799  34.619  1.00  0.00           H  
ATOM   2533  CB  ASP A 159      43.541  24.445  32.571  1.00  0.00           C  
ATOM   2534  HB2 ASP A 159      42.551  24.048  32.341  1.00  0.00           H  
ATOM   2535  HB3 ASP A 159      43.897  24.991  31.696  1.00  0.00           H  
ATOM   2536  CG  ASP A 159      44.475  23.272  32.879  1.00  0.00           C  
ATOM   2537  OD1 ASP A 159      44.196  22.545  33.858  1.00  0.00           O  
ATOM   2538  OD2 ASP A 159      45.508  23.105  32.184  1.00  0.00           O  
ATOM   2539  C   ASP A 159      44.801  25.989  34.168  1.00  0.00           C  
ATOM   2540  O   ASP A 159      45.568  26.424  33.300  1.00  0.00           O  
ATOM   2541  N   ILE A 160      45.116  26.013  35.469  1.00  0.00           N  
ATOM   2542  H   ILE A 160      44.438  25.677  36.137  1.00  0.00           H  
ATOM   2543  CA  ILE A 160      46.442  26.414  35.971  1.00  0.00           C  
ATOM   2544  HA  ILE A 160      46.690  27.355  35.481  1.00  0.00           H  
ATOM   2545  CB  ILE A 160      46.413  26.683  37.497  1.00  0.00           C  
ATOM   2546  HB  ILE A 160      45.652  27.444  37.684  1.00  0.00           H  
ATOM   2547  CG2 ILE A 160      46.030  25.436  38.315  1.00  0.00           C  
ATOM   2548 HG21 ILE A 160      45.971  25.689  39.373  1.00  0.00           H  
ATOM   2549 HG22 ILE A 160      45.056  25.062  38.003  1.00  0.00           H  
ATOM   2550 HG23 ILE A 160      46.770  24.646  38.192  1.00  0.00           H  
ATOM   2551  CG1 ILE A 160      47.754  27.213  38.059  1.00  0.00           C  
ATOM   2552 HG12 ILE A 160      47.642  27.370  39.133  1.00  0.00           H  
ATOM   2553 HG13 ILE A 160      48.539  26.470  37.915  1.00  0.00           H  
ATOM   2554  CD1 ILE A 160      48.217  28.541  37.449  1.00  0.00           C  
ATOM   2555 HD11 ILE A 160      49.052  28.931  38.030  1.00  0.00           H  
ATOM   2556 HD12 ILE A 160      48.551  28.392  36.425  1.00  0.00           H  
ATOM   2557 HD13 ILE A 160      47.404  29.266  37.463  1.00  0.00           H  
ATOM   2558  C   ILE A 160      47.515  25.390  35.567  1.00  0.00           C  
ATOM   2559  O   ILE A 160      47.304  24.179  35.670  1.00  0.00           O  
ATOM   2560  N   PHE A 161      48.674  25.857  35.105  1.00  0.00           N  
ATOM   2561  H   PHE A 161      48.761  26.858  34.958  1.00  0.00           H  
ATOM   2562  CA  PHE A 161      49.740  25.005  34.573  1.00  0.00           C  
ATOM   2563  HA  PHE A 161      49.719  24.045  35.089  1.00  0.00           H  
ATOM   2564  CB  PHE A 161      49.435  24.757  33.084  1.00  0.00           C  
ATOM   2565  HB2 PHE A 161      48.462  24.271  33.004  1.00  0.00           H  
ATOM   2566  HB3 PHE A 161      49.359  25.721  32.578  1.00  0.00           H  
ATOM   2567  CG  PHE A 161      50.441  23.892  32.355  1.00  0.00           C  
ATOM   2568  CD1 PHE A 161      50.635  22.556  32.752  1.00  0.00           C  
ATOM   2569  HD1 PHE A 161      50.049  22.135  33.557  1.00  0.00           H  
ATOM   2570  CE1 PHE A 161      51.590  21.759  32.100  1.00  0.00           C  
ATOM   2571  HE1 PHE A 161      51.732  20.731  32.399  1.00  0.00           H  
ATOM   2572  CZ  PHE A 161      52.355  22.296  31.053  1.00  0.00           C  
ATOM   2573  HZ  PHE A 161      53.090  21.682  30.555  1.00  0.00           H  
ATOM   2574  CE2 PHE A 161      52.155  23.625  30.645  1.00  0.00           C  
ATOM   2575  HE2 PHE A 161      52.730  24.028  29.823  1.00  0.00           H  
ATOM   2576  CD2 PHE A 161      51.198  24.423  31.293  1.00  0.00           C  
ATOM   2577  HD2 PHE A 161      51.040  25.441  30.967  1.00  0.00           H  
ATOM   2578  C   PHE A 161      51.142  25.602  34.790  1.00  0.00           C  
ATOM   2579  O   PHE A 161      51.299  26.804  34.996  1.00  0.00           O  
ATOM   2580  N   ASN A 162      52.175  24.761  34.715  1.00  0.00           N  
ATOM   2581  H   ASN A 162      51.977  23.779  34.570  1.00  0.00           H  
ATOM   2582  CA  ASN A 162      53.580  25.166  34.646  1.00  0.00           C  
ATOM   2583  HA  ASN A 162      53.638  26.187  34.266  1.00  0.00           H  
ATOM   2584  CB  ASN A 162      54.194  25.164  36.061  1.00  0.00           C  
ATOM   2585  HB2 ASN A 162      54.023  26.130  36.536  1.00  0.00           H  
ATOM   2586  HB3 ASN A 162      53.702  24.407  36.668  1.00  0.00           H  
ATOM   2587  CG  ASN A 162      55.687  24.882  36.043  1.00  0.00           C  
ATOM   2588  OD1 ASN A 162      56.479  25.594  35.432  1.00  0.00           O  
ATOM   2589  ND2 ASN A 162      56.103  23.789  36.629  1.00  0.00           N  
ATOM   2590 HD21 ASN A 162      55.431  23.179  37.095  1.00  0.00           H  
ATOM   2591 HD22 ASN A 162      57.045  23.475  36.438  1.00  0.00           H  
ATOM   2592  C   ASN A 162      54.326  24.260  33.644  1.00  0.00           C  
ATOM   2593  O   ASN A 162      54.351  23.035  33.796  1.00  0.00           O  
ATOM   2594  N   ALA A 163      54.949  24.881  32.642  1.00  0.00           N  
ATOM   2595  H   ALA A 163      54.946  25.895  32.635  1.00  0.00           H  
ATOM   2596  CA  ALA A 163      55.603  24.218  31.512  1.00  0.00           C  
ATOM   2597  HA  ALA A 163      54.990  23.373  31.197  1.00  0.00           H  
ATOM   2598  CB  ALA A 163      55.644  25.243  30.370  1.00  0.00           C  
ATOM   2599  HB1 ALA A 163      56.034  24.777  29.468  1.00  0.00           H  
ATOM   2600  HB2 ALA A 163      54.639  25.611  30.158  1.00  0.00           H  
ATOM   2601  HB3 ALA A 163      56.285  26.084  30.639  1.00  0.00           H  
ATOM   2602  C   ALA A 163      57.015  23.670  31.816  1.00  0.00           C  
ATOM   2603  O   ALA A 163      57.555  22.898  31.017  1.00  0.00           O  
ATOM   2604  N   LEU A 164      57.619  24.076  32.938  1.00  0.00           N  
ATOM   2605  H   LEU A 164      57.089  24.655  33.574  1.00  0.00           H  
ATOM   2606  CA  LEU A 164      59.009  23.789  33.317  1.00  0.00           C  
ATOM   2607  HA  LEU A 164      59.545  23.390  32.455  1.00  0.00           H  
ATOM   2608  CB  LEU A 164      59.687  25.109  33.739  1.00  0.00           C  
ATOM   2609  HB2 LEU A 164      59.150  25.519  34.594  1.00  0.00           H  
ATOM   2610  HB3 LEU A 164      60.703  24.899  34.068  1.00  0.00           H  
ATOM   2611  CG  LEU A 164      59.745  26.181  32.631  1.00  0.00           C  
ATOM   2612  HG  LEU A 164      58.732  26.459  32.337  1.00  0.00           H  
ATOM   2613  CD1 LEU A 164      60.445  27.435  33.154  1.00  0.00           C  
ATOM   2614 HD11 LEU A 164      60.432  28.213  32.391  1.00  0.00           H  
ATOM   2615 HD12 LEU A 164      59.926  27.801  34.039  1.00  0.00           H  
ATOM   2616 HD13 LEU A 164      61.477  27.204  33.417  1.00  0.00           H  
ATOM   2617  CD2 LEU A 164      60.505  25.705  31.393  1.00  0.00           C  
ATOM   2618 HD21 LEU A 164      61.493  25.339  31.672  1.00  0.00           H  
ATOM   2619 HD22 LEU A 164      59.952  24.912  30.892  1.00  0.00           H  
ATOM   2620 HD23 LEU A 164      60.611  26.533  30.693  1.00  0.00           H  
ATOM   2621  C   LEU A 164      59.107  22.716  34.412  1.00  0.00           C  
ATOM   2622  O   LEU A 164      58.140  22.456  35.133  1.00  0.00           O  
ATOM   2623  N   ASP A 165      60.281  22.100  34.564  1.00  0.00           N  
ATOM   2624  H   ASP A 165      61.073  22.414  34.005  1.00  0.00           H  
ATOM   2625  CA  ASP A 165      60.523  21.071  35.587  1.00  0.00           C  
ATOM   2626  HA  ASP A 165      59.717  20.339  35.541  1.00  0.00           H  
ATOM   2627  CB  ASP A 165      61.851  20.351  35.302  1.00  0.00           C  
ATOM   2628  HB2 ASP A 165      62.651  21.090  35.243  1.00  0.00           H  
ATOM   2629  HB3 ASP A 165      62.077  19.691  36.142  1.00  0.00           H  
ATOM   2630  CG  ASP A 165      61.837  19.492  34.037  1.00  0.00           C  
ATOM   2631  OD1 ASP A 165      62.803  19.575  33.240  1.00  0.00           O  
ATOM   2632  OD2 ASP A 165      60.919  18.645  33.893  1.00  0.00           O  
ATOM   2633  C   ASP A 165      60.544  21.624  37.022  1.00  0.00           C  
ATOM   2634  O   ASP A 165      60.281  20.879  37.969  1.00  0.00           O  
ATOM   2635  N   SER A 166      60.848  22.911  37.200  1.00  0.00           N  
ATOM   2636  H   SER A 166      61.046  23.465  36.379  1.00  0.00           H  
ATOM   2637  CA  SER A 166      61.145  23.523  38.501  1.00  0.00           C  
ATOM   2638  HA  SER A 166      60.530  23.057  39.271  1.00  0.00           H  
ATOM   2639  CB  SER A 166      62.621  23.262  38.837  1.00  0.00           C  
ATOM   2640  HB2 SER A 166      62.832  23.619  39.845  1.00  0.00           H  
ATOM   2641  HB3 SER A 166      62.826  22.191  38.804  1.00  0.00           H  
ATOM   2642  OG  SER A 166      63.475  23.935  37.930  1.00  0.00           O  
ATOM   2643  HG  SER A 166      64.299  24.130  38.425  1.00  0.00           H  
ATOM   2644  C   SER A 166      60.869  25.032  38.531  1.00  0.00           C  
ATOM   2645  O   SER A 166      60.554  25.649  37.504  1.00  0.00           O  
ATOM   2646  N   GLY A 167      61.001  25.640  39.713  1.00  0.00           N  
ATOM   2647  H   GLY A 167      61.214  25.063  40.519  1.00  0.00           H  
ATOM   2648  CA  GLY A 167      61.210  27.086  39.855  1.00  0.00           C  
ATOM   2649  HA2 GLY A 167      60.656  27.621  39.082  1.00  0.00           H  
ATOM   2650  HA3 GLY A 167      60.834  27.422  40.817  1.00  0.00           H  
ATOM   2651  C   GLY A 167      62.695  27.461  39.751  1.00  0.00           C  
ATOM   2652  O   GLY A 167      63.575  26.664  40.083  1.00  0.00           O  
ATOM   2653  N   ASP A 168      62.988  28.663  39.259  1.00  0.00           N  
ATOM   2654  H   ASP A 168      62.219  29.296  39.069  1.00  0.00           H  
ATOM   2655  CA  ASP A 168      64.358  29.109  38.974  1.00  0.00           C  
ATOM   2656  HA  ASP A 168      64.904  28.255  38.568  1.00  0.00           H  
ATOM   2657  CB  ASP A 168      64.327  30.186  37.879  1.00  0.00           C  
ATOM   2658  HB2 ASP A 168      63.755  29.807  37.032  1.00  0.00           H  
ATOM   2659  HB3 ASP A 168      63.817  31.064  38.267  1.00  0.00           H  
ATOM   2660  CG  ASP A 168      65.711  30.591  37.363  1.00  0.00           C  
ATOM   2661  OD1 ASP A 168      66.680  29.802  37.470  1.00  0.00           O  
ATOM   2662  OD2 ASP A 168      65.843  31.701  36.803  1.00  0.00           O  
ATOM   2663  C   ASP A 168      65.118  29.593  40.227  1.00  0.00           C  
ATOM   2664  O   ASP A 168      64.542  30.183  41.142  1.00  0.00           O  
ATOM   2665  N   LEU A 169      66.436  29.378  40.226  1.00  0.00           N  
ATOM   2666  H   LEU A 169      66.811  28.928  39.400  1.00  0.00           H  
ATOM   2667  CA  LEU A 169      67.397  29.743  41.276  1.00  0.00           C  
ATOM   2668  HA  LEU A 169      66.874  30.263  42.078  1.00  0.00           H  
ATOM   2669  CB  LEU A 169      68.014  28.443  41.842  1.00  0.00           C  
ATOM   2670  HB2 LEU A 169      68.595  27.975  41.046  1.00  0.00           H  
ATOM   2671  HB3 LEU A 169      68.707  28.701  42.643  1.00  0.00           H  
ATOM   2672  CG  LEU A 169      67.012  27.401  42.384  1.00  0.00           C  
ATOM   2673  HG  LEU A 169      66.257  27.176  41.631  1.00  0.00           H  
ATOM   2674  CD1 LEU A 169      67.739  26.097  42.709  1.00  0.00           C  
ATOM   2675 HD11 LEU A 169      68.191  25.698  41.804  1.00  0.00           H  
ATOM   2676 HD12 LEU A 169      68.520  26.273  43.450  1.00  0.00           H  
ATOM   2677 HD13 LEU A 169      67.030  25.362  43.087  1.00  0.00           H  
ATOM   2678  CD2 LEU A 169      66.315  27.889  43.653  1.00  0.00           C  
ATOM   2679 HD21 LEU A 169      67.057  28.119  44.418  1.00  0.00           H  
ATOM   2680 HD22 LEU A 169      65.729  28.779  43.431  1.00  0.00           H  
ATOM   2681 HD23 LEU A 169      65.646  27.114  44.024  1.00  0.00           H  
ATOM   2682  C   LEU A 169      68.498  30.707  40.769  1.00  0.00           C  
ATOM   2683  O   LEU A 169      69.427  31.031  41.511  1.00  0.00           O  
ATOM   2684  N   SER A 170      68.434  31.140  39.503  1.00  0.00           N  
ATOM   2685  H   SER A 170      67.641  30.842  38.947  1.00  0.00           H  
ATOM   2686  CA  SER A 170      69.572  31.717  38.767  1.00  0.00           C  
ATOM   2687  HA  SER A 170      70.395  31.002  38.817  1.00  0.00           H  
ATOM   2688  CB  SER A 170      69.199  31.878  37.288  1.00  0.00           C  
ATOM   2689  HB2 SER A 170      70.090  32.174  36.735  1.00  0.00           H  
ATOM   2690  HB3 SER A 170      68.861  30.926  36.880  1.00  0.00           H  
ATOM   2691  OG  SER A 170      68.193  32.864  37.109  1.00  0.00           O  
ATOM   2692  HG  SER A 170      67.325  32.408  36.975  1.00  0.00           H  
ATOM   2693  C   SER A 170      70.112  33.051  39.310  1.00  0.00           C  
ATOM   2694  O   SER A 170      71.316  33.289  39.211  1.00  0.00           O  
ATOM   2695  N   ASP A 171      69.263  33.912  39.884  1.00  0.00           N  
ATOM   2696  H   ASP A 171      68.287  33.655  39.894  1.00  0.00           H  
ATOM   2697  CA  ASP A 171      69.644  35.209  40.482  1.00  0.00           C  
ATOM   2698  HA  ASP A 171      70.574  35.550  40.025  1.00  0.00           H  
ATOM   2699  CB  ASP A 171      68.549  36.254  40.182  1.00  0.00           C  
ATOM   2700  HB2 ASP A 171      67.568  35.816  40.379  1.00  0.00           H  
ATOM   2701  HB3 ASP A 171      68.671  37.103  40.854  1.00  0.00           H  
ATOM   2702  CG  ASP A 171      68.592  36.807  38.756  1.00  0.00           C  
ATOM   2703  OD1 ASP A 171      67.551  37.292  38.259  1.00  0.00           O  
ATOM   2704  OD2 ASP A 171      69.675  36.839  38.127  1.00  0.00           O  
ATOM   2705  C   ASP A 171      69.927  35.157  41.997  1.00  0.00           C  
ATOM   2706  O   ASP A 171      70.412  36.140  42.569  1.00  0.00           O  
ATOM   2707  N   PHE A 172      69.632  34.036  42.661  1.00  0.00           N  
ATOM   2708  H   PHE A 172      69.299  33.238  42.136  1.00  0.00           H  
ATOM   2709  CA  PHE A 172      69.811  33.875  44.105  1.00  0.00           C  
ATOM   2710  HA  PHE A 172      69.323  34.714  44.600  1.00  0.00           H  
ATOM   2711  CB  PHE A 172      69.102  32.589  44.555  1.00  0.00           C  
ATOM   2712  HB2 PHE A 172      68.042  32.677  44.319  1.00  0.00           H  
ATOM   2713  HB3 PHE A 172      69.496  31.764  43.965  1.00  0.00           H  
ATOM   2714  CG  PHE A 172      69.233  32.217  46.024  1.00  0.00           C  
ATOM   2715  CD1 PHE A 172      68.966  33.156  47.040  1.00  0.00           C  
ATOM   2716  HD1 PHE A 172      68.689  34.166  46.784  1.00  0.00           H  
ATOM   2717  CE1 PHE A 172      69.062  32.781  48.393  1.00  0.00           C  
ATOM   2718  HE1 PHE A 172      68.871  33.503  49.171  1.00  0.00           H  
ATOM   2719  CZ  PHE A 172      69.416  31.467  48.739  1.00  0.00           C  
ATOM   2720  HZ  PHE A 172      69.498  31.179  49.779  1.00  0.00           H  
ATOM   2721  CE2 PHE A 172      69.673  30.526  47.730  1.00  0.00           C  
ATOM   2722  HE2 PHE A 172      69.946  29.514  47.993  1.00  0.00           H  
ATOM   2723  CD2 PHE A 172      69.586  30.901  46.378  1.00  0.00           C  
ATOM   2724  HD2 PHE A 172      69.783  30.168  45.611  1.00  0.00           H  
ATOM   2725  C   PHE A 172      71.298  33.886  44.497  1.00  0.00           C  
ATOM   2726  O   PHE A 172      72.111  33.149  43.932  1.00  0.00           O  
ATOM   2727  N   ILE A 173      71.652  34.724  45.476  1.00  0.00           N  
ATOM   2728  H   ILE A 173      70.933  35.292  45.898  1.00  0.00           H  
ATOM   2729  CA  ILE A 173      72.966  34.715  46.134  1.00  0.00           C  
ATOM   2730  HA  ILE A 173      73.674  34.149  45.529  1.00  0.00           H  
ATOM   2731  CB  ILE A 173      73.535  36.144  46.275  1.00  0.00           C  
ATOM   2732  HB  ILE A 173      72.780  36.770  46.755  1.00  0.00           H  
ATOM   2733  CG2 ILE A 173      74.810  36.159  47.141  1.00  0.00           C  
ATOM   2734 HG21 ILE A 173      75.585  35.543  46.683  1.00  0.00           H  
ATOM   2735 HG22 ILE A 173      75.179  37.177  47.252  1.00  0.00           H  
ATOM   2736 HG23 ILE A 173      74.601  35.779  48.138  1.00  0.00           H  
ATOM   2737  CG1 ILE A 173      73.860  36.717  44.876  1.00  0.00           C  
ATOM   2738 HG12 ILE A 173      74.796  36.291  44.511  1.00  0.00           H  
ATOM   2739 HG13 ILE A 173      73.076  36.444  44.169  1.00  0.00           H  
ATOM   2740  CD1 ILE A 173      73.960  38.243  44.856  1.00  0.00           C  
ATOM   2741 HD11 ILE A 173      74.714  38.594  45.559  1.00  0.00           H  
ATOM   2742 HD12 ILE A 173      74.239  38.567  43.854  1.00  0.00           H  
ATOM   2743 HD13 ILE A 173      72.993  38.672  45.113  1.00  0.00           H  
ATOM   2744  C   ILE A 173      72.804  33.978  47.463  1.00  0.00           C  
ATOM   2745  O   ILE A 173      72.012  34.386  48.314  1.00  0.00           O  
ATOM   2746  N   GLU A 174      73.514  32.863  47.603  1.00  0.00           N  
ATOM   2747  H   GLU A 174      74.149  32.620  46.848  1.00  0.00           H  
ATOM   2748  CA  GLU A 174      73.219  31.810  48.582  1.00  0.00           C  
ATOM   2749  HA  GLU A 174      72.152  31.590  48.526  1.00  0.00           H  
ATOM   2750  CB  GLU A 174      73.969  30.537  48.153  1.00  0.00           C  
ATOM   2751  HB2 GLU A 174      75.036  30.749  48.065  1.00  0.00           H  
ATOM   2752  HB3 GLU A 174      73.830  29.783  48.922  1.00  0.00           H  
ATOM   2753  CG  GLU A 174      73.435  29.983  46.817  1.00  0.00           C  
ATOM   2754  HG2 GLU A 174      72.370  29.788  46.932  1.00  0.00           H  
ATOM   2755  HG3 GLU A 174      73.528  30.731  46.034  1.00  0.00           H  
ATOM   2756  CD  GLU A 174      74.129  28.688  46.369  1.00  0.00           C  
ATOM   2757  OE1 GLU A 174      74.423  27.826  47.234  1.00  0.00           O  
ATOM   2758  OE2 GLU A 174      74.298  28.471  45.143  1.00  0.00           O  
ATOM   2759  C   GLU A 174      73.499  32.183  50.056  1.00  0.00           C  
ATOM   2760  O   GLU A 174      74.234  33.130  50.355  1.00  0.00           O  
ATOM   2761  N   ASP A 175      72.905  31.425  50.985  1.00  0.00           N  
ATOM   2762  H   ASP A 175      72.323  30.658  50.656  1.00  0.00           H  
ATOM   2763  CA  ASP A 175      73.110  31.498  52.443  1.00  0.00           C  
ATOM   2764  HA  ASP A 175      73.238  32.544  52.724  1.00  0.00           H  
ATOM   2765  CB  ASP A 175      71.835  30.969  53.140  1.00  0.00           C  
ATOM   2766  HB2 ASP A 175      70.971  31.478  52.709  1.00  0.00           H  
ATOM   2767  HB3 ASP A 175      71.735  29.904  52.918  1.00  0.00           H  
ATOM   2768  CG  ASP A 175      71.768  31.158  54.665  1.00  0.00           C  
ATOM   2769  OD1 ASP A 175      70.919  30.499  55.306  1.00  0.00           O  
ATOM   2770  OD2 ASP A 175      72.556  31.936  55.246  1.00  0.00           O  
ATOM   2771  C   ASP A 175      74.374  30.726  52.898  1.00  0.00           C  
ATOM   2772  O   ASP A 175      74.916  29.885  52.172  1.00  0.00           O  
ATOM   2773  N   VAL A 176      74.845  31.001  54.116  1.00  0.00           N  
ATOM   2774  H   VAL A 176      74.311  31.678  54.658  1.00  0.00           H  
ATOM   2775  CA  VAL A 176      75.936  30.292  54.811  1.00  0.00           C  
ATOM   2776  HA  VAL A 176      76.619  29.897  54.059  1.00  0.00           H  
ATOM   2777  CB  VAL A 176      76.739  31.298  55.664  1.00  0.00           C  
ATOM   2778  HB  VAL A 176      77.003  32.140  55.025  1.00  0.00           H  
ATOM   2779  CG1 VAL A 176      75.950  31.849  56.859  1.00  0.00           C  
ATOM   2780 HG11 VAL A 176      75.767  31.067  57.597  1.00  0.00           H  
ATOM   2781 HG12 VAL A 176      76.525  32.645  57.328  1.00  0.00           H  
ATOM   2782 HG13 VAL A 176      75.000  32.264  56.528  1.00  0.00           H  
ATOM   2783  CG2 VAL A 176      78.050  30.699  56.184  1.00  0.00           C  
ATOM   2784 HG21 VAL A 176      78.630  31.469  56.693  1.00  0.00           H  
ATOM   2785 HG22 VAL A 176      77.850  29.888  56.883  1.00  0.00           H  
ATOM   2786 HG23 VAL A 176      78.638  30.317  55.349  1.00  0.00           H  
ATOM   2787  C   VAL A 176      75.447  29.093  55.642  1.00  0.00           C  
ATOM   2788  O   VAL A 176      76.183  28.121  55.795  1.00  0.00           O  
ATOM   2789  N   GLU A 177      74.214  29.110  56.163  1.00  0.00           N  
ATOM   2790  H   GLU A 177      73.645  29.940  56.041  1.00  0.00           H  
ATOM   2791  CA  GLU A 177      73.652  27.977  56.928  1.00  0.00           C  
ATOM   2792  HA  GLU A 177      74.426  27.545  57.562  1.00  0.00           H  
ATOM   2793  CB  GLU A 177      72.506  28.461  57.838  1.00  0.00           C  
ATOM   2794  HB2 GLU A 177      71.707  28.832  57.200  1.00  0.00           H  
ATOM   2795  HB3 GLU A 177      72.110  27.610  58.393  1.00  0.00           H  
ATOM   2796  CG  GLU A 177      72.858  29.584  58.829  1.00  0.00           C  
ATOM   2797  HG2 GLU A 177      73.268  30.437  58.284  1.00  0.00           H  
ATOM   2798  HG3 GLU A 177      71.933  29.912  59.305  1.00  0.00           H  
ATOM   2799  CD  GLU A 177      73.813  29.169  59.948  1.00  0.00           C  
ATOM   2800  OE1 GLU A 177      73.667  28.066  60.530  1.00  0.00           O  
ATOM   2801  OE2 GLU A 177      74.701  29.965  60.329  1.00  0.00           O  
ATOM   2802  C   GLU A 177      73.138  26.844  56.016  1.00  0.00           C  
ATOM   2803  O   GLU A 177      73.290  25.664  56.337  1.00  0.00           O  
ATOM   2804  N   TRP A 178      72.558  27.192  54.862  1.00  0.00           N  
ATOM   2805  H   TRP A 178      72.482  28.177  54.658  1.00  0.00           H  
ATOM   2806  CA  TRP A 178      71.829  26.270  53.981  1.00  0.00           C  
ATOM   2807  HA  TRP A 178      71.969  25.248  54.335  1.00  0.00           H  
ATOM   2808  CB  TRP A 178      70.323  26.579  54.061  1.00  0.00           C  
ATOM   2809  HB2 TRP A 178      70.156  27.619  53.776  1.00  0.00           H  
ATOM   2810  HB3 TRP A 178      69.799  25.954  53.337  1.00  0.00           H  
ATOM   2811  CG  TRP A 178      69.701  26.334  55.404  1.00  0.00           C  
ATOM   2812  CD1 TRP A 178      69.501  27.266  56.363  1.00  0.00           C  
ATOM   2813  HD1 TRP A 178      69.740  28.319  56.258  1.00  0.00           H  
ATOM   2814  NE1 TRP A 178      69.010  26.664  57.507  1.00  0.00           N  
ATOM   2815  HE1 TRP A 178      68.854  27.165  58.380  1.00  0.00           H  
ATOM   2816  CE2 TRP A 178      68.834  25.309  57.326  1.00  0.00           C  
ATOM   2817  CZ2 TRP A 178      68.378  24.278  58.160  1.00  0.00           C  
ATOM   2818  HZ2 TRP A 178      68.092  24.497  59.174  1.00  0.00           H  
ATOM   2819  CH2 TRP A 178      68.309  22.967  57.657  1.00  0.00           C  
ATOM   2820  HH2 TRP A 178      67.972  22.162  58.292  1.00  0.00           H  
ATOM   2821  CZ3 TRP A 178      68.672  22.707  56.323  1.00  0.00           C  
ATOM   2822  HZ3 TRP A 178      68.601  21.702  55.933  1.00  0.00           H  
ATOM   2823  CE3 TRP A 178      69.135  23.750  55.498  1.00  0.00           C  
ATOM   2824  HE3 TRP A 178      69.413  23.552  54.477  1.00  0.00           H  
ATOM   2825  CD2 TRP A 178      69.245  25.072  55.980  1.00  0.00           C  
ATOM   2826  C   TRP A 178      72.314  26.307  52.526  1.00  0.00           C  
ATOM   2827  O   TRP A 178      72.769  27.335  52.018  1.00  0.00           O  
ATOM   2828  N   GLU A 179      72.142  25.186  51.828  1.00  0.00           N  
ATOM   2829  H   GLU A 179      71.799  24.364  52.319  1.00  0.00           H  
ATOM   2830  CA  GLU A 179      72.275  25.058  50.378  1.00  0.00           C  
ATOM   2831  HA  GLU A 179      72.381  26.052  49.949  1.00  0.00           H  
ATOM   2832  CB  GLU A 179      73.557  24.277  50.033  1.00  0.00           C  
ATOM   2833  HB2 GLU A 179      74.411  24.806  50.458  1.00  0.00           H  
ATOM   2834  HB3 GLU A 179      73.514  23.280  50.472  1.00  0.00           H  
ATOM   2835  CG  GLU A 179      73.747  24.157  48.515  1.00  0.00           C  
ATOM   2836  HG2 GLU A 179      73.028  23.435  48.126  1.00  0.00           H  
ATOM   2837  HG3 GLU A 179      73.534  25.126  48.060  1.00  0.00           H  
ATOM   2838  CD  GLU A 179      75.157  23.730  48.099  1.00  0.00           C  
ATOM   2839  OE1 GLU A 179      75.609  24.150  47.009  1.00  0.00           O  
ATOM   2840  OE2 GLU A 179      75.819  22.919  48.787  1.00  0.00           O  
ATOM   2841  C   GLU A 179      71.005  24.428  49.772  1.00  0.00           C  
ATOM   2842  O   GLU A 179      70.435  23.489  50.330  1.00  0.00           O  
ATOM   2843  N   VAL A 180      70.551  24.943  48.628  1.00  0.00           N  
ATOM   2844  H   VAL A 180      71.043  25.739  48.234  1.00  0.00           H  
ATOM   2845  CA  VAL A 180      69.404  24.419  47.876  1.00  0.00           C  
ATOM   2846  HA  VAL A 180      68.616  24.171  48.583  1.00  0.00           H  
ATOM   2847  CB  VAL A 180      68.836  25.472  46.901  1.00  0.00           C  
ATOM   2848  HB  VAL A 180      69.618  25.754  46.198  1.00  0.00           H  
ATOM   2849  CG1 VAL A 180      67.648  24.920  46.102  1.00  0.00           C  
ATOM   2850 HG11 VAL A 180      67.997  24.181  45.382  1.00  0.00           H  
ATOM   2851 HG12 VAL A 180      66.918  24.470  46.776  1.00  0.00           H  
ATOM   2852 HG13 VAL A 180      67.166  25.726  45.552  1.00  0.00           H  
ATOM   2853  CG2 VAL A 180      68.356  26.742  47.618  1.00  0.00           C  
ATOM   2854 HG21 VAL A 180      67.492  26.517  48.238  1.00  0.00           H  
ATOM   2855 HG22 VAL A 180      69.147  27.155  48.241  1.00  0.00           H  
ATOM   2856 HG23 VAL A 180      68.077  27.495  46.880  1.00  0.00           H  
ATOM   2857  C   VAL A 180      69.797  23.141  47.131  1.00  0.00           C  
ATOM   2858  O   VAL A 180      70.706  23.147  46.296  1.00  0.00           O  
ATOM   2859  N   HIS A 181      69.082  22.049  47.403  1.00  0.00           N  
ATOM   2860  H   HIS A 181      68.349  22.134  48.103  1.00  0.00           H  
ATOM   2861  CA  HIS A 181      69.159  20.781  46.666  1.00  0.00           C  
ATOM   2862  HA  HIS A 181      70.186  20.597  46.350  1.00  0.00           H  
ATOM   2863  CB  HIS A 181      68.764  19.657  47.633  1.00  0.00           C  
ATOM   2864  HB2 HIS A 181      69.527  19.562  48.405  1.00  0.00           H  
ATOM   2865  HB3 HIS A 181      67.840  19.939  48.133  1.00  0.00           H  
ATOM   2866  CG  HIS A 181      68.551  18.305  47.003  1.00  0.00           C  
ATOM   2867  ND1 HIS A 181      69.463  17.613  46.200  1.00  0.00           N  
ATOM   2868  CE1 HIS A 181      68.875  16.436  45.915  1.00  0.00           C  
ATOM   2869  HE1 HIS A 181      69.314  15.652  45.310  1.00  0.00           H  
ATOM   2870  NE2 HIS A 181      67.674  16.355  46.508  1.00  0.00           N  
ATOM   2871  HE2 HIS A 181      67.036  15.555  46.467  1.00  0.00           H  
ATOM   2872  CD2 HIS A 181      67.461  17.515  47.212  1.00  0.00           C  
ATOM   2873  HD2 HIS A 181      66.613  17.745  47.842  1.00  0.00           H  
ATOM   2874  C   HIS A 181      68.300  20.793  45.389  1.00  0.00           C  
ATOM   2875  O   HIS A 181      68.672  20.171  44.391  1.00  0.00           O  
ATOM   2876  N   GLY A 182      67.188  21.534  45.376  1.00  0.00           N  
ATOM   2877  H   GLY A 182      66.910  21.999  46.232  1.00  0.00           H  
ATOM   2878  CA  GLY A 182      66.367  21.771  44.182  1.00  0.00           C  
ATOM   2879  HA2 GLY A 182      66.930  22.378  43.472  1.00  0.00           H  
ATOM   2880  HA3 GLY A 182      66.141  20.819  43.701  1.00  0.00           H  
ATOM   2881  C   GLY A 182      65.041  22.479  44.480  1.00  0.00           C  
ATOM   2882  O   GLY A 182      64.705  22.720  45.640  1.00  0.00           O  
ATOM   2883  N   MET A 183      64.274  22.783  43.429  1.00  0.00           N  
ATOM   2884  H   MET A 183      64.637  22.566  42.502  1.00  0.00           H  
ATOM   2885  CA  MET A 183      62.896  23.291  43.509  1.00  0.00           C  
ATOM   2886  HA  MET A 183      62.520  23.037  44.496  1.00  0.00           H  
ATOM   2887  CB  MET A 183      62.908  24.831  43.412  1.00  0.00           C  
ATOM   2888  HB2 MET A 183      63.782  25.226  43.933  1.00  0.00           H  
ATOM   2889  HB3 MET A 183      62.974  25.126  42.364  1.00  0.00           H  
ATOM   2890  CG  MET A 183      61.656  25.447  44.055  1.00  0.00           C  
ATOM   2891  HG2 MET A 183      60.803  24.793  43.872  1.00  0.00           H  
ATOM   2892  HG3 MET A 183      61.808  25.480  45.132  1.00  0.00           H  
ATOM   2893  SD  MET A 183      61.177  27.105  43.488  1.00  0.00           S  
ATOM   2894  CE  MET A 183      62.743  28.016  43.563  1.00  0.00           C  
ATOM   2895  HE1 MET A 183      63.459  27.576  42.869  1.00  0.00           H  
ATOM   2896  HE2 MET A 183      62.573  29.054  43.275  1.00  0.00           H  
ATOM   2897  HE3 MET A 183      63.144  27.984  44.576  1.00  0.00           H  
ATOM   2898  C   MET A 183      61.925  22.615  42.499  1.00  0.00           C  
ATOM   2899  O   MET A 183      61.200  23.321  41.787  1.00  0.00           O  
ATOM   2900  N   PRO A 184      61.918  21.269  42.354  1.00  0.00           N  
ATOM   2901  CD  PRO A 184      62.692  20.289  43.110  1.00  0.00           C  
ATOM   2902  HD2 PRO A 184      62.655  20.483  44.182  1.00  0.00           H  
ATOM   2903  HD3 PRO A 184      63.726  20.294  42.762  1.00  0.00           H  
ATOM   2904  CG  PRO A 184      62.077  18.929  42.795  1.00  0.00           C  
ATOM   2905  HG2 PRO A 184      61.238  18.742  43.463  1.00  0.00           H  
ATOM   2906  HG3 PRO A 184      62.811  18.126  42.868  1.00  0.00           H  
ATOM   2907  CB  PRO A 184      61.580  19.117  41.363  1.00  0.00           C  
ATOM   2908  HB2 PRO A 184      60.776  18.425  41.114  1.00  0.00           H  
ATOM   2909  HB3 PRO A 184      62.414  18.987  40.671  1.00  0.00           H  
ATOM   2910  CA  PRO A 184      61.120  20.579  41.336  1.00  0.00           C  
ATOM   2911  HA  PRO A 184      61.365  20.991  40.358  1.00  0.00           H  
ATOM   2912  C   PRO A 184      59.601  20.708  41.545  1.00  0.00           C  
ATOM   2913  O   PRO A 184      59.092  20.697  42.671  1.00  0.00           O  
ATOM   2914  N   ALA A 185      58.872  20.795  40.433  1.00  0.00           N  
ATOM   2915  H   ALA A 185      59.375  20.785  39.554  1.00  0.00           H  
ATOM   2916  CA  ALA A 185      57.430  21.031  40.359  1.00  0.00           C  
ATOM   2917  HA  ALA A 185      57.087  21.392  41.327  1.00  0.00           H  
ATOM   2918  CB  ALA A 185      57.206  22.148  39.335  1.00  0.00           C  
ATOM   2919  HB1 ALA A 185      57.868  22.985  39.546  1.00  0.00           H  
ATOM   2920  HB2 ALA A 185      57.411  21.779  38.329  1.00  0.00           H  
ATOM   2921  HB3 ALA A 185      56.174  22.496  39.390  1.00  0.00           H  
ATOM   2922  C   ALA A 185      56.595  19.779  40.004  1.00  0.00           C  
ATOM   2923  O   ALA A 185      57.117  18.791  39.476  1.00  0.00           O  
ATOM   2924  N   VAL A 186      55.286  19.854  40.260  1.00  0.00           N  
ATOM   2925  H   VAL A 186      54.967  20.686  40.750  1.00  0.00           H  
ATOM   2926  CA  VAL A 186      54.243  18.854  39.955  1.00  0.00           C  
ATOM   2927  HA  VAL A 186      54.504  18.358  39.020  1.00  0.00           H  
ATOM   2928  CB  VAL A 186      54.219  17.780  41.074  1.00  0.00           C  
ATOM   2929  HB  VAL A 186      55.249  17.470  41.245  1.00  0.00           H  
ATOM   2930  CG1 VAL A 186      53.671  18.305  42.407  1.00  0.00           C  
ATOM   2931 HG11 VAL A 186      52.636  18.628  42.301  1.00  0.00           H  
ATOM   2932 HG12 VAL A 186      53.725  17.518  43.160  1.00  0.00           H  
ATOM   2933 HG13 VAL A 186      54.280  19.141  42.749  1.00  0.00           H  
ATOM   2934  CG2 VAL A 186      53.445  16.509  40.703  1.00  0.00           C  
ATOM   2935 HG21 VAL A 186      53.657  15.733  41.440  1.00  0.00           H  
ATOM   2936 HG22 VAL A 186      52.370  16.682  40.688  1.00  0.00           H  
ATOM   2937 HG23 VAL A 186      53.774  16.146  39.729  1.00  0.00           H  
ATOM   2938  C   VAL A 186      52.880  19.553  39.752  1.00  0.00           C  
ATOM   2939  O   VAL A 186      52.753  20.759  39.996  1.00  0.00           O  
ATOM   2940  N   LYS A 187      51.852  18.827  39.297  1.00  0.00           N  
ATOM   2941  H   LYS A 187      52.039  17.871  39.007  1.00  0.00           H  
ATOM   2942  CA  LYS A 187      50.447  19.267  39.229  1.00  0.00           C  
ATOM   2943  HA  LYS A 187      50.298  20.083  39.936  1.00  0.00           H  
ATOM   2944  CB  LYS A 187      50.136  19.783  37.813  1.00  0.00           C  
ATOM   2945  HB2 LYS A 187      50.799  20.619  37.589  1.00  0.00           H  
ATOM   2946  HB3 LYS A 187      50.346  18.992  37.093  1.00  0.00           H  
ATOM   2947  CG  LYS A 187      48.673  20.232  37.650  1.00  0.00           C  
ATOM   2948  HG2 LYS A 187      48.015  19.374  37.798  1.00  0.00           H  
ATOM   2949  HG3 LYS A 187      48.437  20.992  38.397  1.00  0.00           H  
ATOM   2950  CD  LYS A 187      48.406  20.799  36.254  1.00  0.00           C  
ATOM   2951  HD2 LYS A 187      48.939  21.744  36.135  1.00  0.00           H  
ATOM   2952  HD3 LYS A 187      48.761  20.089  35.507  1.00  0.00           H  
ATOM   2953  CE  LYS A 187      46.901  21.019  36.065  1.00  0.00           C  
ATOM   2954  HE2 LYS A 187      46.394  20.052  36.123  1.00  0.00           H  
ATOM   2955  HE3 LYS A 187      46.534  21.656  36.870  1.00  0.00           H  
ATOM   2956  NZ  LYS A 187      46.608  21.651  34.762  1.00  0.00           N  
ATOM   2957  HZ1 LYS A 187      45.609  21.681  34.553  1.00  0.00           H  
ATOM   2958  HZ2 LYS A 187      46.926  22.613  34.752  1.00  0.00           H  
ATOM   2959  HZ3 LYS A 187      47.053  21.140  34.004  1.00  0.00           H  
ATOM   2960  C   LYS A 187      49.501  18.136  39.648  1.00  0.00           C  
ATOM   2961  O   LYS A 187      49.715  16.981  39.277  1.00  0.00           O  
ATOM   2962  N   ASN A 188      48.448  18.482  40.387  1.00  0.00           N  
ATOM   2963  H   ASN A 188      48.327  19.465  40.610  1.00  0.00           H  
ATOM   2964  CA  ASN A 188      47.439  17.566  40.924  1.00  0.00           C  
ATOM   2965  HA  ASN A 188      47.461  16.630  40.361  1.00  0.00           H  
ATOM   2966  CB  ASN A 188      47.794  17.255  42.392  1.00  0.00           C  
ATOM   2967  HB2 ASN A 188      47.863  18.186  42.953  1.00  0.00           H  
ATOM   2968  HB3 ASN A 188      47.005  16.661  42.846  1.00  0.00           H  
ATOM   2969  CG  ASN A 188      49.087  16.469  42.538  1.00  0.00           C  
ATOM   2970  OD1 ASN A 188      49.134  15.259  42.347  1.00  0.00           O  
ATOM   2971  ND2 ASN A 188      50.172  17.114  42.891  1.00  0.00           N  
ATOM   2972 HD21 ASN A 188      51.023  16.599  43.009  1.00  0.00           H  
ATOM   2973 HD22 ASN A 188      50.135  18.127  43.007  1.00  0.00           H  
ATOM   2974  C   ASN A 188      46.015  18.143  40.758  1.00  0.00           C  
ATOM   2975  O   ASN A 188      45.839  19.293  40.343  1.00  0.00           O  
ATOM   2976  N   VAL A 189      44.991  17.329  41.042  1.00  0.00           N  
ATOM   2977  H   VAL A 189      45.209  16.405  41.395  1.00  0.00           H  
ATOM   2978  CA  VAL A 189      43.567  17.653  40.812  1.00  0.00           C  
ATOM   2979  HA  VAL A 189      43.463  18.736  40.782  1.00  0.00           H  
ATOM   2980  CB  VAL A 189      43.069  17.093  39.455  1.00  0.00           C  
ATOM   2981  HB  VAL A 189      43.023  16.006  39.520  1.00  0.00           H  
ATOM   2982  CG1 VAL A 189      41.664  17.611  39.109  1.00  0.00           C  
ATOM   2983 HG11 VAL A 189      41.655  18.701  39.115  1.00  0.00           H  
ATOM   2984 HG12 VAL A 189      41.380  17.259  38.116  1.00  0.00           H  
ATOM   2985 HG13 VAL A 189      40.927  17.225  39.812  1.00  0.00           H  
ATOM   2986  CG2 VAL A 189      43.986  17.460  38.278  1.00  0.00           C  
ATOM   2987 HG21 VAL A 189      44.953  16.970  38.389  1.00  0.00           H  
ATOM   2988 HG22 VAL A 189      43.552  17.110  37.341  1.00  0.00           H  
ATOM   2989 HG23 VAL A 189      44.128  18.538  38.230  1.00  0.00           H  
ATOM   2990  C   VAL A 189      42.685  17.146  41.961  1.00  0.00           C  
ATOM   2991  O   VAL A 189      42.948  16.082  42.526  1.00  0.00           O  
ATOM   2992  N   ILE A 190      41.619  17.874  42.300  1.00  0.00           N  
ATOM   2993  H   ILE A 190      41.485  18.764  41.844  1.00  0.00           H  
ATOM   2994  CA  ILE A 190      40.564  17.448  43.233  1.00  0.00           C  
ATOM   2995  HA  ILE A 190      40.640  16.368  43.352  1.00  0.00           H  
ATOM   2996  CB  ILE A 190      40.774  18.072  44.638  1.00  0.00           C  
ATOM   2997  HB  ILE A 190      41.811  17.887  44.924  1.00  0.00           H  
ATOM   2998  CG2 ILE A 190      40.541  19.594  44.645  1.00  0.00           C  
ATOM   2999 HG21 ILE A 190      39.481  19.819  44.530  1.00  0.00           H  
ATOM   3000 HG22 ILE A 190      40.891  20.026  45.583  1.00  0.00           H  
ATOM   3001 HG23 ILE A 190      41.092  20.065  43.836  1.00  0.00           H  
ATOM   3002  CG1 ILE A 190      39.867  17.398  45.694  1.00  0.00           C  
ATOM   3003 HG12 ILE A 190      38.826  17.673  45.522  1.00  0.00           H  
ATOM   3004 HG13 ILE A 190      39.954  16.316  45.593  1.00  0.00           H  
ATOM   3005  CD1 ILE A 190      40.231  17.757  47.141  1.00  0.00           C  
ATOM   3006 HD11 ILE A 190      41.278  17.526  47.333  1.00  0.00           H  
ATOM   3007 HD12 ILE A 190      40.055  18.816  47.330  1.00  0.00           H  
ATOM   3008 HD13 ILE A 190      39.608  17.179  47.823  1.00  0.00           H  
ATOM   3009  C   ILE A 190      39.179  17.738  42.636  1.00  0.00           C  
ATOM   3010  O   ILE A 190      39.001  18.717  41.909  1.00  0.00           O  
ATOM   3011  N   SER A 191      38.197  16.892  42.939  1.00  0.00           N  
ATOM   3012  H   SER A 191      38.437  16.056  43.460  1.00  0.00           H  
ATOM   3013  CA  SER A 191      36.778  17.093  42.624  1.00  0.00           C  
ATOM   3014  HA  SER A 191      36.582  18.163  42.546  1.00  0.00           H  
ATOM   3015  CB  SER A 191      36.442  16.442  41.279  1.00  0.00           C  
ATOM   3016  HB2 SER A 191      37.149  16.780  40.520  1.00  0.00           H  
ATOM   3017  HB3 SER A 191      36.518  15.357  41.373  1.00  0.00           H  
ATOM   3018  OG  SER A 191      35.131  16.790  40.877  1.00  0.00           O  
ATOM   3019  HG  SER A 191      35.161  17.709  40.546  1.00  0.00           H  
ATOM   3020  C   SER A 191      35.921  16.527  43.763  1.00  0.00           C  
ATOM   3021  O   SER A 191      36.220  15.459  44.295  1.00  0.00           O  
ATOM   3022  N   TYR A 192      34.888  17.249  44.196  1.00  0.00           N  
ATOM   3023  H   TYR A 192      34.631  18.080  43.674  1.00  0.00           H  
ATOM   3024  CA  TYR A 192      34.223  17.025  45.492  1.00  0.00           C  
ATOM   3025  HA  TYR A 192      34.924  16.493  46.138  1.00  0.00           H  
ATOM   3026  CB  TYR A 192      33.971  18.382  46.168  1.00  0.00           C  
ATOM   3027  HB2 TYR A 192      33.278  18.963  45.558  1.00  0.00           H  
ATOM   3028  HB3 TYR A 192      33.498  18.219  47.135  1.00  0.00           H  
ATOM   3029  CG  TYR A 192      35.239  19.189  46.397  1.00  0.00           C  
ATOM   3030  CD1 TYR A 192      35.673  20.117  45.429  1.00  0.00           C  
ATOM   3031  HD1 TYR A 192      35.101  20.266  44.524  1.00  0.00           H  
ATOM   3032  CE1 TYR A 192      36.846  20.864  45.645  1.00  0.00           C  
ATOM   3033  HE1 TYR A 192      37.175  21.588  44.914  1.00  0.00           H  
ATOM   3034  CZ  TYR A 192      37.597  20.690  46.827  1.00  0.00           C  
ATOM   3035  OH  TYR A 192      38.687  21.466  47.053  1.00  0.00           O  
ATOM   3036  HH  TYR A 192      38.596  22.305  46.553  1.00  0.00           H  
ATOM   3037  CE2 TYR A 192      37.168  19.756  47.791  1.00  0.00           C  
ATOM   3038  HE2 TYR A 192      37.742  19.633  48.700  1.00  0.00           H  
ATOM   3039  CD2 TYR A 192      35.993  19.007  47.575  1.00  0.00           C  
ATOM   3040  HD2 TYR A 192      35.670  18.297  48.326  1.00  0.00           H  
ATOM   3041  C   TYR A 192      32.978  16.115  45.420  1.00  0.00           C  
ATOM   3042  O   TYR A 192      32.155  16.094  46.343  1.00  0.00           O  
ATOM   3043  N   GLY A 193      32.830  15.351  44.336  1.00  0.00           N  
ATOM   3044  H   GLY A 193      33.550  15.389  43.627  1.00  0.00           H  
ATOM   3045  CA  GLY A 193      31.772  14.355  44.150  1.00  0.00           C  
ATOM   3046  HA2 GLY A 193      31.770  13.685  45.009  1.00  0.00           H  
ATOM   3047  HA3 GLY A 193      30.803  14.850  44.094  1.00  0.00           H  
ATOM   3048  C   GLY A 193      31.962  13.516  42.883  1.00  0.00           C  
ATOM   3049  O   GLY A 193      32.851  13.797  42.075  1.00  0.00           O  
ATOM   3050  N   CYX A 194      31.114  12.503  42.691  1.00  0.00           N  
ATOM   3051  H   CYX A 194      30.436  12.321  43.425  1.00  0.00           H  
ATOM   3052  CA  CYX A 194      31.221  11.513  41.609  1.00  0.00           C  
ATOM   3053  HA  CYX A 194      32.126  10.926  41.767  1.00  0.00           H  
ATOM   3054  CB  CYX A 194      30.010  10.569  41.692  1.00  0.00           C  
ATOM   3055  HB2 CYX A 194      30.183   9.722  41.026  1.00  0.00           H  
ATOM   3056  HB3 CYX A 194      29.957  10.171  42.707  1.00  0.00           H  
ATOM   3057  SG  CYX A 194      28.380  11.281  41.277  1.00  0.00           S  
ATOM   3058  C   CYX A 194      31.278  12.100  40.188  1.00  0.00           C  
ATOM   3059  O   CYX A 194      31.871  11.490  39.295  1.00  0.00           O  
ATOM   3060  N   CYX A 195      30.614  13.239  39.979  1.00  0.00           N  
ATOM   3061  H   CYX A 195      30.182  13.656  40.793  1.00  0.00           H  
ATOM   3062  CA  CYX A 195      30.013  13.595  38.695  1.00  0.00           C  
ATOM   3063  HA  CYX A 195      30.530  13.068  37.893  1.00  0.00           H  
ATOM   3064  CB  CYX A 195      28.551  13.107  38.740  1.00  0.00           C  
ATOM   3065  HB2 CYX A 195      27.987  13.742  39.425  1.00  0.00           H  
ATOM   3066  HB3 CYX A 195      28.123  13.250  37.746  1.00  0.00           H  
ATOM   3067  SG  CYX A 195      28.262  11.366  39.222  1.00  0.00           S  
ATOM   3068  C   CYX A 195      30.141  15.111  38.410  1.00  0.00           C  
ATOM   3069  O   CYX A 195      29.197  15.764  37.956  1.00  0.00           O  
ATOM   3070  N   SER A 196      31.283  15.701  38.780  1.00  0.00           N  
ATOM   3071  H   SER A 196      32.055  15.095  39.041  1.00  0.00           H  
ATOM   3072  CA  SER A 196      31.408  17.116  39.168  1.00  0.00           C  
ATOM   3073  HA  SER A 196      30.503  17.653  38.880  1.00  0.00           H  
ATOM   3074  CB  SER A 196      31.497  17.139  40.700  1.00  0.00           C  
ATOM   3075  HB2 SER A 196      30.687  16.538  41.118  1.00  0.00           H  
ATOM   3076  HB3 SER A 196      32.446  16.704  41.017  1.00  0.00           H  
ATOM   3077  OG  SER A 196      31.388  18.449  41.208  1.00  0.00           O  
ATOM   3078  HG  SER A 196      30.476  18.741  41.007  1.00  0.00           H  
ATOM   3079  C   SER A 196      32.596  17.837  38.500  1.00  0.00           C  
ATOM   3080  O   SER A 196      33.390  17.218  37.784  1.00  0.00           O  
ATOM   3081  N   GLU A 197      32.724  19.154  38.687  1.00  0.00           N  
ATOM   3082  H   GLU A 197      32.032  19.635  39.257  1.00  0.00           H  
ATOM   3083  CA  GLU A 197      33.836  19.955  38.151  1.00  0.00           C  
ATOM   3084  HA  GLU A 197      33.961  19.646  37.114  1.00  0.00           H  
ATOM   3085  CB  GLU A 197      33.472  21.455  38.107  1.00  0.00           C  
ATOM   3086  HB2 GLU A 197      34.222  21.945  37.483  1.00  0.00           H  
ATOM   3087  HB3 GLU A 197      32.517  21.586  37.604  1.00  0.00           H  
ATOM   3088  CG  GLU A 197      33.439  22.217  39.443  1.00  0.00           C  
ATOM   3089  HG2 GLU A 197      34.381  22.053  39.961  1.00  0.00           H  
ATOM   3090  HG3 GLU A 197      33.389  23.282  39.213  1.00  0.00           H  
ATOM   3091  CD  GLU A 197      32.263  21.892  40.379  1.00  0.00           C  
ATOM   3092  OE1 GLU A 197      32.305  22.304  41.566  1.00  0.00           O  
ATOM   3093  OE2 GLU A 197      31.264  21.259  39.973  1.00  0.00           O  
ATOM   3094  C   GLU A 197      35.172  19.703  38.899  1.00  0.00           C  
ATOM   3095  O   GLU A 197      35.149  19.420  40.108  1.00  0.00           O  
ATOM   3096  N   PRO A 198      36.335  19.788  38.220  1.00  0.00           N  
ATOM   3097  CD  PRO A 198      36.467  19.801  36.765  1.00  0.00           C  
ATOM   3098  HD2 PRO A 198      36.082  20.730  36.341  1.00  0.00           H  
ATOM   3099  HD3 PRO A 198      35.935  18.946  36.344  1.00  0.00           H  
ATOM   3100  CG  PRO A 198      37.959  19.658  36.459  1.00  0.00           C  
ATOM   3101  HG2 PRO A 198      38.391  20.643  36.287  1.00  0.00           H  
ATOM   3102  HG3 PRO A 198      38.136  19.011  35.600  1.00  0.00           H  
ATOM   3103  CB  PRO A 198      38.534  19.058  37.741  1.00  0.00           C  
ATOM   3104  HB2 PRO A 198      39.591  19.301  37.858  1.00  0.00           H  
ATOM   3105  HB3 PRO A 198      38.390  17.976  37.736  1.00  0.00           H  
ATOM   3106  CA  PRO A 198      37.663  19.682  38.833  1.00  0.00           C  
ATOM   3107  HA  PRO A 198      37.633  19.010  39.690  1.00  0.00           H  
ATOM   3108  C   PRO A 198      38.245  21.037  39.288  1.00  0.00           C  
ATOM   3109  O   PRO A 198      37.910  22.091  38.747  1.00  0.00           O  
ATOM   3110  N   TYR A 199      39.192  20.988  40.231  1.00  0.00           N  
ATOM   3111  H   TYR A 199      39.334  20.092  40.685  1.00  0.00           H  
ATOM   3112  CA  TYR A 199      39.910  22.138  40.803  1.00  0.00           C  
ATOM   3113  HA  TYR A 199      39.726  23.025  40.195  1.00  0.00           H  
ATOM   3114  CB  TYR A 199      39.344  22.433  42.202  1.00  0.00           C  
ATOM   3115  HB2 TYR A 199      39.432  21.542  42.820  1.00  0.00           H  
ATOM   3116  HB3 TYR A 199      39.949  23.207  42.670  1.00  0.00           H  
ATOM   3117  CG  TYR A 199      37.903  22.897  42.227  1.00  0.00           C  
ATOM   3118  CD1 TYR A 199      37.610  24.274  42.227  1.00  0.00           C  
ATOM   3119  HD1 TYR A 199      38.412  24.997  42.213  1.00  0.00           H  
ATOM   3120  CE1 TYR A 199      36.273  24.712  42.265  1.00  0.00           C  
ATOM   3121  HE1 TYR A 199      36.041  25.767  42.272  1.00  0.00           H  
ATOM   3122  CZ  TYR A 199      35.230  23.768  42.310  1.00  0.00           C  
ATOM   3123  OH  TYR A 199      33.939  24.183  42.330  1.00  0.00           O  
ATOM   3124  HH  TYR A 199      33.332  23.435  42.145  1.00  0.00           H  
ATOM   3125  CE2 TYR A 199      35.524  22.389  42.333  1.00  0.00           C  
ATOM   3126  HE2 TYR A 199      34.723  21.670  42.372  1.00  0.00           H  
ATOM   3127  CD2 TYR A 199      36.860  21.953  42.279  1.00  0.00           C  
ATOM   3128  HD2 TYR A 199      37.088  20.896  42.281  1.00  0.00           H  
ATOM   3129  C   TYR A 199      41.440  21.892  40.830  1.00  0.00           C  
ATOM   3130  O   TYR A 199      42.003  21.582  41.889  1.00  0.00           O  
ATOM   3131  N   PRO A 200      42.139  21.962  39.680  1.00  0.00           N  
ATOM   3132  CD  PRO A 200      41.611  22.322  38.369  1.00  0.00           C  
ATOM   3133  HD2 PRO A 200      40.940  23.179  38.418  1.00  0.00           H  
ATOM   3134  HD3 PRO A 200      41.096  21.464  37.935  1.00  0.00           H  
ATOM   3135  CG  PRO A 200      42.829  22.672  37.521  1.00  0.00           C  
ATOM   3136  HG2 PRO A 200      43.105  23.711  37.687  1.00  0.00           H  
ATOM   3137  HG3 PRO A 200      42.656  22.489  36.461  1.00  0.00           H  
ATOM   3138  CB  PRO A 200      43.913  21.762  38.092  1.00  0.00           C  
ATOM   3139  HB2 PRO A 200      44.906  22.173  37.916  1.00  0.00           H  
ATOM   3140  HB3 PRO A 200      43.825  20.773  37.643  1.00  0.00           H  
ATOM   3141  CA  PRO A 200      43.580  21.688  39.587  1.00  0.00           C  
ATOM   3142  HA  PRO A 200      43.777  20.678  39.938  1.00  0.00           H  
ATOM   3143  C   PRO A 200      44.453  22.662  40.399  1.00  0.00           C  
ATOM   3144  O   PRO A 200      44.124  23.843  40.525  1.00  0.00           O  
ATOM   3145  N   ASP A 201      45.598  22.183  40.898  1.00  0.00           N  
ATOM   3146  H   ASP A 201      45.801  21.190  40.793  1.00  0.00           H  
ATOM   3147  CA  ASP A 201      46.623  22.989  41.579  1.00  0.00           C  
ATOM   3148  HA  ASP A 201      46.521  24.019  41.239  1.00  0.00           H  
ATOM   3149  CB  ASP A 201      46.425  23.015  43.110  1.00  0.00           C  
ATOM   3150  HB2 ASP A 201      47.190  23.667  43.534  1.00  0.00           H  
ATOM   3151  HB3 ASP A 201      45.462  23.483  43.315  1.00  0.00           H  
ATOM   3152  CG  ASP A 201      46.459  21.671  43.859  1.00  0.00           C  
ATOM   3153  OD1 ASP A 201      46.154  20.588  43.314  1.00  0.00           O  
ATOM   3154  OD2 ASP A 201      46.701  21.667  45.086  1.00  0.00           O  
ATOM   3155  C   ASP A 201      48.051  22.547  41.210  1.00  0.00           C  
ATOM   3156  O   ASP A 201      48.367  21.354  41.178  1.00  0.00           O  
ATOM   3157  N   VAL A 202      48.938  23.513  40.945  1.00  0.00           N  
ATOM   3158  H   VAL A 202      48.648  24.476  41.095  1.00  0.00           H  
ATOM   3159  CA  VAL A 202      50.376  23.268  40.706  1.00  0.00           C  
ATOM   3160  HA  VAL A 202      50.510  22.235  40.390  1.00  0.00           H  
ATOM   3161  CB  VAL A 202      50.960  24.149  39.579  1.00  0.00           C  
ATOM   3162  HB  VAL A 202      52.010  23.880  39.460  1.00  0.00           H  
ATOM   3163  CG1 VAL A 202      50.268  23.869  38.240  1.00  0.00           C  
ATOM   3164 HG11 VAL A 202      50.363  22.814  37.998  1.00  0.00           H  
ATOM   3165 HG12 VAL A 202      49.212  24.131  38.292  1.00  0.00           H  
ATOM   3166 HG13 VAL A 202      50.746  24.451  37.454  1.00  0.00           H  
ATOM   3167  CG2 VAL A 202      50.902  25.657  39.850  1.00  0.00           C  
ATOM   3168 HG21 VAL A 202      51.499  25.898  40.728  1.00  0.00           H  
ATOM   3169 HG22 VAL A 202      51.310  26.203  38.999  1.00  0.00           H  
ATOM   3170 HG23 VAL A 202      49.873  25.973  40.016  1.00  0.00           H  
ATOM   3171  C   VAL A 202      51.162  23.440  42.005  1.00  0.00           C  
ATOM   3172  O   VAL A 202      50.883  24.357  42.776  1.00  0.00           O  
ATOM   3173  N   THR A 203      52.162  22.591  42.246  1.00  0.00           N  
ATOM   3174  H   THR A 203      52.372  21.878  41.555  1.00  0.00           H  
ATOM   3175  CA  THR A 203      52.962  22.605  43.483  1.00  0.00           C  
ATOM   3176  HA  THR A 203      52.781  23.536  44.015  1.00  0.00           H  
ATOM   3177  CB  THR A 203      52.561  21.460  44.430  1.00  0.00           C  
ATOM   3178  HB  THR A 203      52.672  20.514  43.900  1.00  0.00           H  
ATOM   3179  CG2 THR A 203      53.398  21.394  45.710  1.00  0.00           C  
ATOM   3180 HG21 THR A 203      53.433  22.372  46.190  1.00  0.00           H  
ATOM   3181 HG22 THR A 203      52.962  20.672  46.399  1.00  0.00           H  
ATOM   3182 HG23 THR A 203      54.412  21.071  45.477  1.00  0.00           H  
ATOM   3183  OG1 THR A 203      51.211  21.585  44.821  1.00  0.00           O  
ATOM   3184  HG1 THR A 203      51.172  22.240  45.544  1.00  0.00           H  
ATOM   3185  C   THR A 203      54.453  22.537  43.175  1.00  0.00           C  
ATOM   3186  O   THR A 203      54.897  21.689  42.405  1.00  0.00           O  
ATOM   3187  N   PHE A 204      55.235  23.397  43.820  1.00  0.00           N  
ATOM   3188  H   PHE A 204      54.784  24.080  44.423  1.00  0.00           H  
ATOM   3189  CA  PHE A 204      56.695  23.334  43.878  1.00  0.00           C  
ATOM   3190  HA  PHE A 204      57.072  22.672  43.099  1.00  0.00           H  
ATOM   3191  CB  PHE A 204      57.280  24.735  43.644  1.00  0.00           C  
ATOM   3192  HB2 PHE A 204      56.945  25.399  44.441  1.00  0.00           H  
ATOM   3193  HB3 PHE A 204      58.367  24.674  43.707  1.00  0.00           H  
ATOM   3194  CG  PHE A 204      56.901  25.349  42.309  1.00  0.00           C  
ATOM   3195  CD1 PHE A 204      55.682  26.041  42.165  1.00  0.00           C  
ATOM   3196  HD1 PHE A 204      55.021  26.155  43.013  1.00  0.00           H  
ATOM   3197  CE1 PHE A 204      55.309  26.565  40.915  1.00  0.00           C  
ATOM   3198  HE1 PHE A 204      54.369  27.084  40.808  1.00  0.00           H  
ATOM   3199  CZ  PHE A 204      56.159  26.407  39.806  1.00  0.00           C  
ATOM   3200  HZ  PHE A 204      55.879  26.810  38.842  1.00  0.00           H  
ATOM   3201  CE2 PHE A 204      57.382  25.731  39.952  1.00  0.00           C  
ATOM   3202  HE2 PHE A 204      58.036  25.614  39.101  1.00  0.00           H  
ATOM   3203  CD2 PHE A 204      57.755  25.205  41.202  1.00  0.00           C  
ATOM   3204  HD2 PHE A 204      58.695  24.680  41.309  1.00  0.00           H  
ATOM   3205  C   PHE A 204      57.130  22.781  45.238  1.00  0.00           C  
ATOM   3206  O   PHE A 204      56.552  23.149  46.262  1.00  0.00           O  
ATOM   3207  N   THR A 205      58.162  21.936  45.272  1.00  0.00           N  
ATOM   3208  H   THR A 205      58.568  21.620  44.395  1.00  0.00           H  
ATOM   3209  CA  THR A 205      58.820  21.518  46.522  1.00  0.00           C  
ATOM   3210  HA  THR A 205      58.275  21.909  47.382  1.00  0.00           H  
ATOM   3211  CB  THR A 205      58.859  19.982  46.682  1.00  0.00           C  
ATOM   3212  HB  THR A 205      59.290  19.757  47.658  1.00  0.00           H  
ATOM   3213  CG2 THR A 205      57.470  19.352  46.607  1.00  0.00           C  
ATOM   3214 HG21 THR A 205      57.543  18.287  46.825  1.00  0.00           H  
ATOM   3215 HG22 THR A 205      56.815  19.823  47.340  1.00  0.00           H  
ATOM   3216 HG23 THR A 205      57.044  19.482  45.612  1.00  0.00           H  
ATOM   3217  OG1 THR A 205      59.650  19.352  45.694  1.00  0.00           O  
ATOM   3218  HG1 THR A 205      60.416  19.942  45.568  1.00  0.00           H  
ATOM   3219  C   THR A 205      60.224  22.115  46.561  1.00  0.00           C  
ATOM   3220  O   THR A 205      61.097  21.634  45.841  1.00  0.00           O  
ATOM   3221  N   LEU A 206      60.452  23.156  47.367  1.00  0.00           N  
ATOM   3222  H   LEU A 206      59.704  23.477  47.976  1.00  0.00           H  
ATOM   3223  CA  LEU A 206      61.801  23.666  47.636  1.00  0.00           C  
ATOM   3224  HA  LEU A 206      62.374  23.642  46.708  1.00  0.00           H  
ATOM   3225  CB  LEU A 206      61.725  25.126  48.121  1.00  0.00           C  
ATOM   3226  HB2 LEU A 206      61.218  25.726  47.365  1.00  0.00           H  
ATOM   3227  HB3 LEU A 206      61.117  25.150  49.027  1.00  0.00           H  
ATOM   3228  CG  LEU A 206      63.093  25.770  48.438  1.00  0.00           C  
ATOM   3229  HG  LEU A 206      63.607  25.183  49.198  1.00  0.00           H  
ATOM   3230  CD1 LEU A 206      64.001  25.902  47.214  1.00  0.00           C  
ATOM   3231 HD11 LEU A 206      64.930  26.395  47.498  1.00  0.00           H  
ATOM   3232 HD12 LEU A 206      64.250  24.920  46.822  1.00  0.00           H  
ATOM   3233 HD13 LEU A 206      63.508  26.488  46.440  1.00  0.00           H  
ATOM   3234  CD2 LEU A 206      62.874  27.175  48.990  1.00  0.00           C  
ATOM   3235 HD21 LEU A 206      62.236  27.111  49.867  1.00  0.00           H  
ATOM   3236 HD22 LEU A 206      63.829  27.614  49.279  1.00  0.00           H  
ATOM   3237 HD23 LEU A 206      62.394  27.807  48.242  1.00  0.00           H  
ATOM   3238  C   LEU A 206      62.498  22.751  48.651  1.00  0.00           C  
ATOM   3239  O   LEU A 206      61.904  22.399  49.671  1.00  0.00           O  
ATOM   3240  N   LEU A 207      63.744  22.373  48.364  1.00  0.00           N  
ATOM   3241  H   LEU A 207      64.147  22.692  47.488  1.00  0.00           H  
ATOM   3242  CA  LEU A 207      64.513  21.375  49.109  1.00  0.00           C  
ATOM   3243  HA  LEU A 207      63.954  21.057  49.991  1.00  0.00           H  
ATOM   3244  CB  LEU A 207      64.746  20.143  48.210  1.00  0.00           C  
ATOM   3245  HB2 LEU A 207      65.441  20.429  47.421  1.00  0.00           H  
ATOM   3246  HB3 LEU A 207      65.220  19.365  48.806  1.00  0.00           H  
ATOM   3247  CG  LEU A 207      63.490  19.555  47.540  1.00  0.00           C  
ATOM   3248  HG  LEU A 207      62.973  20.332  46.986  1.00  0.00           H  
ATOM   3249  CD1 LEU A 207      63.894  18.486  46.531  1.00  0.00           C  
ATOM   3250 HD11 LEU A 207      63.012  18.141  45.994  1.00  0.00           H  
ATOM   3251 HD12 LEU A 207      64.594  18.904  45.807  1.00  0.00           H  
ATOM   3252 HD13 LEU A 207      64.363  17.645  47.038  1.00  0.00           H  
ATOM   3253  CD2 LEU A 207      62.522  18.943  48.553  1.00  0.00           C  
ATOM   3254 HD21 LEU A 207      62.170  19.715  49.234  1.00  0.00           H  
ATOM   3255 HD22 LEU A 207      61.666  18.511  48.037  1.00  0.00           H  
ATOM   3256 HD23 LEU A 207      63.024  18.165  49.128  1.00  0.00           H  
ATOM   3257  C   LEU A 207      65.843  21.979  49.575  1.00  0.00           C  
ATOM   3258  O   LEU A 207      66.613  22.477  48.748  1.00  0.00           O  
ATOM   3259  N   LEU A 208      66.117  21.938  50.882  1.00  0.00           N  
ATOM   3260  H   LEU A 208      65.446  21.476  51.491  1.00  0.00           H  
ATOM   3261  CA  LEU A 208      67.323  22.504  51.500  1.00  0.00           C  
ATOM   3262  HA  LEU A 208      67.978  22.877  50.713  1.00  0.00           H  
ATOM   3263  CB  LEU A 208      66.974  23.696  52.417  1.00  0.00           C  
ATOM   3264  HB2 LEU A 208      66.515  23.297  53.317  1.00  0.00           H  
ATOM   3265  HB3 LEU A 208      67.907  24.175  52.718  1.00  0.00           H  
ATOM   3266  CG  LEU A 208      66.036  24.780  51.851  1.00  0.00           C  
ATOM   3267  HG  LEU A 208      65.101  24.329  51.520  1.00  0.00           H  
ATOM   3268  CD1 LEU A 208      65.711  25.798  52.946  1.00  0.00           C  
ATOM   3269 HD11 LEU A 208      65.211  25.295  53.774  1.00  0.00           H  
ATOM   3270 HD12 LEU A 208      66.624  26.269  53.310  1.00  0.00           H  
ATOM   3271 HD13 LEU A 208      65.041  26.562  52.553  1.00  0.00           H  
ATOM   3272  CD2 LEU A 208      66.671  25.530  50.683  1.00  0.00           C  
ATOM   3273 HD21 LEU A 208      66.004  26.325  50.351  1.00  0.00           H  
ATOM   3274 HD22 LEU A 208      67.627  25.960  50.983  1.00  0.00           H  
ATOM   3275 HD23 LEU A 208      66.826  24.843  49.855  1.00  0.00           H  
ATOM   3276  C   LEU A 208      68.111  21.446  52.289  1.00  0.00           C  
ATOM   3277  O   LEU A 208      67.532  20.630  53.017  1.00  0.00           O  
ATOM   3278  N   LYS A 209      69.442  21.518  52.204  1.00  0.00           N  
ATOM   3279  H   LYS A 209      69.827  22.222  51.576  1.00  0.00           H  
ATOM   3280  CA  LYS A 209      70.406  20.753  53.012  1.00  0.00           C  
ATOM   3281  HA  LYS A 209      69.860  20.152  53.741  1.00  0.00           H  
ATOM   3282  CB  LYS A 209      71.193  19.779  52.108  1.00  0.00           C  
ATOM   3283  HB2 LYS A 209      71.776  19.103  52.733  1.00  0.00           H  
ATOM   3284  HB3 LYS A 209      70.478  19.177  51.544  1.00  0.00           H  
ATOM   3285  CG  LYS A 209      72.151  20.479  51.127  1.00  0.00           C  
ATOM   3286  HG2 LYS A 209      71.612  21.254  50.587  1.00  0.00           H  
ATOM   3287  HG3 LYS A 209      72.964  20.944  51.686  1.00  0.00           H  
ATOM   3288  CD  LYS A 209      72.736  19.510  50.093  1.00  0.00           C  
ATOM   3289  HD2 LYS A 209      73.256  18.688  50.584  1.00  0.00           H  
ATOM   3290  HD3 LYS A 209      71.913  19.094  49.509  1.00  0.00           H  
ATOM   3291  CE  LYS A 209      73.681  20.250  49.140  1.00  0.00           C  
ATOM   3292  HE2 LYS A 209      73.767  19.676  48.213  1.00  0.00           H  
ATOM   3293  HE3 LYS A 209      73.232  21.214  48.885  1.00  0.00           H  
ATOM   3294  NZ  LYS A 209      75.038  20.460  49.704  1.00  0.00           N  
ATOM   3295  HZ1 LYS A 209      75.644  19.669  49.509  1.00  0.00           H  
ATOM   3296  HZ2 LYS A 209      75.473  21.271  49.266  1.00  0.00           H  
ATOM   3297  HZ3 LYS A 209      75.040  20.616  50.708  1.00  0.00           H  
ATOM   3298  C   LYS A 209      71.305  21.716  53.791  1.00  0.00           C  
ATOM   3299  O   LYS A 209      71.667  22.774  53.273  1.00  0.00           O  
ATOM   3300  N   ARG A 210      71.665  21.390  55.034  1.00  0.00           N  
ATOM   3301  H   ARG A 210      71.328  20.519  55.423  1.00  0.00           H  
ATOM   3302  CA  ARG A 210      72.582  22.221  55.835  1.00  0.00           C  
ATOM   3303  HA  ARG A 210      72.211  23.249  55.824  1.00  0.00           H  
ATOM   3304  CB  ARG A 210      72.584  21.736  57.287  1.00  0.00           C  
ATOM   3305  HB2 ARG A 210      71.546  21.611  57.592  1.00  0.00           H  
ATOM   3306  HB3 ARG A 210      73.095  20.775  57.356  1.00  0.00           H  
ATOM   3307  CG  ARG A 210      73.239  22.745  58.242  1.00  0.00           C  
ATOM   3308  HG2 ARG A 210      74.259  22.940  57.914  1.00  0.00           H  
ATOM   3309  HG3 ARG A 210      72.680  23.682  58.214  1.00  0.00           H  
ATOM   3310  CD  ARG A 210      73.276  22.228  59.688  1.00  0.00           C  
ATOM   3311  HD2 ARG A 210      73.973  21.390  59.740  1.00  0.00           H  
ATOM   3312  HD3 ARG A 210      73.653  23.018  60.340  1.00  0.00           H  
ATOM   3313  NE  ARG A 210      71.946  21.779  60.144  1.00  0.00           N  
ATOM   3314  HE  ARG A 210      71.691  20.816  59.963  1.00  0.00           H  
ATOM   3315  CZ  ARG A 210      70.962  22.522  60.605  1.00  0.00           C  
ATOM   3316  NH1 ARG A 210      71.069  23.780  60.913  1.00  0.00           N  
ATOM   3317 HH11 ARG A 210      70.255  24.308  61.219  1.00  0.00           H  
ATOM   3318 HH12 ARG A 210      71.966  24.257  60.859  1.00  0.00           H  
ATOM   3319  NH2 ARG A 210      69.810  21.958  60.772  1.00  0.00           N  
ATOM   3320 HH21 ARG A 210      69.710  20.974  60.545  1.00  0.00           H  
ATOM   3321 HH22 ARG A 210      69.079  22.477  61.250  1.00  0.00           H  
ATOM   3322  C   ARG A 210      73.973  22.214  55.196  1.00  0.00           C  
ATOM   3323  O   ARG A 210      74.450  21.149  54.781  1.00  0.00           O  
ATOM   3324  N   ARG A 211      74.583  23.393  55.060  1.00  0.00           N  
ATOM   3325  H   ARG A 211      74.147  24.199  55.500  1.00  0.00           H  
ATOM   3326  CA  ARG A 211      75.798  23.616  54.261  1.00  0.00           C  
ATOM   3327  HA  ARG A 211      75.642  23.173  53.275  1.00  0.00           H  
ATOM   3328  CB  ARG A 211      75.980  25.131  54.070  1.00  0.00           C  
ATOM   3329  HB2 ARG A 211      75.072  25.541  53.624  1.00  0.00           H  
ATOM   3330  HB3 ARG A 211      76.138  25.605  55.038  1.00  0.00           H  
ATOM   3331  CG  ARG A 211      77.169  25.428  53.153  1.00  0.00           C  
ATOM   3332  HG2 ARG A 211      78.074  25.126  53.674  1.00  0.00           H  
ATOM   3333  HG3 ARG A 211      77.068  24.836  52.249  1.00  0.00           H  
ATOM   3334  CD  ARG A 211      77.317  26.898  52.748  1.00  0.00           C  
ATOM   3335  HD2 ARG A 211      77.354  27.511  53.648  1.00  0.00           H  
ATOM   3336  HD3 ARG A 211      78.269  27.022  52.227  1.00  0.00           H  
ATOM   3337  NE  ARG A 211      76.218  27.356  51.878  1.00  0.00           N  
ATOM   3338  HE  ARG A 211      75.519  27.959  52.296  1.00  0.00           H  
ATOM   3339  CZ  ARG A 211      76.105  27.204  50.570  1.00  0.00           C  
ATOM   3340  NH1 ARG A 211      76.949  26.527  49.847  1.00  0.00           N  
ATOM   3341 HH11 ARG A 211      77.711  26.016  50.279  1.00  0.00           H  
ATOM   3342 HH12 ARG A 211      76.871  26.527  48.837  1.00  0.00           H  
ATOM   3343  NH2 ARG A 211      75.099  27.762  49.968  1.00  0.00           N  
ATOM   3344 HH21 ARG A 211      74.445  28.295  50.521  1.00  0.00           H  
ATOM   3345 HH22 ARG A 211      74.996  27.709  48.955  1.00  0.00           H  
ATOM   3346  C   ARG A 211      77.023  22.922  54.879  1.00  0.00           C  
ATOM   3347  O   ARG A 211      77.307  23.088  56.068  1.00  0.00           O  
ATOM   3348  N   SER A 212      77.732  22.129  54.067  1.00  0.00           N  
ATOM   3349  H   SER A 212      77.484  22.125  53.082  1.00  0.00           H  
ATOM   3350  CA  SER A 212      78.834  21.248  54.509  1.00  0.00           C  
ATOM   3351  HA  SER A 212      78.532  20.761  55.435  1.00  0.00           H  
ATOM   3352  CB  SER A 212      79.106  20.162  53.471  1.00  0.00           C  
ATOM   3353  HB2 SER A 212      79.295  20.614  52.493  1.00  0.00           H  
ATOM   3354  HB3 SER A 212      79.991  19.596  53.772  1.00  0.00           H  
ATOM   3355  OG  SER A 212      77.989  19.290  53.416  1.00  0.00           O  
ATOM   3356  HG  SER A 212      77.258  19.760  52.960  1.00  0.00           H  
ATOM   3357  C   SER A 212      80.122  21.986  54.849  1.00  0.00           C  
ATOM   3358  O   SER A 212      80.698  21.687  55.917  1.00  0.00           O  
ATOM   3359  OXT SER A 212      80.603  22.807  54.041  1.00  0.00           O  
TER    3360      SER   212 
ATOM   3360  C1  0YA A 213      46.430  23.905  27.507  1.00  0.00           C  
ATOM   3361  H1  0YA A 213      46.540  24.212  26.466  1.00  0.00           H  
ATOM   3362  C2  0YA A 213      45.313  22.825  27.573  1.00  0.00           C  
ATOM   3363  H2  0YA A 213      45.582  22.054  26.849  1.00  0.00           H  
ATOM   3364  C3  0YA A 213      45.260  22.156  28.963  1.00  0.00           C  
ATOM   3365  H3  0YA A 213      44.939  22.902  29.690  1.00  0.00           H  
ATOM   3366  C4  0YA A 213      46.637  21.584  29.389  1.00  0.00           C  
ATOM   3367  H4  0YA A 213      46.848  20.706  28.777  1.00  0.00           H  
ATOM   3368  C5  0YA A 213      47.803  22.595  29.242  1.00  0.00           C  
ATOM   3369  H5  0YA A 213      47.727  23.315  30.052  1.00  0.00           H  
ATOM   3370  C6  0YA A 213      49.194  21.932  29.374  1.00  0.00           C  
ATOM   3371  H62 0YA A 213      49.297  21.480  30.359  1.00  0.00           H  
ATOM   3372  H61 0YA A 213      49.967  22.692  29.269  1.00  0.00           H  
ATOM   3373  O6  0YA A 213      49.411  20.913  28.368  1.00  0.00           O  
ATOM   3374  H6O 0YA A 213      50.291  20.518  28.540  1.00  0.00           H  
ATOM   3375  O5  0YA A 213      47.725  23.372  27.958  1.00  0.00           O  
ATOM   3376  O4  0YA A 213      46.563  21.171  30.782  1.00  0.00           O  
ATOM   3377  H4O 0YA A 213      46.158  21.904  31.317  1.00  0.00           H  
ATOM   3378  O3  0YA A 213      44.276  21.084  28.950  1.00  0.00           O  
ATOM   3379  H3O 0YA A 213      44.501  20.408  28.276  1.00  0.00           H  
ATOM   3380  N2  0YA A 213      43.997  23.373  27.162  1.00  0.00           N  
ATOM   3381  H2N 0YA A 213      43.373  23.675  27.895  1.00  0.00           H  
ATOM   3382  C2N 0YA A 213      43.627  23.570  25.890  1.00  0.00           C  
ATOM   3383  CME 0YA A 213      42.282  24.291  25.672  1.00  0.00           C  
ATOM   3384  H3M 0YA A 213      41.481  23.741  26.165  1.00  0.00           H  
ATOM   3385  H2M 0YA A 213      42.333  25.300  26.082  1.00  0.00           H  
ATOM   3386  H1M 0YA A 213      42.057  24.352  24.606  1.00  0.00           H  
ATOM   3387  O2N 0YA A 213      44.330  23.197  24.943  1.00  0.00           O  
TER    3388      0YA   213 
ATOM   3388  C1  0YA A 214      52.793  20.425  51.067  1.00  0.00           C  
ATOM   3389  H1  0YA A 214      52.726  21.467  51.376  1.00  0.00           H  
ATOM   3390  C2  0YA A 214      52.155  19.546  52.188  1.00  0.00           C  
ATOM   3391  H2  0YA A 214      51.161  19.961  52.363  1.00  0.00           H  
ATOM   3392  C3  0YA A 214      51.928  18.081  51.751  1.00  0.00           C  
ATOM   3393  H3  0YA A 214      52.891  17.608  51.557  1.00  0.00           H  
ATOM   3394  C4  0YA A 214      51.064  18.043  50.466  1.00  0.00           C  
ATOM   3395  H4  0YA A 214      50.061  18.404  50.704  1.00  0.00           H  
ATOM   3396  C5  0YA A 214      51.662  18.903  49.323  1.00  0.00           C  
ATOM   3397  H5  0YA A 214      52.559  18.406  48.953  1.00  0.00           H  
ATOM   3398  C6  0YA A 214      50.685  19.088  48.142  1.00  0.00           C  
ATOM   3399  H62 0YA A 214      50.251  18.134  47.842  1.00  0.00           H  
ATOM   3400  H61 0YA A 214      51.222  19.495  47.286  1.00  0.00           H  
ATOM   3401  O6  0YA A 214      49.624  20.008  48.494  1.00  0.00           O  
ATOM   3402  H6O 0YA A 214      50.040  20.815  48.864  1.00  0.00           H  
ATOM   3403  O5  0YA A 214      52.062  20.265  49.808  1.00  0.00           O  
ATOM   3404  O4  0YA A 214      50.968  16.659  50.030  1.00  0.00           O  
ATOM   3405  H4O 0YA A 214      50.741  16.144  50.822  1.00  0.00           H  
ATOM   3406  O3  0YA A 214      51.244  17.321  52.798  1.00  0.00           O  
ATOM   3407  H3O 0YA A 214      51.667  17.467  53.670  1.00  0.00           H  
ATOM   3408  N2  0YA A 214      52.911  19.644  53.456  1.00  0.00           N  
ATOM   3409  H2N 0YA A 214      53.782  19.136  53.522  1.00  0.00           H  
ATOM   3410  C2N 0YA A 214      52.570  20.462  54.462  1.00  0.00           C  
ATOM   3411  CME 0YA A 214      53.545  20.525  55.655  1.00  0.00           C  
ATOM   3412  H3M 0YA A 214      53.527  21.525  56.089  1.00  0.00           H  
ATOM   3413  H2M 0YA A 214      53.245  19.798  56.410  1.00  0.00           H  
ATOM   3414  H1M 0YA A 214      54.565  20.309  55.330  1.00  0.00           H  
ATOM   3415  O2N 0YA A 214      51.537  21.137  54.434  1.00  0.00           O  
TER    3416      0YA   214 
ATOM   3416  N   ALA B   1      56.534  86.564  35.661  1.00  0.00           N  
ATOM   3417  H1  ALA B   1      55.837  87.277  35.471  1.00  0.00           H  
ATOM   3418  H2  ALA B   1      57.000  86.773  36.535  1.00  0.00           H  
ATOM   3419  H3  ALA B   1      57.206  86.582  34.904  1.00  0.00           H  
ATOM   3420  CA  ALA B   1      55.897  85.238  35.716  1.00  0.00           C  
ATOM   3421  HA  ALA B   1      55.387  85.079  34.767  1.00  0.00           H  
ATOM   3422  CB  ALA B   1      56.962  84.140  35.855  1.00  0.00           C  
ATOM   3423  HB1 ALA B   1      57.656  84.190  35.017  1.00  0.00           H  
ATOM   3424  HB2 ALA B   1      57.520  84.271  36.783  1.00  0.00           H  
ATOM   3425  HB3 ALA B   1      56.482  83.162  35.859  1.00  0.00           H  
ATOM   3426  C   ALA B   1      54.830  85.171  36.815  1.00  0.00           C  
ATOM   3427  O   ALA B   1      55.040  84.565  37.870  1.00  0.00           O  
ATOM   3428  N   ASP B   2      53.658  85.769  36.583  1.00  0.00           N  
ATOM   3429  H   ASP B   2      53.544  86.310  35.727  1.00  0.00           H  
ATOM   3430  CA  ASP B   2      52.505  85.625  37.491  1.00  0.00           C  
ATOM   3431  HA  ASP B   2      52.853  85.839  38.500  1.00  0.00           H  
ATOM   3432  CB  ASP B   2      51.416  86.658  37.179  1.00  0.00           C  
ATOM   3433  HB2 ASP B   2      51.116  86.558  36.137  1.00  0.00           H  
ATOM   3434  HB3 ASP B   2      50.544  86.443  37.794  1.00  0.00           H  
ATOM   3435  CG  ASP B   2      51.822  88.105  37.447  1.00  0.00           C  
ATOM   3436  OD1 ASP B   2      52.663  88.380  38.332  1.00  0.00           O  
ATOM   3437  OD2 ASP B   2      51.253  88.989  36.765  1.00  0.00           O  
ATOM   3438  C   ASP B   2      51.908  84.200  37.503  1.00  0.00           C  
ATOM   3439  O   ASP B   2      51.906  83.493  36.491  1.00  0.00           O  
ATOM   3440  N   GLY B   3      51.363  83.778  38.648  1.00  0.00           N  
ATOM   3441  H   GLY B   3      51.335  84.430  39.427  1.00  0.00           H  
ATOM   3442  CA  GLY B   3      50.837  82.425  38.880  1.00  0.00           C  
ATOM   3443  HA2 GLY B   3      51.649  81.704  38.790  1.00  0.00           H  
ATOM   3444  HA3 GLY B   3      50.454  82.382  39.899  1.00  0.00           H  
ATOM   3445  C   GLY B   3      49.705  81.999  37.935  1.00  0.00           C  
ATOM   3446  O   GLY B   3      49.626  80.832  37.550  1.00  0.00           O  
ATOM   3447  N   LYS B   4      48.880  82.940  37.462  1.00  0.00           N  
ATOM   3448  H   LYS B   4      48.935  83.861  37.896  1.00  0.00           H  
ATOM   3449  CA  LYS B   4      47.854  82.702  36.430  1.00  0.00           C  
ATOM   3450  HA  LYS B   4      47.125  81.989  36.820  1.00  0.00           H  
ATOM   3451  CB  LYS B   4      47.138  84.031  36.126  1.00  0.00           C  
ATOM   3452  HB2 LYS B   4      47.872  84.840  36.072  1.00  0.00           H  
ATOM   3453  HB3 LYS B   4      46.628  83.961  35.163  1.00  0.00           H  
ATOM   3454  CG  LYS B   4      46.083  84.344  37.200  1.00  0.00           C  
ATOM   3455  HG2 LYS B   4      45.238  83.666  37.072  1.00  0.00           H  
ATOM   3456  HG3 LYS B   4      46.497  84.183  38.193  1.00  0.00           H  
ATOM   3457  CD  LYS B   4      45.591  85.791  37.104  1.00  0.00           C  
ATOM   3458  HD2 LYS B   4      46.418  86.467  37.328  1.00  0.00           H  
ATOM   3459  HD3 LYS B   4      45.243  85.995  36.092  1.00  0.00           H  
ATOM   3460  CE  LYS B   4      44.452  86.019  38.101  1.00  0.00           C  
ATOM   3461  HE2 LYS B   4      43.647  85.306  37.898  1.00  0.00           H  
ATOM   3462  HE3 LYS B   4      44.827  85.831  39.112  1.00  0.00           H  
ATOM   3463  NZ  LYS B   4      43.932  87.400  38.008  1.00  0.00           N  
ATOM   3464  HZ1 LYS B   4      43.200  87.568  38.694  1.00  0.00           H  
ATOM   3465  HZ2 LYS B   4      44.666  88.081  38.184  1.00  0.00           H  
ATOM   3466  HZ3 LYS B   4      43.540  87.601  37.091  1.00  0.00           H  
ATOM   3467  C   LYS B   4      48.424  82.071  35.154  1.00  0.00           C  
ATOM   3468  O   LYS B   4      47.767  81.204  34.571  1.00  0.00           O  
ATOM   3469  N   TYR B   5      49.648  82.424  34.749  1.00  0.00           N  
ATOM   3470  H   TYR B   5      50.171  83.086  35.309  1.00  0.00           H  
ATOM   3471  CA  TYR B   5      50.323  81.801  33.602  1.00  0.00           C  
ATOM   3472  HA  TYR B   5      49.605  81.718  32.785  1.00  0.00           H  
ATOM   3473  CB  TYR B   5      51.474  82.687  33.109  1.00  0.00           C  
ATOM   3474  HB2 TYR B   5      52.212  82.800  33.904  1.00  0.00           H  
ATOM   3475  HB3 TYR B   5      51.973  82.181  32.282  1.00  0.00           H  
ATOM   3476  CG  TYR B   5      51.035  84.061  32.635  1.00  0.00           C  
ATOM   3477  CD1 TYR B   5      51.030  85.146  33.530  1.00  0.00           C  
ATOM   3478  HD1 TYR B   5      51.352  84.998  34.549  1.00  0.00           H  
ATOM   3479  CE1 TYR B   5      50.642  86.428  33.097  1.00  0.00           C  
ATOM   3480  HE1 TYR B   5      50.650  87.261  33.786  1.00  0.00           H  
ATOM   3481  CZ  TYR B   5      50.263  86.631  31.754  1.00  0.00           C  
ATOM   3482  OH  TYR B   5      49.909  87.866  31.314  1.00  0.00           O  
ATOM   3483  HH  TYR B   5      49.840  88.510  32.048  1.00  0.00           H  
ATOM   3484  CE2 TYR B   5      50.247  85.538  30.860  1.00  0.00           C  
ATOM   3485  HE2 TYR B   5      49.945  85.692  29.834  1.00  0.00           H  
ATOM   3486  CD2 TYR B   5      50.631  84.256  31.299  1.00  0.00           C  
ATOM   3487  HD2 TYR B   5      50.626  83.429  30.603  1.00  0.00           H  
ATOM   3488  C   TYR B   5      50.815  80.378  33.911  1.00  0.00           C  
ATOM   3489  O   TYR B   5      50.742  79.518  33.035  1.00  0.00           O  
ATOM   3490  N   ALA B   6      51.232  80.090  35.149  1.00  0.00           N  
ATOM   3491  H   ALA B   6      51.241  80.823  35.845  1.00  0.00           H  
ATOM   3492  CA  ALA B   6      51.560  78.728  35.582  1.00  0.00           C  
ATOM   3493  HA  ALA B   6      52.273  78.304  34.875  1.00  0.00           H  
ATOM   3494  CB  ALA B   6      52.230  78.781  36.962  1.00  0.00           C  
ATOM   3495  HB1 ALA B   6      51.528  79.127  37.720  1.00  0.00           H  
ATOM   3496  HB2 ALA B   6      52.569  77.782  37.238  1.00  0.00           H  
ATOM   3497  HB3 ALA B   6      53.091  79.450  36.940  1.00  0.00           H  
ATOM   3498  C   ALA B   6      50.321  77.812  35.574  1.00  0.00           C  
ATOM   3499  O   ALA B   6      50.384  76.698  35.053  1.00  0.00           O  
ATOM   3500  N   GLN B   7      49.168  78.301  36.047  1.00  0.00           N  
ATOM   3501  H   GLN B   7      49.188  79.199  36.521  1.00  0.00           H  
ATOM   3502  CA  GLN B   7      47.903  77.558  35.976  1.00  0.00           C  
ATOM   3503  HA  GLN B   7      48.083  76.573  36.409  1.00  0.00           H  
ATOM   3504  CB  GLN B   7      46.841  78.278  36.829  1.00  0.00           C  
ATOM   3505  HB2 GLN B   7      47.242  78.432  37.832  1.00  0.00           H  
ATOM   3506  HB3 GLN B   7      46.640  79.258  36.395  1.00  0.00           H  
ATOM   3507  CG  GLN B   7      45.509  77.511  36.949  1.00  0.00           C  
ATOM   3508  HG2 GLN B   7      44.823  78.093  37.565  1.00  0.00           H  
ATOM   3509  HG3 GLN B   7      45.057  77.416  35.961  1.00  0.00           H  
ATOM   3510  CD  GLN B   7      45.645  76.121  37.573  1.00  0.00           C  
ATOM   3511  OE1 GLN B   7      46.587  75.812  38.292  1.00  0.00           O  
ATOM   3512  NE2 GLN B   7      44.713  75.230  37.313  1.00  0.00           N  
ATOM   3513 HE21 GLN B   7      44.799  74.314  37.719  1.00  0.00           H  
ATOM   3514 HE22 GLN B   7      43.909  75.475  36.745  1.00  0.00           H  
ATOM   3515  C   GLN B   7      47.434  77.329  34.525  1.00  0.00           C  
ATOM   3516  O   GLN B   7      46.915  76.257  34.204  1.00  0.00           O  
ATOM   3517  N   LYS B   8      47.666  78.292  33.620  1.00  0.00           N  
ATOM   3518  H   LYS B   8      48.045  79.173  33.949  1.00  0.00           H  
ATOM   3519  CA  LYS B   8      47.433  78.117  32.175  1.00  0.00           C  
ATOM   3520  HA  LYS B   8      46.409  77.771  32.029  1.00  0.00           H  
ATOM   3521  CB  LYS B   8      47.593  79.466  31.456  1.00  0.00           C  
ATOM   3522  HB2 LYS B   8      46.963  80.206  31.955  1.00  0.00           H  
ATOM   3523  HB3 LYS B   8      48.629  79.796  31.520  1.00  0.00           H  
ATOM   3524  CG  LYS B   8      47.179  79.390  29.977  1.00  0.00           C  
ATOM   3525  HG2 LYS B   8      47.792  78.655  29.456  1.00  0.00           H  
ATOM   3526  HG3 LYS B   8      46.133  79.087  29.914  1.00  0.00           H  
ATOM   3527  CD  LYS B   8      47.357  80.757  29.305  1.00  0.00           C  
ATOM   3528  HD2 LYS B   8      46.836  81.508  29.902  1.00  0.00           H  
ATOM   3529  HD3 LYS B   8      48.415  81.023  29.268  1.00  0.00           H  
ATOM   3530  CE  LYS B   8      46.763  80.792  27.894  1.00  0.00           C  
ATOM   3531  HE2 LYS B   8      45.735  80.420  27.930  1.00  0.00           H  
ATOM   3532  HE3 LYS B   8      46.718  81.834  27.569  1.00  0.00           H  
ATOM   3533  NZ  LYS B   8      47.542  80.013  26.902  1.00  0.00           N  
ATOM   3534  HZ1 LYS B   8      47.149  80.178  25.978  1.00  0.00           H  
ATOM   3535  HZ2 LYS B   8      48.516  80.299  26.863  1.00  0.00           H  
ATOM   3536  HZ3 LYS B   8      47.486  79.009  27.087  1.00  0.00           H  
ATOM   3537  C   LYS B   8      48.342  77.037  31.579  1.00  0.00           C  
ATOM   3538  O   LYS B   8      47.856  76.153  30.880  1.00  0.00           O  
ATOM   3539  N   LEU B   9      49.637  77.061  31.901  1.00  0.00           N  
ATOM   3540  H   LEU B   9      49.969  77.832  32.469  1.00  0.00           H  
ATOM   3541  CA  LEU B   9      50.622  76.071  31.449  1.00  0.00           C  
ATOM   3542  HA  LEU B   9      50.612  76.052  30.358  1.00  0.00           H  
ATOM   3543  CB  LEU B   9      52.007  76.544  31.934  1.00  0.00           C  
ATOM   3544  HB2 LEU B   9      52.164  77.579  31.631  1.00  0.00           H  
ATOM   3545  HB3 LEU B   9      52.015  76.516  33.023  1.00  0.00           H  
ATOM   3546  CG  LEU B   9      53.186  75.704  31.421  1.00  0.00           C  
ATOM   3547  HG  LEU B   9      52.992  74.650  31.612  1.00  0.00           H  
ATOM   3548  CD1 LEU B   9      53.428  75.921  29.927  1.00  0.00           C  
ATOM   3549 HD11 LEU B   9      53.666  76.966  29.735  1.00  0.00           H  
ATOM   3550 HD12 LEU B   9      54.267  75.311  29.599  1.00  0.00           H  
ATOM   3551 HD13 LEU B   9      52.549  75.643  29.349  1.00  0.00           H  
ATOM   3552  CD2 LEU B   9      54.461  76.096  32.163  1.00  0.00           C  
ATOM   3553 HD21 LEU B   9      54.306  76.050  33.239  1.00  0.00           H  
ATOM   3554 HD22 LEU B   9      55.252  75.397  31.897  1.00  0.00           H  
ATOM   3555 HD23 LEU B   9      54.766  77.105  31.884  1.00  0.00           H  
ATOM   3556  C   LEU B   9      50.283  74.647  31.938  1.00  0.00           C  
ATOM   3557  O   LEU B   9      50.325  73.693  31.160  1.00  0.00           O  
ATOM   3558  N   PHE B  10      49.866  74.513  33.202  1.00  0.00           N  
ATOM   3559  H   PHE B  10      49.902  75.334  33.798  1.00  0.00           H  
ATOM   3560  CA  PHE B  10      49.406  73.256  33.808  1.00  0.00           C  
ATOM   3561  HA  PHE B  10      50.213  72.526  33.737  1.00  0.00           H  
ATOM   3562  CB  PHE B  10      49.119  73.532  35.296  1.00  0.00           C  
ATOM   3563  HB2 PHE B  10      50.038  73.894  35.760  1.00  0.00           H  
ATOM   3564  HB3 PHE B  10      48.391  74.341  35.353  1.00  0.00           H  
ATOM   3565  CG  PHE B  10      48.607  72.375  36.143  1.00  0.00           C  
ATOM   3566  CD1 PHE B  10      49.168  71.087  36.039  1.00  0.00           C  
ATOM   3567  HD1 PHE B  10      49.936  70.885  35.309  1.00  0.00           H  
ATOM   3568  CE1 PHE B  10      48.735  70.053  36.891  1.00  0.00           C  
ATOM   3569  HE1 PHE B  10      49.181  69.074  36.816  1.00  0.00           H  
ATOM   3570  CZ  PHE B  10      47.734  70.295  37.847  1.00  0.00           C  
ATOM   3571  HZ  PHE B  10      47.404  69.503  38.508  1.00  0.00           H  
ATOM   3572  CE2 PHE B  10      47.161  71.574  37.946  1.00  0.00           C  
ATOM   3573  HE2 PHE B  10      46.391  71.763  38.683  1.00  0.00           H  
ATOM   3574  CD2 PHE B  10      47.600  72.608  37.101  1.00  0.00           C  
ATOM   3575  HD2 PHE B  10      47.170  73.593  37.200  1.00  0.00           H  
ATOM   3576  C   PHE B  10      48.182  72.650  33.094  1.00  0.00           C  
ATOM   3577  O   PHE B  10      48.026  71.429  33.068  1.00  0.00           O  
ATOM   3578  N   ASN B  11      47.338  73.474  32.463  1.00  0.00           N  
ATOM   3579  H   ASN B  11      47.517  74.467  32.519  1.00  0.00           H  
ATOM   3580  CA  ASN B  11      46.270  73.013  31.574  1.00  0.00           C  
ATOM   3581  HA  ASN B  11      45.841  72.094  31.967  1.00  0.00           H  
ATOM   3582  CB  ASN B  11      45.157  74.067  31.533  1.00  0.00           C  
ATOM   3583  HB2 ASN B  11      45.573  75.070  31.449  1.00  0.00           H  
ATOM   3584  HB3 ASN B  11      44.534  73.886  30.662  1.00  0.00           H  
ATOM   3585  CG  ASN B  11      44.246  73.988  32.730  1.00  0.00           C  
ATOM   3586  OD1 ASN B  11      43.280  73.234  32.731  1.00  0.00           O  
ATOM   3587  ND2 ASN B  11      44.516  74.743  33.766  1.00  0.00           N  
ATOM   3588 HD21 ASN B  11      45.352  75.319  33.780  1.00  0.00           H  
ATOM   3589 HD22 ASN B  11      43.847  74.798  34.521  1.00  0.00           H  
ATOM   3590  C   ASN B  11      46.772  72.692  30.156  1.00  0.00           C  
ATOM   3591  O   ASN B  11      46.568  71.578  29.666  1.00  0.00           O  
ATOM   3592  N   ASP B  12      47.411  73.670  29.507  1.00  0.00           N  
ATOM   3593  H   ASP B  12      47.564  74.540  30.008  1.00  0.00           H  
ATOM   3594  CA  ASP B  12      47.737  73.662  28.076  1.00  0.00           C  
ATOM   3595  HA  ASP B  12      46.842  73.371  27.525  1.00  0.00           H  
ATOM   3596  CB  ASP B  12      48.135  75.085  27.626  1.00  0.00           C  
ATOM   3597  HB2 ASP B  12      48.863  75.495  28.328  1.00  0.00           H  
ATOM   3598  HB3 ASP B  12      48.624  75.017  26.655  1.00  0.00           H  
ATOM   3599  CG  ASP B  12      46.966  76.070  27.469  1.00  0.00           C  
ATOM   3600  OD1 ASP B  12      45.777  75.670  27.570  1.00  0.00           O  
ATOM   3601  OD2 ASP B  12      47.204  77.249  27.121  1.00  0.00           O  
ATOM   3602  C   ASP B  12      48.816  72.643  27.669  1.00  0.00           C  
ATOM   3603  O   ASP B  12      48.800  72.198  26.520  1.00  0.00           O  
ATOM   3604  N   LEU B  13      49.729  72.241  28.563  1.00  0.00           N  
ATOM   3605  H   LEU B  13      49.753  72.690  29.474  1.00  0.00           H  
ATOM   3606  CA  LEU B  13      50.691  71.164  28.272  1.00  0.00           C  
ATOM   3607  HA  LEU B  13      51.078  71.295  27.261  1.00  0.00           H  
ATOM   3608  CB  LEU B  13      51.870  71.211  29.261  1.00  0.00           C  
ATOM   3609  HB2 LEU B  13      51.470  71.180  30.274  1.00  0.00           H  
ATOM   3610  HB3 LEU B  13      52.462  70.309  29.112  1.00  0.00           H  
ATOM   3611  CG  LEU B  13      52.824  72.410  29.157  1.00  0.00           C  
ATOM   3612  HG  LEU B  13      52.276  73.326  29.368  1.00  0.00           H  
ATOM   3613  CD1 LEU B  13      53.924  72.230  30.206  1.00  0.00           C  
ATOM   3614 HD11 LEU B  13      54.502  71.329  29.997  1.00  0.00           H  
ATOM   3615 HD12 LEU B  13      54.595  73.086  30.195  1.00  0.00           H  
ATOM   3616 HD13 LEU B  13      53.480  72.153  31.198  1.00  0.00           H  
ATOM   3617  CD2 LEU B  13      53.486  72.534  27.783  1.00  0.00           C  
ATOM   3618 HD21 LEU B  13      53.973  71.598  27.512  1.00  0.00           H  
ATOM   3619 HD22 LEU B  13      52.738  72.786  27.032  1.00  0.00           H  
ATOM   3620 HD23 LEU B  13      54.229  73.331  27.804  1.00  0.00           H  
ATOM   3621  C   LEU B  13      50.066  69.759  28.323  1.00  0.00           C  
ATOM   3622  O   LEU B  13      50.468  68.892  27.543  1.00  0.00           O  
ATOM   3623  N   PHE B  14      49.105  69.529  29.227  1.00  0.00           N  
ATOM   3624  H   PHE B  14      48.779  70.320  29.766  1.00  0.00           H  
ATOM   3625  CA  PHE B  14      48.682  68.188  29.667  1.00  0.00           C  
ATOM   3626  HA  PHE B  14      49.418  67.472  29.309  1.00  0.00           H  
ATOM   3627  CB  PHE B  14      48.722  68.135  31.204  1.00  0.00           C  
ATOM   3628  HB2 PHE B  14      48.121  68.951  31.606  1.00  0.00           H  
ATOM   3629  HB3 PHE B  14      48.264  67.205  31.542  1.00  0.00           H  
ATOM   3630  CG  PHE B  14      50.120  68.195  31.790  1.00  0.00           C  
ATOM   3631  CD1 PHE B  14      50.883  67.017  31.893  1.00  0.00           C  
ATOM   3632  HD1 PHE B  14      50.480  66.077  31.545  1.00  0.00           H  
ATOM   3633  CE1 PHE B  14      52.169  67.053  32.459  1.00  0.00           C  
ATOM   3634  HE1 PHE B  14      52.748  66.144  32.533  1.00  0.00           H  
ATOM   3635  CZ  PHE B  14      52.707  68.273  32.904  1.00  0.00           C  
ATOM   3636  HZ  PHE B  14      53.703  68.303  33.321  1.00  0.00           H  
ATOM   3637  CE2 PHE B  14      51.956  69.456  32.788  1.00  0.00           C  
ATOM   3638  HE2 PHE B  14      52.376  70.396  33.115  1.00  0.00           H  
ATOM   3639  CD2 PHE B  14      50.662  69.414  32.240  1.00  0.00           C  
ATOM   3640  HD2 PHE B  14      50.088  70.324  32.154  1.00  0.00           H  
ATOM   3641  C   PHE B  14      47.319  67.704  29.128  1.00  0.00           C  
ATOM   3642  O   PHE B  14      46.919  66.567  29.394  1.00  0.00           O  
ATOM   3643  N   GLU B  15      46.603  68.538  28.373  1.00  0.00           N  
ATOM   3644  H   GLU B  15      46.997  69.451  28.190  1.00  0.00           H  
ATOM   3645  CA  GLU B  15      45.279  68.245  27.793  1.00  0.00           C  
ATOM   3646  HA  GLU B  15      44.610  67.940  28.598  1.00  0.00           H  
ATOM   3647  CB  GLU B  15      44.702  69.544  27.187  1.00  0.00           C  
ATOM   3648  HB2 GLU B  15      43.770  69.310  26.671  1.00  0.00           H  
ATOM   3649  HB3 GLU B  15      44.475  70.241  27.995  1.00  0.00           H  
ATOM   3650  CG  GLU B  15      45.666  70.228  26.205  1.00  0.00           C  
ATOM   3651  HG2 GLU B  15      46.551  70.572  26.743  1.00  0.00           H  
ATOM   3652  HG3 GLU B  15      45.972  69.499  25.459  1.00  0.00           H  
ATOM   3653  CD  GLU B  15      45.067  71.418  25.464  1.00  0.00           C  
ATOM   3654  OE1 GLU B  15      44.486  72.337  26.088  1.00  0.00           O  
ATOM   3655  OE2 GLU B  15      45.202  71.446  24.220  1.00  0.00           O  
ATOM   3656  C   GLU B  15      45.281  67.081  26.772  1.00  0.00           C  
ATOM   3657  O   GLU B  15      44.381  66.241  26.807  1.00  0.00           O  
ATOM   3658  N   ASP B  16      46.297  66.981  25.910  1.00  0.00           N  
ATOM   3659  H   ASP B  16      47.000  67.717  25.924  1.00  0.00           H  
ATOM   3660  CA  ASP B  16      46.485  65.909  24.915  1.00  0.00           C  
ATOM   3661  HA  ASP B  16      45.535  65.397  24.756  1.00  0.00           H  
ATOM   3662  CB  ASP B  16      46.922  66.525  23.570  1.00  0.00           C  
ATOM   3663  HB2 ASP B  16      47.913  66.965  23.692  1.00  0.00           H  
ATOM   3664  HB3 ASP B  16      47.012  65.725  22.835  1.00  0.00           H  
ATOM   3665  CG  ASP B  16      45.975  67.586  22.993  1.00  0.00           C  
ATOM   3666  OD1 ASP B  16      46.467  68.606  22.448  1.00  0.00           O  
ATOM   3667  OD2 ASP B  16      44.733  67.404  23.010  1.00  0.00           O  
ATOM   3668  C   ASP B  16      47.511  64.841  25.361  1.00  0.00           C  
ATOM   3669  O   ASP B  16      47.550  63.746  24.794  1.00  0.00           O  
ATOM   3670  N   TYR B  17      48.340  65.146  26.366  1.00  0.00           N  
ATOM   3671  H   TYR B  17      48.242  66.067  26.763  1.00  0.00           H  
ATOM   3672  CA  TYR B  17      49.426  64.296  26.884  1.00  0.00           C  
ATOM   3673  HA  TYR B  17      50.051  63.997  26.045  1.00  0.00           H  
ATOM   3674  CB  TYR B  17      50.278  65.144  27.845  1.00  0.00           C  
ATOM   3675  HB2 TYR B  17      50.589  66.052  27.327  1.00  0.00           H  
ATOM   3676  HB3 TYR B  17      49.637  65.446  28.672  1.00  0.00           H  
ATOM   3677  CG  TYR B  17      51.516  64.489  28.441  1.00  0.00           C  
ATOM   3678  CD1 TYR B  17      52.766  64.618  27.803  1.00  0.00           C  
ATOM   3679  HD1 TYR B  17      52.838  65.150  26.864  1.00  0.00           H  
ATOM   3680  CE1 TYR B  17      53.928  64.089  28.404  1.00  0.00           C  
ATOM   3681  HE1 TYR B  17      54.894  64.214  27.935  1.00  0.00           H  
ATOM   3682  CZ  TYR B  17      53.846  63.414  29.641  1.00  0.00           C  
ATOM   3683  OH  TYR B  17      54.971  62.955  30.257  1.00  0.00           O  
ATOM   3684  HH  TYR B  17      55.777  63.346  29.840  1.00  0.00           H  
ATOM   3685  CE2 TYR B  17      52.588  63.257  30.261  1.00  0.00           C  
ATOM   3686  HE2 TYR B  17      52.519  62.733  31.200  1.00  0.00           H  
ATOM   3687  CD2 TYR B  17      51.433  63.807  29.671  1.00  0.00           C  
ATOM   3688  HD2 TYR B  17      50.481  63.713  30.171  1.00  0.00           H  
ATOM   3689  C   TYR B  17      48.926  63.023  27.597  1.00  0.00           C  
ATOM   3690  O   TYR B  17      47.835  63.018  28.181  1.00  0.00           O  
ATOM   3691  N   SER B  18      49.752  61.972  27.634  1.00  0.00           N  
ATOM   3692  H   SER B  18      50.614  62.037  27.097  1.00  0.00           H  
ATOM   3693  CA  SER B  18      49.547  60.768  28.458  1.00  0.00           C  
ATOM   3694  HA  SER B  18      48.824  60.991  29.243  1.00  0.00           H  
ATOM   3695  CB  SER B  18      48.964  59.639  27.603  1.00  0.00           C  
ATOM   3696  HB2 SER B  18      47.963  59.915  27.274  1.00  0.00           H  
ATOM   3697  HB3 SER B  18      49.600  59.486  26.729  1.00  0.00           H  
ATOM   3698  OG  SER B  18      48.896  58.432  28.339  1.00  0.00           O  
ATOM   3699  HG  SER B  18      47.997  58.381  28.746  1.00  0.00           H  
ATOM   3700  C   SER B  18      50.836  60.282  29.133  1.00  0.00           C  
ATOM   3701  O   SER B  18      51.867  60.118  28.481  1.00  0.00           O  
ATOM   3702  N   ASN B  19      50.755  59.954  30.428  1.00  0.00           N  
ATOM   3703  H   ASN B  19      49.900  60.192  30.915  1.00  0.00           H  
ATOM   3704  CA  ASN B  19      51.818  59.277  31.185  1.00  0.00           C  
ATOM   3705  HA  ASN B  19      52.738  59.851  31.058  1.00  0.00           H  
ATOM   3706  CB  ASN B  19      51.461  59.277  32.688  1.00  0.00           C  
ATOM   3707  HB2 ASN B  19      52.184  58.675  33.239  1.00  0.00           H  
ATOM   3708  HB3 ASN B  19      51.554  60.297  33.050  1.00  0.00           H  
ATOM   3709  CG  ASN B  19      50.064  58.778  33.031  1.00  0.00           C  
ATOM   3710  OD1 ASN B  19      49.531  57.842  32.448  1.00  0.00           O  
ATOM   3711  ND2 ASN B  19      49.418  59.391  33.992  1.00  0.00           N  
ATOM   3712 HD21 ASN B  19      48.462  59.128  34.180  1.00  0.00           H  
ATOM   3713 HD22 ASN B  19      49.886  60.089  34.555  1.00  0.00           H  
ATOM   3714  C   ASN B  19      52.145  57.848  30.695  1.00  0.00           C  
ATOM   3715  O   ASN B  19      53.200  57.309  31.040  1.00  0.00           O  
ATOM   3716  N   ALA B  20      51.276  57.219  29.895  1.00  0.00           N  
ATOM   3717  H   ALA B  20      50.419  57.692  29.635  1.00  0.00           H  
ATOM   3718  CA  ALA B  20      51.524  55.883  29.354  1.00  0.00           C  
ATOM   3719  HA  ALA B  20      51.927  55.257  30.151  1.00  0.00           H  
ATOM   3720  CB  ALA B  20      50.184  55.279  28.917  1.00  0.00           C  
ATOM   3721  HB1 ALA B  20      49.753  55.862  28.103  1.00  0.00           H  
ATOM   3722  HB2 ALA B  20      50.342  54.255  28.575  1.00  0.00           H  
ATOM   3723  HB3 ALA B  20      49.491  55.268  29.760  1.00  0.00           H  
ATOM   3724  C   ALA B  20      52.544  55.892  28.197  1.00  0.00           C  
ATOM   3725  O   ALA B  20      53.346  54.961  28.085  1.00  0.00           O  
ATOM   3726  N   LEU B  21      52.521  56.932  27.356  1.00  0.00           N  
ATOM   3727  H   LEU B  21      51.889  57.691  27.574  1.00  0.00           H  
ATOM   3728  CA  LEU B  21      53.361  57.086  26.162  1.00  0.00           C  
ATOM   3729  HA  LEU B  21      53.449  56.112  25.678  1.00  0.00           H  
ATOM   3730  CB  LEU B  21      52.617  58.042  25.201  1.00  0.00           C  
ATOM   3731  HB2 LEU B  21      51.671  57.580  24.914  1.00  0.00           H  
ATOM   3732  HB3 LEU B  21      52.377  58.958  25.741  1.00  0.00           H  
ATOM   3733  CG  LEU B  21      53.379  58.435  23.921  1.00  0.00           C  
ATOM   3734  HG  LEU B  21      54.329  58.896  24.188  1.00  0.00           H  
ATOM   3735  CD1 LEU B  21      53.645  57.219  23.042  1.00  0.00           C  
ATOM   3736 HD11 LEU B  21      54.232  56.487  23.585  1.00  0.00           H  
ATOM   3737 HD12 LEU B  21      52.707  56.763  22.729  1.00  0.00           H  
ATOM   3738 HD13 LEU B  21      54.217  57.525  22.169  1.00  0.00           H  
ATOM   3739  CD2 LEU B  21      52.566  59.434  23.096  1.00  0.00           C  
ATOM   3740 HD21 LEU B  21      53.136  59.731  22.214  1.00  0.00           H  
ATOM   3741 HD22 LEU B  21      51.620  58.989  22.786  1.00  0.00           H  
ATOM   3742 HD23 LEU B  21      52.362  60.321  23.693  1.00  0.00           H  
ATOM   3743  C   LEU B  21      54.781  57.570  26.522  1.00  0.00           C  
ATOM   3744  O   LEU B  21      54.932  58.551  27.252  1.00  0.00           O  
ATOM   3745  N   ARG B  22      55.831  56.912  26.005  1.00  0.00           N  
ATOM   3746  H   ARG B  22      55.656  56.153  25.357  1.00  0.00           H  
ATOM   3747  CA  ARG B  22      57.234  57.270  26.297  1.00  0.00           C  
ATOM   3748  HA  ARG B  22      57.309  57.413  27.372  1.00  0.00           H  
ATOM   3749  CB  ARG B  22      58.147  56.088  25.921  1.00  0.00           C  
ATOM   3750  HB2 ARG B  22      57.740  55.182  26.376  1.00  0.00           H  
ATOM   3751  HB3 ARG B  22      58.146  55.957  24.838  1.00  0.00           H  
ATOM   3752  CG  ARG B  22      59.592  56.262  26.416  1.00  0.00           C  
ATOM   3753  HG2 ARG B  22      60.059  57.107  25.907  1.00  0.00           H  
ATOM   3754  HG3 ARG B  22      59.577  56.472  27.485  1.00  0.00           H  
ATOM   3755  CD  ARG B  22      60.434  54.994  26.187  1.00  0.00           C  
ATOM   3756  HD2 ARG B  22      61.405  55.122  26.670  1.00  0.00           H  
ATOM   3757  HD3 ARG B  22      59.938  54.151  26.667  1.00  0.00           H  
ATOM   3758  NE  ARG B  22      60.621  54.691  24.755  1.00  0.00           N  
ATOM   3759  HE  ARG B  22      60.012  54.004  24.318  1.00  0.00           H  
ATOM   3760  CZ  ARG B  22      61.465  55.272  23.928  1.00  0.00           C  
ATOM   3761  NH1 ARG B  22      62.378  56.108  24.316  1.00  0.00           N  
ATOM   3762 HH11 ARG B  22      62.674  56.075  25.278  1.00  0.00           H  
ATOM   3763 HH12 ARG B  22      63.002  56.451  23.596  1.00  0.00           H  
ATOM   3764  NH2 ARG B  22      61.438  54.999  22.666  1.00  0.00           N  
ATOM   3765 HH21 ARG B  22      60.798  54.291  22.313  1.00  0.00           H  
ATOM   3766 HH22 ARG B  22      62.119  55.412  22.043  1.00  0.00           H  
ATOM   3767  C   ARG B  22      57.626  58.589  25.594  1.00  0.00           C  
ATOM   3768  O   ARG B  22      57.505  58.659  24.369  1.00  0.00           O  
ATOM   3769  N   PRO B  23      58.085  59.633  26.316  1.00  0.00           N  
ATOM   3770  CD  PRO B  23      58.237  59.684  27.765  1.00  0.00           C  
ATOM   3771  HD2 PRO B  23      58.973  58.960  28.116  1.00  0.00           H  
ATOM   3772  HD3 PRO B  23      57.267  59.498  28.226  1.00  0.00           H  
ATOM   3773  CG  PRO B  23      58.682  61.104  28.111  1.00  0.00           C  
ATOM   3774  HG2 PRO B  23      59.768  61.176  28.084  1.00  0.00           H  
ATOM   3775  HG3 PRO B  23      58.299  61.425  29.080  1.00  0.00           H  
ATOM   3776  CB  PRO B  23      58.085  61.917  26.967  1.00  0.00           C  
ATOM   3777  HB2 PRO B  23      58.600  62.861  26.821  1.00  0.00           H  
ATOM   3778  HB3 PRO B  23      57.027  62.099  27.168  1.00  0.00           H  
ATOM   3779  CA  PRO B  23      58.219  60.982  25.764  1.00  0.00           C  
ATOM   3780  HA  PRO B  23      57.378  61.179  25.103  1.00  0.00           H  
ATOM   3781  C   PRO B  23      59.504  61.181  24.939  1.00  0.00           C  
ATOM   3782  O   PRO B  23      60.520  61.695  25.416  1.00  0.00           O  
ATOM   3783  N   VAL B  24      59.417  60.799  23.664  1.00  0.00           N  
ATOM   3784  H   VAL B  24      58.560  60.329  23.391  1.00  0.00           H  
ATOM   3785  CA  VAL B  24      60.393  61.023  22.580  1.00  0.00           C  
ATOM   3786  HA  VAL B  24      61.040  61.859  22.835  1.00  0.00           H  
ATOM   3787  CB  VAL B  24      61.296  59.792  22.346  1.00  0.00           C  
ATOM   3788  HB  VAL B  24      61.868  59.968  21.433  1.00  0.00           H  
ATOM   3789  CG1 VAL B  24      62.308  59.610  23.484  1.00  0.00           C  
ATOM   3790 HG11 VAL B  24      63.003  58.811  23.229  1.00  0.00           H  
ATOM   3791 HG12 VAL B  24      62.877  60.529  23.622  1.00  0.00           H  
ATOM   3792 HG13 VAL B  24      61.795  59.360  24.412  1.00  0.00           H  
ATOM   3793  CG2 VAL B  24      60.514  58.484  22.169  1.00  0.00           C  
ATOM   3794 HG21 VAL B  24      59.782  58.585  21.367  1.00  0.00           H  
ATOM   3795 HG22 VAL B  24      61.205  57.688  21.895  1.00  0.00           H  
ATOM   3796 HG23 VAL B  24      60.001  58.209  23.090  1.00  0.00           H  
ATOM   3797  C   VAL B  24      59.649  61.390  21.290  1.00  0.00           C  
ATOM   3798  O   VAL B  24      58.508  60.968  21.096  1.00  0.00           O  
ATOM   3799  N   GLU B  25      60.257  62.164  20.385  1.00  0.00           N  
ATOM   3800  H   GLU B  25      61.138  62.611  20.622  1.00  0.00           H  
ATOM   3801  CA  GLU B  25      59.641  62.443  19.071  1.00  0.00           C  
ATOM   3802  HA  GLU B  25      58.634  62.822  19.241  1.00  0.00           H  
ATOM   3803  CB  GLU B  25      60.438  63.517  18.309  1.00  0.00           C  
ATOM   3804  HB2 GLU B  25      61.499  63.276  18.382  1.00  0.00           H  
ATOM   3805  HB3 GLU B  25      60.171  63.495  17.252  1.00  0.00           H  
ATOM   3806  CG  GLU B  25      60.215  64.941  18.842  1.00  0.00           C  
ATOM   3807  HG2 GLU B  25      60.345  64.934  19.925  1.00  0.00           H  
ATOM   3808  HG3 GLU B  25      60.995  65.580  18.422  1.00  0.00           H  
ATOM   3809  CD  GLU B  25      58.851  65.569  18.497  1.00  0.00           C  
ATOM   3810  OE1 GLU B  25      58.090  65.034  17.652  1.00  0.00           O  
ATOM   3811  OE2 GLU B  25      58.551  66.650  19.064  1.00  0.00           O  
ATOM   3812  C   GLU B  25      59.500  61.187  18.185  1.00  0.00           C  
ATOM   3813  O   GLU B  25      58.534  61.077  17.424  1.00  0.00           O  
ATOM   3814  N   ASP B  26      60.425  60.229  18.305  1.00  0.00           N  
ATOM   3815  H   ASP B  26      61.142  60.356  19.003  1.00  0.00           H  
ATOM   3816  CA  ASP B  26      60.489  58.995  17.512  1.00  0.00           C  
ATOM   3817  HA  ASP B  26      59.589  58.915  16.912  1.00  0.00           H  
ATOM   3818  CB  ASP B  26      61.682  59.080  16.545  1.00  0.00           C  
ATOM   3819  HB2 ASP B  26      61.522  59.929  15.880  1.00  0.00           H  
ATOM   3820  HB3 ASP B  26      62.582  59.283  17.124  1.00  0.00           H  
ATOM   3821  CG  ASP B  26      61.938  57.831  15.685  1.00  0.00           C  
ATOM   3822  OD1 ASP B  26      62.863  57.880  14.844  1.00  0.00           O  
ATOM   3823  OD2 ASP B  26      61.214  56.814  15.768  1.00  0.00           O  
ATOM   3824  C   ASP B  26      60.573  57.758  18.416  1.00  0.00           C  
ATOM   3825  O   ASP B  26      61.490  57.649  19.229  1.00  0.00           O  
ATOM   3826  N   THR B  27      59.652  56.807  18.232  1.00  0.00           N  
ATOM   3827  H   THR B  27      58.948  56.959  17.520  1.00  0.00           H  
ATOM   3828  CA  THR B  27      59.539  55.567  19.019  1.00  0.00           C  
ATOM   3829  HA  THR B  27      59.318  55.832  20.053  1.00  0.00           H  
ATOM   3830  CB  THR B  27      58.382  54.708  18.476  1.00  0.00           C  
ATOM   3831  HB  THR B  27      58.674  54.287  17.513  1.00  0.00           H  
ATOM   3832  CG2 THR B  27      57.970  53.572  19.412  1.00  0.00           C  
ATOM   3833 HG21 THR B  27      57.717  53.973  20.395  1.00  0.00           H  
ATOM   3834 HG22 THR B  27      57.106  53.050  19.002  1.00  0.00           H  
ATOM   3835 HG23 THR B  27      58.784  52.855  19.516  1.00  0.00           H  
ATOM   3836  OG1 THR B  27      57.227  55.496  18.279  1.00  0.00           O  
ATOM   3837  HG1 THR B  27      56.625  54.944  17.745  1.00  0.00           H  
ATOM   3838  C   THR B  27      60.820  54.725  19.017  1.00  0.00           C  
ATOM   3839  O   THR B  27      61.098  54.042  20.000  1.00  0.00           O  
ATOM   3840  N   ASP B  28      61.640  54.783  17.961  1.00  0.00           N  
ATOM   3841  H   ASP B  28      61.402  55.407  17.192  1.00  0.00           H  
ATOM   3842  CA  ASP B  28      62.935  54.087  17.944  1.00  0.00           C  
ATOM   3843  HA  ASP B  28      62.784  53.067  18.300  1.00  0.00           H  
ATOM   3844  CB  ASP B  28      63.492  54.012  16.513  1.00  0.00           C  
ATOM   3845  HB2 ASP B  28      63.423  54.999  16.054  1.00  0.00           H  
ATOM   3846  HB3 ASP B  28      64.551  53.751  16.564  1.00  0.00           H  
ATOM   3847  CG  ASP B  28      62.821  52.967  15.615  1.00  0.00           C  
ATOM   3848  OD1 ASP B  28      62.765  53.209  14.384  1.00  0.00           O  
ATOM   3849  OD2 ASP B  28      62.425  51.874  16.093  1.00  0.00           O  
ATOM   3850  C   ASP B  28      63.991  54.715  18.872  1.00  0.00           C  
ATOM   3851  O   ASP B  28      64.872  53.984  19.330  1.00  0.00           O  
ATOM   3852  N   LYS B  29      63.935  56.021  19.172  1.00  0.00           N  
ATOM   3853  H   LYS B  29      63.109  56.543  18.891  1.00  0.00           H  
ATOM   3854  CA  LYS B  29      64.987  56.737  19.924  1.00  0.00           C  
ATOM   3855  HA  LYS B  29      65.955  56.384  19.566  1.00  0.00           H  
ATOM   3856  CB  LYS B  29      64.919  58.253  19.668  1.00  0.00           C  
ATOM   3857  HB2 LYS B  29      63.915  58.622  19.886  1.00  0.00           H  
ATOM   3858  HB3 LYS B  29      65.622  58.756  20.336  1.00  0.00           H  
ATOM   3859  CG  LYS B  29      65.303  58.593  18.222  1.00  0.00           C  
ATOM   3860  HG2 LYS B  29      66.290  58.179  18.018  1.00  0.00           H  
ATOM   3861  HG3 LYS B  29      64.585  58.133  17.543  1.00  0.00           H  
ATOM   3862  CD  LYS B  29      65.333  60.109  17.979  1.00  0.00           C  
ATOM   3863  HD2 LYS B  29      64.366  60.534  18.254  1.00  0.00           H  
ATOM   3864  HD3 LYS B  29      66.102  60.571  18.602  1.00  0.00           H  
ATOM   3865  CE  LYS B  29      65.599  60.428  16.502  1.00  0.00           C  
ATOM   3866  HE2 LYS B  29      64.869  59.890  15.889  1.00  0.00           H  
ATOM   3867  HE3 LYS B  29      65.456  61.498  16.335  1.00  0.00           H  
ATOM   3868  NZ  LYS B  29      66.966  60.048  16.084  1.00  0.00           N  
ATOM   3869  HZ1 LYS B  29      67.085  60.182  15.083  1.00  0.00           H  
ATOM   3870  HZ2 LYS B  29      67.673  60.604  16.554  1.00  0.00           H  
ATOM   3871  HZ3 LYS B  29      67.141  59.059  16.252  1.00  0.00           H  
ATOM   3872  C   LYS B  29      64.949  56.450  21.425  1.00  0.00           C  
ATOM   3873  O   LYS B  29      63.875  56.299  22.009  1.00  0.00           O  
ATOM   3874  N   VAL B  30      66.116  56.405  22.065  1.00  0.00           N  
ATOM   3875  H   VAL B  30      66.951  56.571  21.511  1.00  0.00           H  
ATOM   3876  CA  VAL B  30      66.268  56.185  23.516  1.00  0.00           C  
ATOM   3877  HA  VAL B  30      65.578  55.390  23.800  1.00  0.00           H  
ATOM   3878  CB  VAL B  30      67.696  55.690  23.837  1.00  0.00           C  
ATOM   3879  HB  VAL B  30      67.980  54.969  23.071  1.00  0.00           H  
ATOM   3880  CG1 VAL B  30      68.738  56.813  23.852  1.00  0.00           C  
ATOM   3881 HG11 VAL B  30      68.705  57.372  22.917  1.00  0.00           H  
ATOM   3882 HG12 VAL B  30      68.569  57.498  24.683  1.00  0.00           H  
ATOM   3883 HG13 VAL B  30      69.727  56.373  23.962  1.00  0.00           H  
ATOM   3884  CG2 VAL B  30      67.791  54.964  25.184  1.00  0.00           C  
ATOM   3885 HG21 VAL B  30      68.778  54.510  25.269  1.00  0.00           H  
ATOM   3886 HG22 VAL B  30      67.660  55.651  26.019  1.00  0.00           H  
ATOM   3887 HG23 VAL B  30      67.049  54.171  25.238  1.00  0.00           H  
ATOM   3888  C   VAL B  30      65.899  57.433  24.328  1.00  0.00           C  
ATOM   3889  O   VAL B  30      65.918  58.554  23.819  1.00  0.00           O  
ATOM   3890  N   LEU B  31      65.592  57.243  25.611  1.00  0.00           N  
ATOM   3891  H   LEU B  31      65.532  56.290  25.947  1.00  0.00           H  
ATOM   3892  CA  LEU B  31      65.466  58.299  26.617  1.00  0.00           C  
ATOM   3893  HA  LEU B  31      65.592  59.271  26.143  1.00  0.00           H  
ATOM   3894  CB  LEU B  31      64.025  58.223  27.161  1.00  0.00           C  
ATOM   3895  HB2 LEU B  31      63.365  58.311  26.296  1.00  0.00           H  
ATOM   3896  HB3 LEU B  31      63.856  57.237  27.596  1.00  0.00           H  
ATOM   3897  CG  LEU B  31      63.604  59.300  28.179  1.00  0.00           C  
ATOM   3898  HG  LEU B  31      63.992  60.270  27.875  1.00  0.00           H  
ATOM   3899  CD1 LEU B  31      62.076  59.382  28.206  1.00  0.00           C  
ATOM   3900 HD11 LEU B  31      61.704  59.685  27.227  1.00  0.00           H  
ATOM   3901 HD12 LEU B  31      61.650  58.417  28.477  1.00  0.00           H  
ATOM   3902 HD13 LEU B  31      61.761  60.126  28.937  1.00  0.00           H  
ATOM   3903  CD2 LEU B  31      64.076  58.985  29.598  1.00  0.00           C  
ATOM   3904 HD21 LEU B  31      63.828  57.957  29.858  1.00  0.00           H  
ATOM   3905 HD22 LEU B  31      65.151  59.129  29.676  1.00  0.00           H  
ATOM   3906 HD23 LEU B  31      63.593  59.653  30.308  1.00  0.00           H  
ATOM   3907  C   LEU B  31      66.585  58.131  27.665  1.00  0.00           C  
ATOM   3908  O   LEU B  31      66.649  57.099  28.335  1.00  0.00           O  
ATOM   3909  N   NLN B  32      67.486  59.113  27.796  1.00  0.00           N  
ATOM   3910  H   NLN B  32      67.385  59.938  27.221  1.00  0.00           H  
ATOM   3911  CA  NLN B  32      68.569  59.076  28.792  1.00  0.00           C  
ATOM   3912  HA  NLN B  32      68.956  58.057  28.866  1.00  0.00           H  
ATOM   3913  CB  NLN B  32      69.740  60.014  28.408  1.00  0.00           C  
ATOM   3914  HB2 NLN B  32      69.365  61.027  28.262  1.00  0.00           H  
ATOM   3915  HB3 NLN B  32      70.421  60.046  29.259  1.00  0.00           H  
ATOM   3916  CG  NLN B  32      70.555  59.643  27.173  1.00  0.00           C  
ATOM   3917  OD1 NLN B  32      69.992  59.407  26.112  1.00  0.00           O  
ATOM   3918  ND2 NLN B  32      71.876  59.674  27.305  1.00  0.00           N  
ATOM   3919 HD21 NLN B  32      72.270  59.953  28.197  1.00  0.00           H  
ATOM   3920  C   NLN B  32      68.032  59.486  30.177  1.00  0.00           C  
ATOM   3921  O   NLN B  32      67.592  60.628  30.350  1.00  0.00           O  
ATOM   3922  N   VAL B  33      68.132  58.613  31.179  1.00  0.00           N  
ATOM   3923  H   VAL B  33      68.505  57.689  30.972  1.00  0.00           H  
ATOM   3924  CA  VAL B  33      67.877  58.922  32.597  1.00  0.00           C  
ATOM   3925  HA  VAL B  33      67.358  59.876  32.664  1.00  0.00           H  
ATOM   3926  CB  VAL B  33      66.962  57.868  33.258  1.00  0.00           C  
ATOM   3927  HB  VAL B  33      67.443  56.892  33.197  1.00  0.00           H  
ATOM   3928  CG1 VAL B  33      66.674  58.187  34.734  1.00  0.00           C  
ATOM   3929 HG11 VAL B  33      67.589  58.136  35.323  1.00  0.00           H  
ATOM   3930 HG12 VAL B  33      66.239  59.183  34.825  1.00  0.00           H  
ATOM   3931 HG13 VAL B  33      65.974  57.455  35.140  1.00  0.00           H  
ATOM   3932  CG2 VAL B  33      65.604  57.786  32.551  1.00  0.00           C  
ATOM   3933 HG21 VAL B  33      65.078  58.737  32.626  1.00  0.00           H  
ATOM   3934 HG22 VAL B  33      65.751  57.543  31.501  1.00  0.00           H  
ATOM   3935 HG23 VAL B  33      64.998  57.002  33.003  1.00  0.00           H  
ATOM   3936  C   VAL B  33      69.205  59.057  33.348  1.00  0.00           C  
ATOM   3937  O   VAL B  33      70.121  58.257  33.165  1.00  0.00           O  
ATOM   3938  N   THR B  34      69.301  60.053  34.226  1.00  0.00           N  
ATOM   3939  H   THR B  34      68.507  60.675  34.331  1.00  0.00           H  
ATOM   3940  CA  THR B  34      70.442  60.261  35.128  1.00  0.00           C  
ATOM   3941  HA  THR B  34      71.167  59.469  34.963  1.00  0.00           H  
ATOM   3942  CB  THR B  34      71.162  61.586  34.827  1.00  0.00           C  
ATOM   3943  HB  THR B  34      70.490  62.421  35.016  1.00  0.00           H  
ATOM   3944  CG2 THR B  34      72.434  61.773  35.654  1.00  0.00           C  
ATOM   3945 HG21 THR B  34      72.944  62.682  35.332  1.00  0.00           H  
ATOM   3946 HG22 THR B  34      72.180  61.878  36.707  1.00  0.00           H  
ATOM   3947 HG23 THR B  34      73.097  60.919  35.519  1.00  0.00           H  
ATOM   3948  OG1 THR B  34      71.555  61.622  33.472  1.00  0.00           O  
ATOM   3949  HG1 THR B  34      70.743  61.738  32.946  1.00  0.00           H  
ATOM   3950  C   THR B  34      69.966  60.165  36.579  1.00  0.00           C  
ATOM   3951  O   THR B  34      68.866  60.625  36.894  1.00  0.00           O  
ATOM   3952  N   LEU B  35      70.761  59.539  37.451  1.00  0.00           N  
ATOM   3953  H   LEU B  35      71.625  59.142  37.095  1.00  0.00           H  
ATOM   3954  CA  LEU B  35      70.370  59.151  38.809  1.00  0.00           C  
ATOM   3955  HA  LEU B  35      69.384  59.560  39.017  1.00  0.00           H  
ATOM   3956  CB  LEU B  35      70.276  57.612  38.848  1.00  0.00           C  
ATOM   3957  HB2 LEU B  35      69.763  57.267  37.953  1.00  0.00           H  
ATOM   3958  HB3 LEU B  35      71.293  57.214  38.813  1.00  0.00           H  
ATOM   3959  CG  LEU B  35      69.551  57.028  40.077  1.00  0.00           C  
ATOM   3960  HG  LEU B  35      69.857  57.554  40.980  1.00  0.00           H  
ATOM   3961  CD1 LEU B  35      68.031  57.123  39.926  1.00  0.00           C  
ATOM   3962 HD11 LEU B  35      67.736  58.159  39.789  1.00  0.00           H  
ATOM   3963 HD12 LEU B  35      67.702  56.542  39.065  1.00  0.00           H  
ATOM   3964 HD13 LEU B  35      67.549  56.739  40.825  1.00  0.00           H  
ATOM   3965  CD2 LEU B  35      69.904  55.551  40.243  1.00  0.00           C  
ATOM   3966 HD21 LEU B  35      70.973  55.457  40.429  1.00  0.00           H  
ATOM   3967 HD22 LEU B  35      69.365  55.130  41.091  1.00  0.00           H  
ATOM   3968 HD23 LEU B  35      69.645  54.998  39.340  1.00  0.00           H  
ATOM   3969  C   LEU B  35      71.342  59.685  39.876  1.00  0.00           C  
ATOM   3970  O   LEU B  35      72.561  59.636  39.692  1.00  0.00           O  
ATOM   3971  N   GLN B  36      70.809  60.119  41.020  1.00  0.00           N  
ATOM   3972  H   GLN B  36      69.795  60.158  41.087  1.00  0.00           H  
ATOM   3973  CA  GLN B  36      71.576  60.404  42.238  1.00  0.00           C  
ATOM   3974  HA  GLN B  36      72.556  59.937  42.133  1.00  0.00           H  
ATOM   3975  CB  GLN B  36      71.817  61.921  42.383  1.00  0.00           C  
ATOM   3976  HB2 GLN B  36      72.301  62.253  41.466  1.00  0.00           H  
ATOM   3977  HB3 GLN B  36      70.866  62.444  42.456  1.00  0.00           H  
ATOM   3978  CG  GLN B  36      72.689  62.313  43.597  1.00  0.00           C  
ATOM   3979  HG2 GLN B  36      72.063  62.347  44.489  1.00  0.00           H  
ATOM   3980  HG3 GLN B  36      73.457  61.555  43.753  1.00  0.00           H  
ATOM   3981  CD  GLN B  36      73.415  63.653  43.426  1.00  0.00           C  
ATOM   3982  OE1 GLN B  36      73.826  64.037  42.341  1.00  0.00           O  
ATOM   3983  NE2 GLN B  36      73.617  64.414  44.478  1.00  0.00           N  
ATOM   3984 HE21 GLN B  36      74.149  65.268  44.364  1.00  0.00           H  
ATOM   3985 HE22 GLN B  36      73.270  64.170  45.399  1.00  0.00           H  
ATOM   3986  C   GLN B  36      70.910  59.758  43.464  1.00  0.00           C  
ATOM   3987  O   GLN B  36      69.683  59.722  43.579  1.00  0.00           O  
ATOM   3988  N   ILE B  37      71.739  59.228  44.365  1.00  0.00           N  
ATOM   3989  H   ILE B  37      72.731  59.335  44.216  1.00  0.00           H  
ATOM   3990  CA  ILE B  37      71.344  58.551  45.605  1.00  0.00           C  
ATOM   3991  HA  ILE B  37      70.261  58.602  45.728  1.00  0.00           H  
ATOM   3992  CB  ILE B  37      71.778  57.061  45.576  1.00  0.00           C  
ATOM   3993  HB  ILE B  37      72.864  57.037  45.469  1.00  0.00           H  
ATOM   3994  CG2 ILE B  37      71.443  56.352  46.903  1.00  0.00           C  
ATOM   3995 HG21 ILE B  37      72.055  56.753  47.712  1.00  0.00           H  
ATOM   3996 HG22 ILE B  37      70.389  56.483  47.151  1.00  0.00           H  
ATOM   3997 HG23 ILE B  37      71.664  55.287  46.818  1.00  0.00           H  
ATOM   3998  CG1 ILE B  37      71.207  56.261  44.381  1.00  0.00           C  
ATOM   3999 HG12 ILE B  37      71.512  56.735  43.448  1.00  0.00           H  
ATOM   4000 HG13 ILE B  37      71.650  55.264  44.389  1.00  0.00           H  
ATOM   4001  CD1 ILE B  37      69.683  56.099  44.365  1.00  0.00           C  
ATOM   4002 HD11 ILE B  37      69.386  55.564  43.463  1.00  0.00           H  
ATOM   4003 HD12 ILE B  37      69.355  55.522  45.230  1.00  0.00           H  
ATOM   4004 HD13 ILE B  37      69.205  57.077  44.369  1.00  0.00           H  
ATOM   4005  C   ILE B  37      71.995  59.282  46.781  1.00  0.00           C  
ATOM   4006  O   ILE B  37      73.198  59.546  46.737  1.00  0.00           O  
ATOM   4007  N   THR B  38      71.227  59.550  47.840  1.00  0.00           N  
ATOM   4008  H   THR B  38      70.235  59.348  47.777  1.00  0.00           H  
ATOM   4009  CA  THR B  38      71.728  60.106  49.107  1.00  0.00           C  
ATOM   4010  HA  THR B  38      72.815  60.100  49.093  1.00  0.00           H  
ATOM   4011  CB  THR B  38      71.277  61.561  49.316  1.00  0.00           C  
ATOM   4012  HB  THR B  38      70.195  61.587  49.430  1.00  0.00           H  
ATOM   4013  CG2 THR B  38      71.914  62.207  50.548  1.00  0.00           C  
ATOM   4014 HG21 THR B  38      71.578  63.241  50.622  1.00  0.00           H  
ATOM   4015 HG22 THR B  38      71.613  61.679  51.452  1.00  0.00           H  
ATOM   4016 HG23 THR B  38      73.000  62.186  50.458  1.00  0.00           H  
ATOM   4017  OG1 THR B  38      71.627  62.360  48.211  1.00  0.00           O  
ATOM   4018  HG1 THR B  38      70.997  62.131  47.493  1.00  0.00           H  
ATOM   4019  C   THR B  38      71.251  59.246  50.273  1.00  0.00           C  
ATOM   4020  O   THR B  38      70.050  59.000  50.411  1.00  0.00           O  
ATOM   4021  N   LEU B  39      72.175  58.794  51.124  1.00  0.00           N  
ATOM   4022  H   LEU B  39      73.144  59.058  50.965  1.00  0.00           H  
ATOM   4023  CA  LEU B  39      71.853  58.029  52.331  1.00  0.00           C  
ATOM   4024  HA  LEU B  39      71.072  57.313  52.084  1.00  0.00           H  
ATOM   4025  CB  LEU B  39      73.105  57.245  52.769  1.00  0.00           C  
ATOM   4026  HB2 LEU B  39      73.396  56.578  51.957  1.00  0.00           H  
ATOM   4027  HB3 LEU B  39      73.912  57.962  52.924  1.00  0.00           H  
ATOM   4028  CG  LEU B  39      72.956  56.413  54.057  1.00  0.00           C  
ATOM   4029  HG  LEU B  39      72.680  57.063  54.885  1.00  0.00           H  
ATOM   4030  CD1 LEU B  39      71.900  55.313  53.929  1.00  0.00           C  
ATOM   4031 HD11 LEU B  39      72.119  54.683  53.066  1.00  0.00           H  
ATOM   4032 HD12 LEU B  39      71.895  54.697  54.827  1.00  0.00           H  
ATOM   4033 HD13 LEU B  39      70.912  55.753  53.814  1.00  0.00           H  
ATOM   4034  CD2 LEU B  39      74.293  55.747  54.387  1.00  0.00           C  
ATOM   4035 HD21 LEU B  39      75.057  56.513  54.531  1.00  0.00           H  
ATOM   4036 HD22 LEU B  39      74.207  55.174  55.310  1.00  0.00           H  
ATOM   4037 HD23 LEU B  39      74.597  55.083  53.578  1.00  0.00           H  
ATOM   4038  C   LEU B  39      71.323  58.950  53.439  1.00  0.00           C  
ATOM   4039  O   LEU B  39      72.053  59.807  53.932  1.00  0.00           O  
ATOM   4040  N   SER B  40      70.076  58.745  53.870  1.00  0.00           N  
ATOM   4041  H   SER B  40      69.501  58.047  53.411  1.00  0.00           H  
ATOM   4042  CA  SER B  40      69.524  59.429  55.046  1.00  0.00           C  
ATOM   4043  HA  SER B  40      69.895  60.455  55.073  1.00  0.00           H  
ATOM   4044  CB  SER B  40      67.996  59.495  54.980  1.00  0.00           C  
ATOM   4045  HB2 SER B  40      67.584  58.491  54.887  1.00  0.00           H  
ATOM   4046  HB3 SER B  40      67.617  59.943  55.897  1.00  0.00           H  
ATOM   4047  OG  SER B  40      67.585  60.276  53.876  1.00  0.00           O  
ATOM   4048  HG  SER B  40      67.809  61.216  54.096  1.00  0.00           H  
ATOM   4049  C   SER B  40      69.966  58.751  56.344  1.00  0.00           C  
ATOM   4050  O   SER B  40      70.467  59.428  57.242  1.00  0.00           O  
ATOM   4051  N   GLN B  41      69.814  57.424  56.453  1.00  0.00           N  
ATOM   4052  H   GLN B  41      69.390  56.923  55.679  1.00  0.00           H  
ATOM   4053  CA  GLN B  41      70.315  56.623  57.583  1.00  0.00           C  
ATOM   4054  HA  GLN B  41      71.366  56.872  57.734  1.00  0.00           H  
ATOM   4055  CB  GLN B  41      69.570  56.954  58.892  1.00  0.00           C  
ATOM   4056  HB2 GLN B  41      69.911  56.268  59.668  1.00  0.00           H  
ATOM   4057  HB3 GLN B  41      69.853  57.953  59.214  1.00  0.00           H  
ATOM   4058  CG  GLN B  41      68.039  56.885  58.828  1.00  0.00           C  
ATOM   4059  HG2 GLN B  41      67.674  57.566  58.060  1.00  0.00           H  
ATOM   4060  HG3 GLN B  41      67.718  55.872  58.583  1.00  0.00           H  
ATOM   4061  CD  GLN B  41      67.443  57.280  60.174  1.00  0.00           C  
ATOM   4062  OE1 GLN B  41      67.752  56.702  61.206  1.00  0.00           O  
ATOM   4063  NE2 GLN B  41      66.610  58.293  60.227  1.00  0.00           N  
ATOM   4064 HE21 GLN B  41      66.303  58.592  61.135  1.00  0.00           H  
ATOM   4065 HE22 GLN B  41      66.390  58.825  59.387  1.00  0.00           H  
ATOM   4066  C   GLN B  41      70.241  55.110  57.330  1.00  0.00           C  
ATOM   4067  O   GLN B  41      69.379  54.622  56.595  1.00  0.00           O  
ATOM   4068  N   ILE B  42      71.123  54.368  58.005  1.00  0.00           N  
ATOM   4069  H   ILE B  42      71.761  54.865  58.624  1.00  0.00           H  
ATOM   4070  CA  ILE B  42      71.019  52.916  58.204  1.00  0.00           C  
ATOM   4071  HA  ILE B  42      70.639  52.440  57.298  1.00  0.00           H  
ATOM   4072  CB  ILE B  42      72.417  52.327  58.523  1.00  0.00           C  
ATOM   4073  HB  ILE B  42      72.838  52.892  59.358  1.00  0.00           H  
ATOM   4074  CG2 ILE B  42      72.321  50.851  58.954  1.00  0.00           C  
ATOM   4075 HG21 ILE B  42      73.316  50.427  59.095  1.00  0.00           H  
ATOM   4076 HG22 ILE B  42      71.796  50.763  59.905  1.00  0.00           H  
ATOM   4077 HG23 ILE B  42      71.791  50.267  58.201  1.00  0.00           H  
ATOM   4078  CG1 ILE B  42      73.368  52.474  57.310  1.00  0.00           C  
ATOM   4079 HG12 ILE B  42      73.145  51.705  56.569  1.00  0.00           H  
ATOM   4080 HG13 ILE B  42      73.217  53.442  56.835  1.00  0.00           H  
ATOM   4081  CD1 ILE B  42      74.854  52.400  57.690  1.00  0.00           C  
ATOM   4082 HD11 ILE B  42      75.085  53.158  58.440  1.00  0.00           H  
ATOM   4083 HD12 ILE B  42      75.104  51.413  58.080  1.00  0.00           H  
ATOM   4084 HD13 ILE B  42      75.459  52.592  56.803  1.00  0.00           H  
ATOM   4085  C   ILE B  42      70.024  52.680  59.349  1.00  0.00           C  
ATOM   4086  O   ILE B  42      70.304  53.033  60.494  1.00  0.00           O  
ATOM   4087  N   LYS B  43      68.845  52.128  59.055  1.00  0.00           N  
ATOM   4088  H   LYS B  43      68.709  51.768  58.118  1.00  0.00           H  
ATOM   4089  CA  LYS B  43      67.785  51.893  60.051  1.00  0.00           C  
ATOM   4090  HA  LYS B  43      67.735  52.747  60.728  1.00  0.00           H  
ATOM   4091  CB  LYS B  43      66.450  51.771  59.295  1.00  0.00           C  
ATOM   4092  HB2 LYS B  43      66.285  52.686  58.720  1.00  0.00           H  
ATOM   4093  HB3 LYS B  43      66.531  50.948  58.590  1.00  0.00           H  
ATOM   4094  CG  LYS B  43      65.204  51.511  60.153  1.00  0.00           C  
ATOM   4095  HG2 LYS B  43      64.356  51.400  59.473  1.00  0.00           H  
ATOM   4096  HG3 LYS B  43      65.319  50.576  60.705  1.00  0.00           H  
ATOM   4097  CD  LYS B  43      64.887  52.649  61.133  1.00  0.00           C  
ATOM   4098  HD2 LYS B  43      65.614  52.666  61.947  1.00  0.00           H  
ATOM   4099  HD3 LYS B  43      64.943  53.601  60.604  1.00  0.00           H  
ATOM   4100  CE  LYS B  43      63.467  52.504  61.698  1.00  0.00           C  
ATOM   4101  HE2 LYS B  43      63.188  53.439  62.197  1.00  0.00           H  
ATOM   4102  HE3 LYS B  43      62.771  52.343  60.869  1.00  0.00           H  
ATOM   4103  NZ  LYS B  43      63.350  51.389  62.661  1.00  0.00           N  
ATOM   4104  HZ1 LYS B  43      63.576  50.493  62.236  1.00  0.00           H  
ATOM   4105  HZ2 LYS B  43      63.933  51.574  63.472  1.00  0.00           H  
ATOM   4106  HZ3 LYS B  43      62.384  51.306  62.976  1.00  0.00           H  
ATOM   4107  C   LYS B  43      68.093  50.663  60.912  1.00  0.00           C  
ATOM   4108  O   LYS B  43      67.980  50.709  62.137  1.00  0.00           O  
ATOM   4109  N   ASP B  44      68.524  49.577  60.276  1.00  0.00           N  
ATOM   4110  H   ASP B  44      68.631  49.621  59.268  1.00  0.00           H  
ATOM   4111  CA  ASP B  44      68.861  48.305  60.920  1.00  0.00           C  
ATOM   4112  HA  ASP B  44      69.431  48.514  61.826  1.00  0.00           H  
ATOM   4113  CB  ASP B  44      67.559  47.548  61.282  1.00  0.00           C  
ATOM   4114  HB2 ASP B  44      66.686  48.133  60.983  1.00  0.00           H  
ATOM   4115  HB3 ASP B  44      67.514  46.607  60.731  1.00  0.00           H  
ATOM   4116  CG  ASP B  44      67.448  47.233  62.776  1.00  0.00           C  
ATOM   4117  OD1 ASP B  44      68.458  46.824  63.396  1.00  0.00           O  
ATOM   4118  OD2 ASP B  44      66.342  47.353  63.355  1.00  0.00           O  
ATOM   4119  C   ASP B  44      69.748  47.456  59.993  1.00  0.00           C  
ATOM   4120  O   ASP B  44      69.698  47.605  58.773  1.00  0.00           O  
ATOM   4121  N   MET B  45      70.531  46.538  60.559  1.00  0.00           N  
ATOM   4122  H   MET B  45      70.568  46.486  61.570  1.00  0.00           H  
ATOM   4123  CA  MET B  45      71.237  45.491  59.814  1.00  0.00           C  
ATOM   4124  HA  MET B  45      70.753  45.354  58.847  1.00  0.00           H  
ATOM   4125  CB  MET B  45      72.692  45.910  59.535  1.00  0.00           C  
ATOM   4126  HB2 MET B  45      72.688  46.733  58.819  1.00  0.00           H  
ATOM   4127  HB3 MET B  45      73.147  46.271  60.456  1.00  0.00           H  
ATOM   4128  CG  MET B  45      73.570  44.778  58.985  1.00  0.00           C  
ATOM   4129  HG2 MET B  45      74.553  45.193  58.754  1.00  0.00           H  
ATOM   4130  HG3 MET B  45      73.706  44.029  59.763  1.00  0.00           H  
ATOM   4131  SD  MET B  45      72.932  43.954  57.500  1.00  0.00           S  
ATOM   4132  CE  MET B  45      74.267  42.768  57.201  1.00  0.00           C  
ATOM   4133  HE1 MET B  45      75.186  43.307  56.975  1.00  0.00           H  
ATOM   4134  HE2 MET B  45      74.420  42.146  58.083  1.00  0.00           H  
ATOM   4135  HE3 MET B  45      74.008  42.132  56.355  1.00  0.00           H  
ATOM   4136  C   MET B  45      71.099  44.173  60.577  1.00  0.00           C  
ATOM   4137  O   MET B  45      71.742  43.958  61.604  1.00  0.00           O  
ATOM   4138  N   ASP B  46      70.198  43.316  60.105  1.00  0.00           N  
ATOM   4139  H   ASP B  46      69.794  43.525  59.199  1.00  0.00           H  
ATOM   4140  CA  ASP B  46      69.861  42.026  60.705  1.00  0.00           C  
ATOM   4141  HA  ASP B  46      69.868  42.122  61.791  1.00  0.00           H  
ATOM   4142  CB  ASP B  46      68.438  41.617  60.274  1.00  0.00           C  
ATOM   4143  HB2 ASP B  46      68.418  41.480  59.191  1.00  0.00           H  
ATOM   4144  HB3 ASP B  46      68.192  40.662  60.740  1.00  0.00           H  
ATOM   4145  CG  ASP B  46      67.359  42.633  60.657  1.00  0.00           C  
ATOM   4146  OD1 ASP B  46      66.499  42.956  59.800  1.00  0.00           O  
ATOM   4147  OD2 ASP B  46      67.342  43.119  61.813  1.00  0.00           O  
ATOM   4148  C   ASP B  46      70.917  40.980  60.317  1.00  0.00           C  
ATOM   4149  O   ASP B  46      70.687  40.166  59.426  1.00  0.00           O  
ATOM   4150  N   GLU B  47      72.097  41.010  60.944  1.00  0.00           N  
ATOM   4151  H   GLU B  47      72.223  41.728  61.651  1.00  0.00           H  
ATOM   4152  CA  GLU B  47      73.262  40.180  60.574  1.00  0.00           C  
ATOM   4153  HA  GLU B  47      73.565  40.431  59.556  1.00  0.00           H  
ATOM   4154  CB  GLU B  47      74.451  40.474  61.507  1.00  0.00           C  
ATOM   4155  HB2 GLU B  47      74.141  40.306  62.539  1.00  0.00           H  
ATOM   4156  HB3 GLU B  47      75.253  39.772  61.276  1.00  0.00           H  
ATOM   4157  CG  GLU B  47      75.005  41.902  61.374  1.00  0.00           C  
ATOM   4158  HG2 GLU B  47      75.363  42.055  60.355  1.00  0.00           H  
ATOM   4159  HG3 GLU B  47      74.202  42.616  61.566  1.00  0.00           H  
ATOM   4160  CD  GLU B  47      76.153  42.159  62.360  1.00  0.00           C  
ATOM   4161  OE1 GLU B  47      77.125  41.366  62.414  1.00  0.00           O  
ATOM   4162  OE2 GLU B  47      76.076  43.124  63.154  1.00  0.00           O  
ATOM   4163  C   GLU B  47      72.971  38.667  60.583  1.00  0.00           C  
ATOM   4164  O   GLU B  47      73.544  37.920  59.785  1.00  0.00           O  
ATOM   4165  N   ARG B  48      72.031  38.190  61.414  1.00  0.00           N  
ATOM   4166  H   ARG B  48      71.561  38.834  62.042  1.00  0.00           H  
ATOM   4167  CA  ARG B  48      71.610  36.781  61.368  1.00  0.00           C  
ATOM   4168  HA  ARG B  48      72.519  36.182  61.362  1.00  0.00           H  
ATOM   4169  CB  ARG B  48      70.809  36.420  62.627  1.00  0.00           C  
ATOM   4170  HB2 ARG B  48      71.396  36.684  63.509  1.00  0.00           H  
ATOM   4171  HB3 ARG B  48      69.899  37.018  62.641  1.00  0.00           H  
ATOM   4172  CG  ARG B  48      70.406  34.936  62.738  1.00  0.00           C  
ATOM   4173  HG2 ARG B  48      69.821  34.837  63.652  1.00  0.00           H  
ATOM   4174  HG3 ARG B  48      69.758  34.660  61.905  1.00  0.00           H  
ATOM   4175  CD  ARG B  48      71.565  33.930  62.842  1.00  0.00           C  
ATOM   4176  HD2 ARG B  48      72.294  34.301  63.566  1.00  0.00           H  
ATOM   4177  HD3 ARG B  48      71.156  32.992  63.223  1.00  0.00           H  
ATOM   4178  NE  ARG B  48      72.234  33.659  61.553  1.00  0.00           N  
ATOM   4179  HE  ARG B  48      71.924  34.183  60.742  1.00  0.00           H  
ATOM   4180  CZ  ARG B  48      73.123  32.710  61.320  1.00  0.00           C  
ATOM   4181  NH1 ARG B  48      73.495  31.847  62.215  1.00  0.00           N  
ATOM   4182 HH11 ARG B  48      73.196  31.951  63.180  1.00  0.00           H  
ATOM   4183 HH12 ARG B  48      74.164  31.135  61.953  1.00  0.00           H  
ATOM   4184  NH2 ARG B  48      73.692  32.601  60.160  1.00  0.00           N  
ATOM   4185 HH21 ARG B  48      74.314  31.811  60.012  1.00  0.00           H  
ATOM   4186 HH22 ARG B  48      73.606  33.338  59.473  1.00  0.00           H  
ATOM   4187  C   ARG B  48      70.857  36.444  60.075  1.00  0.00           C  
ATOM   4188  O   ARG B  48      71.092  35.367  59.539  1.00  0.00           O  
ATOM   4189  N   ASN B  49      70.030  37.357  59.554  1.00  0.00           N  
ATOM   4190  H   ASN B  49      69.957  38.244  60.036  1.00  0.00           H  
ATOM   4191  CA  ASN B  49      69.405  37.257  58.223  1.00  0.00           C  
ATOM   4192  HA  ASN B  49      69.155  36.219  58.015  1.00  0.00           H  
ATOM   4193  CB  ASN B  49      68.110  38.099  58.169  1.00  0.00           C  
ATOM   4194  HB2 ASN B  49      68.381  39.154  58.174  1.00  0.00           H  
ATOM   4195  HB3 ASN B  49      67.616  37.890  57.221  1.00  0.00           H  
ATOM   4196  CG  ASN B  49      67.067  37.903  59.258  1.00  0.00           C  
ATOM   4197  OD1 ASN B  49      66.291  38.810  59.527  1.00  0.00           O  
ATOM   4198  ND2 ASN B  49      66.977  36.769  59.912  1.00  0.00           N  
ATOM   4199 HD21 ASN B  49      66.297  36.745  60.662  1.00  0.00           H  
ATOM   4200 HD22 ASN B  49      67.556  35.972  59.680  1.00  0.00           H  
ATOM   4201  C   ASN B  49      70.332  37.728  57.081  1.00  0.00           C  
ATOM   4202  O   ASN B  49      70.031  37.487  55.914  1.00  0.00           O  
ATOM   4203  N   GLN B  50      71.406  38.459  57.400  1.00  0.00           N  
ATOM   4204  H   GLN B  50      71.534  38.657  58.384  1.00  0.00           H  
ATOM   4205  CA  GLN B  50      72.222  39.257  56.475  1.00  0.00           C  
ATOM   4206  HA  GLN B  50      72.887  39.849  57.103  1.00  0.00           H  
ATOM   4207  CB  GLN B  50      73.117  38.332  55.618  1.00  0.00           C  
ATOM   4208  HB2 GLN B  50      72.552  37.457  55.298  1.00  0.00           H  
ATOM   4209  HB3 GLN B  50      73.434  38.845  54.715  1.00  0.00           H  
ATOM   4210  CG  GLN B  50      74.370  37.859  56.375  1.00  0.00           C  
ATOM   4211  HG2 GLN B  50      74.072  37.381  57.304  1.00  0.00           H  
ATOM   4212  HG3 GLN B  50      74.884  37.119  55.762  1.00  0.00           H  
ATOM   4213  CD  GLN B  50      75.357  38.986  56.677  1.00  0.00           C  
ATOM   4214  OE1 GLN B  50      75.785  39.194  57.806  1.00  0.00           O  
ATOM   4215  NE2 GLN B  50      75.730  39.770  55.692  1.00  0.00           N  
ATOM   4216 HE21 GLN B  50      76.365  40.537  55.903  1.00  0.00           H  
ATOM   4217 HE22 GLN B  50      75.384  39.613  54.753  1.00  0.00           H  
ATOM   4218  C   GLN B  50      71.436  40.333  55.683  1.00  0.00           C  
ATOM   4219  O   GLN B  50      71.834  40.693  54.577  1.00  0.00           O  
ATOM   4220  N   ILE B  51      70.338  40.874  56.235  1.00  0.00           N  
ATOM   4221  H   ILE B  51      70.110  40.610  57.185  1.00  0.00           H  
ATOM   4222  CA  ILE B  51      69.501  41.900  55.571  1.00  0.00           C  
ATOM   4223  HA  ILE B  51      69.777  41.946  54.518  1.00  0.00           H  
ATOM   4224  CB  ILE B  51      67.996  41.524  55.609  1.00  0.00           C  
ATOM   4225  HB  ILE B  51      67.708  41.363  56.650  1.00  0.00           H  
ATOM   4226  CG2 ILE B  51      67.114  42.656  55.038  1.00  0.00           C  
ATOM   4227 HG21 ILE B  51      67.396  42.866  54.006  1.00  0.00           H  
ATOM   4228 HG22 ILE B  51      66.061  42.381  55.075  1.00  0.00           H  
ATOM   4229 HG23 ILE B  51      67.216  43.565  55.629  1.00  0.00           H  
ATOM   4230  CG1 ILE B  51      67.744  40.215  54.825  1.00  0.00           C  
ATOM   4231 HG12 ILE B  51      68.001  40.361  53.776  1.00  0.00           H  
ATOM   4232 HG13 ILE B  51      68.393  39.435  55.216  1.00  0.00           H  
ATOM   4233  CD1 ILE B  51      66.304  39.693  54.921  1.00  0.00           C  
ATOM   4234 HD11 ILE B  51      65.631  40.317  54.332  1.00  0.00           H  
ATOM   4235 HD12 ILE B  51      66.261  38.676  54.531  1.00  0.00           H  
ATOM   4236 HD13 ILE B  51      65.985  39.696  55.963  1.00  0.00           H  
ATOM   4237  C   ILE B  51      69.743  43.300  56.158  1.00  0.00           C  
ATOM   4238  O   ILE B  51      69.504  43.531  57.346  1.00  0.00           O  
ATOM   4239  N   LEU B  52      70.119  44.259  55.311  1.00  0.00           N  
ATOM   4240  H   LEU B  52      70.255  43.989  54.342  1.00  0.00           H  
ATOM   4241  CA  LEU B  52      70.130  45.698  55.603  1.00  0.00           C  
ATOM   4242  HA  LEU B  52      70.470  45.859  56.627  1.00  0.00           H  
ATOM   4243  CB  LEU B  52      71.131  46.364  54.635  1.00  0.00           C  
ATOM   4244  HB2 LEU B  52      72.126  45.970  54.845  1.00  0.00           H  
ATOM   4245  HB3 LEU B  52      70.859  46.064  53.622  1.00  0.00           H  
ATOM   4246  CG  LEU B  52      71.197  47.905  54.671  1.00  0.00           C  
ATOM   4247  HG  LEU B  52      70.194  48.328  54.633  1.00  0.00           H  
ATOM   4248  CD1 LEU B  52      71.903  48.410  55.928  1.00  0.00           C  
ATOM   4249 HD11 LEU B  52      72.918  48.011  55.974  1.00  0.00           H  
ATOM   4250 HD12 LEU B  52      71.944  49.498  55.912  1.00  0.00           H  
ATOM   4251 HD13 LEU B  52      71.357  48.093  56.814  1.00  0.00           H  
ATOM   4252  CD2 LEU B  52      71.954  48.435  53.454  1.00  0.00           C  
ATOM   4253 HD21 LEU B  52      71.459  48.107  52.541  1.00  0.00           H  
ATOM   4254 HD22 LEU B  52      71.967  49.525  53.474  1.00  0.00           H  
ATOM   4255 HD23 LEU B  52      72.977  48.062  53.462  1.00  0.00           H  
ATOM   4256  C   LEU B  52      68.724  46.304  55.447  1.00  0.00           C  
ATOM   4257  O   LEU B  52      68.036  45.991  54.478  1.00  0.00           O  
ATOM   4258  N   THR B  53      68.346  47.233  56.331  1.00  0.00           N  
ATOM   4259  H   THR B  53      68.955  47.396  57.129  1.00  0.00           H  
ATOM   4260  CA  THR B  53      67.218  48.171  56.172  1.00  0.00           C  
ATOM   4261  HA  THR B  53      66.735  48.000  55.211  1.00  0.00           H  
ATOM   4262  CB  THR B  53      66.158  47.987  57.278  1.00  0.00           C  
ATOM   4263  HB  THR B  53      66.607  48.217  58.245  1.00  0.00           H  
ATOM   4264  CG2 THR B  53      64.932  48.882  57.071  1.00  0.00           C  
ATOM   4265 HG21 THR B  53      64.470  48.667  56.109  1.00  0.00           H  
ATOM   4266 HG22 THR B  53      64.211  48.698  57.869  1.00  0.00           H  
ATOM   4267 HG23 THR B  53      65.208  49.934  57.096  1.00  0.00           H  
ATOM   4268  OG1 THR B  53      65.656  46.670  57.316  1.00  0.00           O  
ATOM   4269  HG1 THR B  53      66.415  46.080  57.517  1.00  0.00           H  
ATOM   4270  C   THR B  53      67.749  49.611  56.204  1.00  0.00           C  
ATOM   4271  O   THR B  53      68.458  49.989  57.140  1.00  0.00           O  
ATOM   4272  N   ALA B  54      67.397  50.446  55.221  1.00  0.00           N  
ATOM   4273  H   ALA B  54      66.809  50.095  54.471  1.00  0.00           H  
ATOM   4274  CA  ALA B  54      67.889  51.826  55.113  1.00  0.00           C  
ATOM   4275  HA  ALA B  54      68.141  52.193  56.108  1.00  0.00           H  
ATOM   4276  CB  ALA B  54      69.179  51.823  54.280  1.00  0.00           C  
ATOM   4277  HB1 ALA B  54      69.916  51.161  54.737  1.00  0.00           H  
ATOM   4278  HB2 ALA B  54      68.968  51.481  53.265  1.00  0.00           H  
ATOM   4279  HB3 ALA B  54      69.595  52.831  54.235  1.00  0.00           H  
ATOM   4280  C   ALA B  54      66.848  52.808  54.539  1.00  0.00           C  
ATOM   4281  O   ALA B  54      65.921  52.409  53.831  1.00  0.00           O  
ATOM   4282  N   TYR B  55      67.031  54.099  54.840  1.00  0.00           N  
ATOM   4283  H   TYR B  55      67.831  54.338  55.418  1.00  0.00           H  
ATOM   4284  CA  TYR B  55      66.273  55.217  54.265  1.00  0.00           C  
ATOM   4285  HA  TYR B  55      65.418  54.837  53.705  1.00  0.00           H  
ATOM   4286  CB  TYR B  55      65.752  56.148  55.373  1.00  0.00           C  
ATOM   4287  HB2 TYR B  55      66.618  56.581  55.874  1.00  0.00           H  
ATOM   4288  HB3 TYR B  55      65.213  56.969  54.897  1.00  0.00           H  
ATOM   4289  CG  TYR B  55      64.841  55.575  56.449  1.00  0.00           C  
ATOM   4290  CD1 TYR B  55      64.077  54.405  56.257  1.00  0.00           C  
ATOM   4291  HD1 TYR B  55      64.136  53.859  55.326  1.00  0.00           H  
ATOM   4292  CE1 TYR B  55      63.215  53.945  57.276  1.00  0.00           C  
ATOM   4293  HE1 TYR B  55      62.610  53.062  57.133  1.00  0.00           H  
ATOM   4294  CZ  TYR B  55      63.122  54.649  58.495  1.00  0.00           C  
ATOM   4295  OH  TYR B  55      62.276  54.236  59.472  1.00  0.00           O  
ATOM   4296  HH  TYR B  55      61.905  54.992  59.957  1.00  0.00           H  
ATOM   4297  CE2 TYR B  55      63.902  55.804  58.693  1.00  0.00           C  
ATOM   4298  HE2 TYR B  55      63.856  56.322  59.636  1.00  0.00           H  
ATOM   4299  CD2 TYR B  55      64.737  56.276  57.666  1.00  0.00           C  
ATOM   4300  HD2 TYR B  55      65.295  57.190  57.810  1.00  0.00           H  
ATOM   4301  C   TYR B  55      67.154  56.025  53.300  1.00  0.00           C  
ATOM   4302  O   TYR B  55      68.290  56.376  53.640  1.00  0.00           O  
ATOM   4303  N   LEU B  56      66.615  56.366  52.126  1.00  0.00           N  
ATOM   4304  H   LEU B  56      65.658  56.081  51.940  1.00  0.00           H  
ATOM   4305  CA  LEU B  56      67.305  57.097  51.056  1.00  0.00           C  
ATOM   4306  HA  LEU B  56      68.244  57.499  51.435  1.00  0.00           H  
ATOM   4307  CB  LEU B  56      67.616  56.147  49.876  1.00  0.00           C  
ATOM   4308  HB2 LEU B  56      66.665  55.851  49.434  1.00  0.00           H  
ATOM   4309  HB3 LEU B  56      68.165  56.709  49.119  1.00  0.00           H  
ATOM   4310  CG  LEU B  56      68.401  54.857  50.188  1.00  0.00           C  
ATOM   4311  HG  LEU B  56      67.872  54.274  50.942  1.00  0.00           H  
ATOM   4312  CD1 LEU B  56      68.513  54.007  48.921  1.00  0.00           C  
ATOM   4313 HD11 LEU B  56      69.069  54.542  48.151  1.00  0.00           H  
ATOM   4314 HD12 LEU B  56      69.022  53.071  49.153  1.00  0.00           H  
ATOM   4315 HD13 LEU B  56      67.516  53.772  48.551  1.00  0.00           H  
ATOM   4316  CD2 LEU B  56      69.816  55.147  50.685  1.00  0.00           C  
ATOM   4317 HD21 LEU B  56      70.343  55.787  49.977  1.00  0.00           H  
ATOM   4318 HD22 LEU B  56      69.758  55.639  51.651  1.00  0.00           H  
ATOM   4319 HD23 LEU B  56      70.363  54.212  50.809  1.00  0.00           H  
ATOM   4320  C   LEU B  56      66.466  58.281  50.541  1.00  0.00           C  
ATOM   4321  O   LEU B  56      65.234  58.224  50.542  1.00  0.00           O  
ATOM   4322  N   TRP B  57      67.139  59.306  50.013  1.00  0.00           N  
ATOM   4323  H   TRP B  57      68.152  59.284  50.092  1.00  0.00           H  
ATOM   4324  CA  TRP B  57      66.576  60.201  48.993  1.00  0.00           C  
ATOM   4325  HA  TRP B  57      65.487  60.128  48.995  1.00  0.00           H  
ATOM   4326  CB  TRP B  57      66.952  61.662  49.273  1.00  0.00           C  
ATOM   4327  HB2 TRP B  57      68.031  61.738  49.395  1.00  0.00           H  
ATOM   4328  HB3 TRP B  57      66.684  62.252  48.396  1.00  0.00           H  
ATOM   4329  CG  TRP B  57      66.279  62.298  50.449  1.00  0.00           C  
ATOM   4330  CD1 TRP B  57      66.864  62.614  51.625  1.00  0.00           C  
ATOM   4331  HD1 TRP B  57      67.904  62.435  51.875  1.00  0.00           H  
ATOM   4332  NE1 TRP B  57      65.933  63.198  52.462  1.00  0.00           N  
ATOM   4333  HE1 TRP B  57      66.162  63.562  53.390  1.00  0.00           H  
ATOM   4334  CE2 TRP B  57      64.687  63.253  51.878  1.00  0.00           C  
ATOM   4335  CZ2 TRP B  57      63.438  63.704  52.323  1.00  0.00           C  
ATOM   4336  HZ2 TRP B  57      63.323  64.089  53.326  1.00  0.00           H  
ATOM   4337  CH2 TRP B  57      62.343  63.652  51.444  1.00  0.00           C  
ATOM   4338  HH2 TRP B  57      61.368  63.994  51.767  1.00  0.00           H  
ATOM   4339  CZ3 TRP B  57      62.522  63.189  50.128  1.00  0.00           C  
ATOM   4340  HZ3 TRP B  57      61.682  63.191  49.448  1.00  0.00           H  
ATOM   4341  CE3 TRP B  57      63.778  62.723  49.697  1.00  0.00           C  
ATOM   4342  HE3 TRP B  57      63.902  62.353  48.690  1.00  0.00           H  
ATOM   4343  CD2 TRP B  57      64.887  62.723  50.569  1.00  0.00           C  
ATOM   4344  C   TRP B  57      67.077  59.775  47.608  1.00  0.00           C  
ATOM   4345  O   TRP B  57      68.288  59.661  47.393  1.00  0.00           O  
ATOM   4346  N   ILE B  58      66.163  59.568  46.659  1.00  0.00           N  
ATOM   4347  H   ILE B  58      65.182  59.704  46.894  1.00  0.00           H  
ATOM   4348  CA  ILE B  58      66.470  59.118  45.292  1.00  0.00           C  
ATOM   4349  HA  ILE B  58      67.547  58.987  45.181  1.00  0.00           H  
ATOM   4350  CB  ILE B  58      65.805  57.746  45.010  1.00  0.00           C  
ATOM   4351  HB  ILE B  58      64.727  57.846  45.154  1.00  0.00           H  
ATOM   4352  CG2 ILE B  58      66.043  57.317  43.547  1.00  0.00           C  
ATOM   4353 HG21 ILE B  58      67.109  57.209  43.350  1.00  0.00           H  
ATOM   4354 HG22 ILE B  58      65.541  56.372  43.345  1.00  0.00           H  
ATOM   4355 HG23 ILE B  58      65.622  58.047  42.856  1.00  0.00           H  
ATOM   4356  CG1 ILE B  58      66.327  56.694  46.022  1.00  0.00           C  
ATOM   4357 HG12 ILE B  58      67.416  56.709  46.032  1.00  0.00           H  
ATOM   4358 HG13 ILE B  58      65.987  56.971  47.020  1.00  0.00           H  
ATOM   4359  CD1 ILE B  58      65.865  55.252  45.773  1.00  0.00           C  
ATOM   4360 HD11 ILE B  58      64.781  55.223  45.658  1.00  0.00           H  
ATOM   4361 HD12 ILE B  58      66.341  54.849  44.880  1.00  0.00           H  
ATOM   4362 HD13 ILE B  58      66.148  54.631  46.623  1.00  0.00           H  
ATOM   4363  C   ILE B  58      66.033  60.193  44.295  1.00  0.00           C  
ATOM   4364  O   ILE B  58      64.863  60.582  44.285  1.00  0.00           O  
ATOM   4365  N   ARG B  59      66.951  60.657  43.439  1.00  0.00           N  
ATOM   4366  H   ARG B  59      67.895  60.280  43.505  1.00  0.00           H  
ATOM   4367  CA  ARG B  59      66.699  61.659  42.391  1.00  0.00           C  
ATOM   4368  HA  ARG B  59      65.684  62.030  42.490  1.00  0.00           H  
ATOM   4369  CB  ARG B  59      67.643  62.853  42.596  1.00  0.00           C  
ATOM   4370  HB2 ARG B  59      67.473  63.261  43.594  1.00  0.00           H  
ATOM   4371  HB3 ARG B  59      68.670  62.496  42.544  1.00  0.00           H  
ATOM   4372  CG  ARG B  59      67.445  63.967  41.550  1.00  0.00           C  
ATOM   4373  HG2 ARG B  59      67.566  63.554  40.550  1.00  0.00           H  
ATOM   4374  HG3 ARG B  59      66.438  64.376  41.634  1.00  0.00           H  
ATOM   4375  CD  ARG B  59      68.478  65.088  41.712  1.00  0.00           C  
ATOM   4376  HD2 ARG B  59      69.469  64.654  41.589  1.00  0.00           H  
ATOM   4377  HD3 ARG B  59      68.325  65.833  40.929  1.00  0.00           H  
ATOM   4378  NE  ARG B  59      68.361  65.739  43.024  1.00  0.00           N  
ATOM   4379  HE  ARG B  59      67.419  65.881  43.379  1.00  0.00           H  
ATOM   4380  CZ  ARG B  59      69.335  66.113  43.830  1.00  0.00           C  
ATOM   4381  NH1 ARG B  59      70.595  66.076  43.520  1.00  0.00           N  
ATOM   4382 HH11 ARG B  59      70.895  65.808  42.587  1.00  0.00           H  
ATOM   4383 HH12 ARG B  59      71.263  66.344  44.233  1.00  0.00           H  
ATOM   4384  NH2 ARG B  59      69.053  66.524  45.024  1.00  0.00           N  
ATOM   4385 HH21 ARG B  59      68.094  66.456  45.336  1.00  0.00           H  
ATOM   4386 HH22 ARG B  59      69.822  66.744  45.649  1.00  0.00           H  
ATOM   4387  C   ARG B  59      66.843  61.051  40.997  1.00  0.00           C  
ATOM   4388  O   ARG B  59      67.903  60.524  40.671  1.00  0.00           O  
ATOM   4389  N   GLN B  60      65.805  61.186  40.172  1.00  0.00           N  
ATOM   4390  H   GLN B  60      64.975  61.633  40.543  1.00  0.00           H  
ATOM   4391  CA  GLN B  60      65.797  60.838  38.742  1.00  0.00           C  
ATOM   4392  HA  GLN B  60      66.714  60.304  38.486  1.00  0.00           H  
ATOM   4393  CB  GLN B  60      64.600  59.912  38.444  1.00  0.00           C  
ATOM   4394  HB2 GLN B  60      63.688  60.410  38.777  1.00  0.00           H  
ATOM   4395  HB3 GLN B  60      64.527  59.750  37.368  1.00  0.00           H  
ATOM   4396  CG  GLN B  60      64.690  58.541  39.138  1.00  0.00           C  
ATOM   4397  HG2 GLN B  60      65.446  57.936  38.638  1.00  0.00           H  
ATOM   4398  HG3 GLN B  60      64.992  58.665  40.178  1.00  0.00           H  
ATOM   4399  CD  GLN B  60      63.362  57.787  39.112  1.00  0.00           C  
ATOM   4400  OE1 GLN B  60      62.992  57.157  38.131  1.00  0.00           O  
ATOM   4401  NE2 GLN B  60      62.597  57.809  40.179  1.00  0.00           N  
ATOM   4402 HE21 GLN B  60      61.738  57.280  40.167  1.00  0.00           H  
ATOM   4403 HE22 GLN B  60      62.852  58.380  40.984  1.00  0.00           H  
ATOM   4404  C   GLN B  60      65.739  62.116  37.882  1.00  0.00           C  
ATOM   4405  O   GLN B  60      65.035  63.058  38.246  1.00  0.00           O  
ATOM   4406  N   ILE B  61      66.462  62.163  36.756  1.00  0.00           N  
ATOM   4407  H   ILE B  61      67.103  61.395  36.581  1.00  0.00           H  
ATOM   4408  CA  ILE B  61      66.582  63.341  35.868  1.00  0.00           C  
ATOM   4409  HA  ILE B  61      65.770  64.037  36.079  1.00  0.00           H  
ATOM   4410  CB  ILE B  61      67.928  64.076  36.113  1.00  0.00           C  
ATOM   4411  HB  ILE B  61      68.725  63.371  35.882  1.00  0.00           H  
ATOM   4412  CG2 ILE B  61      68.069  65.284  35.167  1.00  0.00           C  
ATOM   4413 HG21 ILE B  61      67.234  65.971  35.315  1.00  0.00           H  
ATOM   4414 HG22 ILE B  61      69.000  65.816  35.359  1.00  0.00           H  
ATOM   4415 HG23 ILE B  61      68.093  64.959  34.128  1.00  0.00           H  
ATOM   4416  CG1 ILE B  61      68.141  64.553  37.568  1.00  0.00           C  
ATOM   4417 HG12 ILE B  61      67.589  65.477  37.730  1.00  0.00           H  
ATOM   4418 HG13 ILE B  61      67.766  63.810  38.264  1.00  0.00           H  
ATOM   4419  CD1 ILE B  61      69.618  64.772  37.924  1.00  0.00           C  
ATOM   4420 HD11 ILE B  61      69.699  65.051  38.974  1.00  0.00           H  
ATOM   4421 HD12 ILE B  61      70.179  63.851  37.760  1.00  0.00           H  
ATOM   4422 HD13 ILE B  61      70.047  65.571  37.320  1.00  0.00           H  
ATOM   4423  C   ILE B  61      66.483  62.916  34.391  1.00  0.00           C  
ATOM   4424  O   ILE B  61      67.262  62.064  33.953  1.00  0.00           O  
ATOM   4425  N   TRP B  62      65.584  63.514  33.600  1.00  0.00           N  
ATOM   4426  H   TRP B  62      64.976  64.226  34.003  1.00  0.00           H  
ATOM   4427  CA  TRP B  62      65.446  63.254  32.153  1.00  0.00           C  
ATOM   4428  HA  TRP B  62      66.440  63.179  31.714  1.00  0.00           H  
ATOM   4429  CB  TRP B  62      64.712  61.922  31.918  1.00  0.00           C  
ATOM   4430  HB2 TRP B  62      64.827  61.660  30.866  1.00  0.00           H  
ATOM   4431  HB3 TRP B  62      65.204  61.136  32.489  1.00  0.00           H  
ATOM   4432  CG  TRP B  62      63.246  61.902  32.247  1.00  0.00           C  
ATOM   4433  CD1 TRP B  62      62.249  62.066  31.348  1.00  0.00           C  
ATOM   4434  HD1 TRP B  62      62.393  62.218  30.285  1.00  0.00           H  
ATOM   4435  NE1 TRP B  62      61.029  62.044  31.991  1.00  0.00           N  
ATOM   4436  HE1 TRP B  62      60.148  62.198  31.519  1.00  0.00           H  
ATOM   4437  CE2 TRP B  62      61.175  61.844  33.345  1.00  0.00           C  
ATOM   4438  CZ2 TRP B  62      60.254  61.739  34.397  1.00  0.00           C  
ATOM   4439  HZ2 TRP B  62      59.195  61.814  34.202  1.00  0.00           H  
ATOM   4440  CH2 TRP B  62      60.727  61.549  35.705  1.00  0.00           C  
ATOM   4441  HH2 TRP B  62      60.026  61.478  36.525  1.00  0.00           H  
ATOM   4442  CZ3 TRP B  62      62.111  61.467  35.942  1.00  0.00           C  
ATOM   4443  HZ3 TRP B  62      62.472  61.338  36.950  1.00  0.00           H  
ATOM   4444  CE3 TRP B  62      63.027  61.560  34.875  1.00  0.00           C  
ATOM   4445  HE3 TRP B  62      64.084  61.491  35.069  1.00  0.00           H  
ATOM   4446  CD2 TRP B  62      62.586  61.757  33.546  1.00  0.00           C  
ATOM   4447  C   TRP B  62      64.704  64.383  31.414  1.00  0.00           C  
ATOM   4448  O   TRP B  62      63.981  65.159  32.029  1.00  0.00           O  
ATOM   4449  N   HIS B  63      64.843  64.471  30.088  1.00  0.00           N  
ATOM   4450  H   HIS B  63      65.481  63.834  29.623  1.00  0.00           H  
ATOM   4451  CA  HIS B  63      64.001  65.330  29.242  1.00  0.00           C  
ATOM   4452  HA  HIS B  63      63.692  66.202  29.817  1.00  0.00           H  
ATOM   4453  CB  HIS B  63      64.786  65.839  28.025  1.00  0.00           C  
ATOM   4454  HB2 HIS B  63      65.354  65.020  27.581  1.00  0.00           H  
ATOM   4455  HB3 HIS B  63      64.081  66.195  27.272  1.00  0.00           H  
ATOM   4456  CG  HIS B  63      65.714  66.980  28.344  1.00  0.00           C  
ATOM   4457  ND1 HIS B  63      67.087  66.892  28.583  1.00  0.00           N  
ATOM   4458  CE1 HIS B  63      67.507  68.154  28.778  1.00  0.00           C  
ATOM   4459  HE1 HIS B  63      68.529  68.444  28.984  1.00  0.00           H  
ATOM   4460  NE2 HIS B  63      66.475  69.008  28.684  1.00  0.00           N  
ATOM   4461  HE2 HIS B  63      66.525  70.023  28.811  1.00  0.00           H  
ATOM   4462  CD2 HIS B  63      65.338  68.287  28.412  1.00  0.00           C  
ATOM   4463  HD2 HIS B  63      64.344  68.678  28.248  1.00  0.00           H  
ATOM   4464  C   HIS B  63      62.722  64.626  28.776  1.00  0.00           C  
ATOM   4465  O   HIS B  63      62.776  63.538  28.199  1.00  0.00           O  
ATOM   4466  N   ASP B  64      61.578  65.282  28.945  1.00  0.00           N  
ATOM   4467  H   ASP B  64      61.605  66.162  29.452  1.00  0.00           H  
ATOM   4468  CA  ASP B  64      60.327  64.982  28.245  1.00  0.00           C  
ATOM   4469  HA  ASP B  64      60.280  63.909  28.059  1.00  0.00           H  
ATOM   4470  CB  ASP B  64      59.152  65.341  29.172  1.00  0.00           C  
ATOM   4471  HB2 ASP B  64      59.305  64.845  30.132  1.00  0.00           H  
ATOM   4472  HB3 ASP B  64      59.148  66.418  29.348  1.00  0.00           H  
ATOM   4473  CG  ASP B  64      57.792  64.922  28.613  1.00  0.00           C  
ATOM   4474  OD1 ASP B  64      57.412  65.451  27.545  1.00  0.00           O  
ATOM   4475  OD2 ASP B  64      57.133  64.060  29.237  1.00  0.00           O  
ATOM   4476  C   ASP B  64      60.288  65.712  26.882  1.00  0.00           C  
ATOM   4477  O   ASP B  64      60.670  66.880  26.772  1.00  0.00           O  
ATOM   4478  N   ALA B  65      59.878  65.021  25.814  1.00  0.00           N  
ATOM   4479  H   ALA B  65      59.602  64.060  25.941  1.00  0.00           H  
ATOM   4480  CA  ALA B  65      59.836  65.571  24.455  1.00  0.00           C  
ATOM   4481  HA  ALA B  65      60.725  66.176  24.301  1.00  0.00           H  
ATOM   4482  CB  ALA B  65      59.890  64.398  23.477  1.00  0.00           C  
ATOM   4483  HB1 ALA B  65      59.917  64.770  22.452  1.00  0.00           H  
ATOM   4484  HB2 ALA B  65      60.796  63.826  23.667  1.00  0.00           H  
ATOM   4485  HB3 ALA B  65      59.011  63.764  23.601  1.00  0.00           H  
ATOM   4486  C   ALA B  65      58.623  66.470  24.146  1.00  0.00           C  
ATOM   4487  O   ALA B  65      58.641  67.199  23.149  1.00  0.00           O  
ATOM   4488  N   TYR B  66      57.566  66.405  24.955  1.00  0.00           N  
ATOM   4489  H   TYR B  66      57.643  65.837  25.798  1.00  0.00           H  
ATOM   4490  CA  TYR B  66      56.247  66.979  24.676  1.00  0.00           C  
ATOM   4491  HA  TYR B  66      56.208  67.345  23.650  1.00  0.00           H  
ATOM   4492  CB  TYR B  66      55.201  65.860  24.825  1.00  0.00           C  
ATOM   4493  HB2 TYR B  66      55.123  65.613  25.884  1.00  0.00           H  
ATOM   4494  HB3 TYR B  66      54.232  66.251  24.510  1.00  0.00           H  
ATOM   4495  CG  TYR B  66      55.466  64.572  24.050  1.00  0.00           C  
ATOM   4496  CD1 TYR B  66      55.965  64.606  22.732  1.00  0.00           C  
ATOM   4497  HD1 TYR B  66      56.195  65.552  22.261  1.00  0.00           H  
ATOM   4498  CE1 TYR B  66      56.159  63.413  22.007  1.00  0.00           C  
ATOM   4499  HE1 TYR B  66      56.532  63.449  20.993  1.00  0.00           H  
ATOM   4500  CZ  TYR B  66      55.820  62.174  22.586  1.00  0.00           C  
ATOM   4501  OH  TYR B  66      55.964  61.025  21.877  1.00  0.00           O  
ATOM   4502  HH  TYR B  66      56.857  60.956  21.487  1.00  0.00           H  
ATOM   4503  CE2 TYR B  66      55.309  62.137  23.899  1.00  0.00           C  
ATOM   4504  HE2 TYR B  66      55.049  61.186  24.341  1.00  0.00           H  
ATOM   4505  CD2 TYR B  66      55.157  63.328  24.637  1.00  0.00           C  
ATOM   4506  HD2 TYR B  66      54.781  63.283  25.652  1.00  0.00           H  
ATOM   4507  C   TYR B  66      55.909  68.164  25.593  1.00  0.00           C  
ATOM   4508  O   TYR B  66      55.270  69.123  25.156  1.00  0.00           O  
ATOM   4509  N   LEU B  67      56.356  68.135  26.851  1.00  0.00           N  
ATOM   4510  H   LEU B  67      56.847  67.290  27.146  1.00  0.00           H  
ATOM   4511  CA  LEU B  67      56.055  69.141  27.881  1.00  0.00           C  
ATOM   4512  HA  LEU B  67      55.027  69.470  27.733  1.00  0.00           H  
ATOM   4513  CB  LEU B  67      56.134  68.470  29.269  1.00  0.00           C  
ATOM   4514  HB2 LEU B  67      57.156  68.118  29.421  1.00  0.00           H  
ATOM   4515  HB3 LEU B  67      55.925  69.218  30.032  1.00  0.00           H  
ATOM   4516  CG  LEU B  67      55.165  67.291  29.487  1.00  0.00           C  
ATOM   4517  HG  LEU B  67      55.328  66.533  28.726  1.00  0.00           H  
ATOM   4518  CD1 LEU B  67      55.428  66.668  30.857  1.00  0.00           C  
ATOM   4519 HD11 LEU B  67      55.282  67.406  31.643  1.00  0.00           H  
ATOM   4520 HD12 LEU B  67      54.754  65.826  31.007  1.00  0.00           H  
ATOM   4521 HD13 LEU B  67      56.450  66.295  30.891  1.00  0.00           H  
ATOM   4522  CD2 LEU B  67      53.699  67.724  29.430  1.00  0.00           C  
ATOM   4523 HD21 LEU B  67      53.448  68.074  28.430  1.00  0.00           H  
ATOM   4524 HD22 LEU B  67      53.060  66.871  29.656  1.00  0.00           H  
ATOM   4525 HD23 LEU B  67      53.514  68.511  30.160  1.00  0.00           H  
ATOM   4526  C   LEU B  67      56.909  70.430  27.779  1.00  0.00           C  
ATOM   4527  O   LEU B  67      57.367  70.953  28.793  1.00  0.00           O  
ATOM   4528  N   THR B  68      57.145  70.949  26.567  1.00  0.00           N  
ATOM   4529  H   THR B  68      56.700  70.505  25.774  1.00  0.00           H  
ATOM   4530  CA  THR B  68      58.034  72.106  26.312  1.00  0.00           C  
ATOM   4531  HA  THR B  68      58.545  72.354  27.245  1.00  0.00           H  
ATOM   4532  CB  THR B  68      59.155  71.765  25.307  1.00  0.00           C  
ATOM   4533  HB  THR B  68      59.896  72.564  25.339  1.00  0.00           H  
ATOM   4534  CG2 THR B  68      59.845  70.449  25.665  1.00  0.00           C  
ATOM   4535 HG21 THR B  68      59.994  70.404  26.739  1.00  0.00           H  
ATOM   4536 HG22 THR B  68      59.237  69.597  25.361  1.00  0.00           H  
ATOM   4537 HG23 THR B  68      60.817  70.393  25.179  1.00  0.00           H  
ATOM   4538  OG1 THR B  68      58.698  71.629  23.972  1.00  0.00           O  
ATOM   4539  HG1 THR B  68      58.562  72.532  23.624  1.00  0.00           H  
ATOM   4540  C   THR B  68      57.268  73.368  25.894  1.00  0.00           C  
ATOM   4541  O   THR B  68      56.272  73.300  25.162  1.00  0.00           O  
ATOM   4542  N   TRP B  69      57.744  74.544  26.313  1.00  0.00           N  
ATOM   4543  H   TRP B  69      58.590  74.561  26.874  1.00  0.00           H  
ATOM   4544  CA  TRP B  69      57.124  75.843  26.009  1.00  0.00           C  
ATOM   4545  HA  TRP B  69      56.542  75.751  25.092  1.00  0.00           H  
ATOM   4546  CB  TRP B  69      56.156  76.258  27.132  1.00  0.00           C  
ATOM   4547  HB2 TRP B  69      55.606  77.135  26.792  1.00  0.00           H  
ATOM   4548  HB3 TRP B  69      55.423  75.463  27.267  1.00  0.00           H  
ATOM   4549  CG  TRP B  69      56.752  76.580  28.476  1.00  0.00           C  
ATOM   4550  CD1 TRP B  69      57.042  77.821  28.933  1.00  0.00           C  
ATOM   4551  HD1 TRP B  69      56.883  78.737  28.379  1.00  0.00           H  
ATOM   4552  NE1 TRP B  69      57.566  77.746  30.209  1.00  0.00           N  
ATOM   4553  HE1 TRP B  69      57.900  78.551  30.739  1.00  0.00           H  
ATOM   4554  CE2 TRP B  69      57.613  76.447  30.658  1.00  0.00           C  
ATOM   4555  CZ2 TRP B  69      58.032  75.870  31.867  1.00  0.00           C  
ATOM   4556  HZ2 TRP B  69      58.394  76.497  32.666  1.00  0.00           H  
ATOM   4557  CH2 TRP B  69      57.973  74.473  32.014  1.00  0.00           C  
ATOM   4558  HH2 TRP B  69      58.294  74.007  32.935  1.00  0.00           H  
ATOM   4559  CZ3 TRP B  69      57.510  73.681  30.946  1.00  0.00           C  
ATOM   4560  HZ3 TRP B  69      57.487  72.604  31.036  1.00  0.00           H  
ATOM   4561  CE3 TRP B  69      57.087  74.273  29.741  1.00  0.00           C  
ATOM   4562  HE3 TRP B  69      56.730  73.643  28.939  1.00  0.00           H  
ATOM   4563  CD2 TRP B  69      57.124  75.672  29.562  1.00  0.00           C  
ATOM   4564  C   TRP B  69      58.161  76.941  25.754  1.00  0.00           C  
ATOM   4565  O   TRP B  69      59.319  76.829  26.160  1.00  0.00           O  
ATOM   4566  N   ASP B  70      57.744  78.021  25.093  1.00  0.00           N  
ATOM   4567  H   ASP B  70      56.789  78.059  24.751  1.00  0.00           H  
ATOM   4568  CA  ASP B  70      58.505  79.268  25.077  1.00  0.00           C  
ATOM   4569  HA  ASP B  70      59.569  79.035  25.059  1.00  0.00           H  
ATOM   4570  CB  ASP B  70      58.187  80.052  23.798  1.00  0.00           C  
ATOM   4571  HB2 ASP B  70      58.551  79.483  22.941  1.00  0.00           H  
ATOM   4572  HB3 ASP B  70      57.107  80.133  23.708  1.00  0.00           H  
ATOM   4573  CG  ASP B  70      58.805  81.455  23.752  1.00  0.00           C  
ATOM   4574  OD1 ASP B  70      59.749  81.758  24.519  1.00  0.00           O  
ATOM   4575  OD2 ASP B  70      58.393  82.269  22.893  1.00  0.00           O  
ATOM   4576  C   ASP B  70      58.201  80.086  26.343  1.00  0.00           C  
ATOM   4577  O   ASP B  70      57.052  80.464  26.593  1.00  0.00           O  
ATOM   4578  N   ARG B  71      59.249  80.409  27.111  1.00  0.00           N  
ATOM   4579  H   ARG B  71      60.159  80.100  26.778  1.00  0.00           H  
ATOM   4580  CA  ARG B  71      59.220  81.278  28.301  1.00  0.00           C  
ATOM   4581  HA  ARG B  71      58.737  80.762  29.132  1.00  0.00           H  
ATOM   4582  CB  ARG B  71      60.673  81.631  28.681  1.00  0.00           C  
ATOM   4583  HB2 ARG B  71      61.158  82.081  27.812  1.00  0.00           H  
ATOM   4584  HB3 ARG B  71      60.667  82.377  29.478  1.00  0.00           H  
ATOM   4585  CG  ARG B  71      61.501  80.424  29.160  1.00  0.00           C  
ATOM   4586  HG2 ARG B  71      61.216  80.193  30.188  1.00  0.00           H  
ATOM   4587  HG3 ARG B  71      61.287  79.550  28.547  1.00  0.00           H  
ATOM   4588  CD  ARG B  71      63.012  80.701  29.107  1.00  0.00           C  
ATOM   4589  HD2 ARG B  71      63.215  81.676  29.551  1.00  0.00           H  
ATOM   4590  HD3 ARG B  71      63.523  79.936  29.696  1.00  0.00           H  
ATOM   4591  NE  ARG B  71      63.527  80.660  27.724  1.00  0.00           N  
ATOM   4592  HE  ARG B  71      62.853  80.471  26.989  1.00  0.00           H  
ATOM   4593  CZ  ARG B  71      64.785  80.751  27.331  1.00  0.00           C  
ATOM   4594  NH1 ARG B  71      65.762  81.017  28.146  1.00  0.00           N  
ATOM   4595 HH11 ARG B  71      65.577  81.203  29.125  1.00  0.00           H  
ATOM   4596 HH12 ARG B  71      66.713  81.026  27.790  1.00  0.00           H  
ATOM   4597  NH2 ARG B  71      65.110  80.568  26.085  1.00  0.00           N  
ATOM   4598 HH21 ARG B  71      66.075  80.639  25.815  1.00  0.00           H  
ATOM   4599 HH22 ARG B  71      64.412  80.317  25.393  1.00  0.00           H  
ATOM   4600  C   ARG B  71      58.433  82.566  28.043  1.00  0.00           C  
ATOM   4601  O   ARG B  71      57.599  82.960  28.856  1.00  0.00           O  
ATOM   4602  N   ASP B  72      58.648  83.188  26.885  1.00  0.00           N  
ATOM   4603  H   ASP B  72      59.267  82.735  26.218  1.00  0.00           H  
ATOM   4604  CA  ASP B  72      58.058  84.481  26.520  1.00  0.00           C  
ATOM   4605  HA  ASP B  72      58.207  85.165  27.357  1.00  0.00           H  
ATOM   4606  CB  ASP B  72      58.803  85.069  25.307  1.00  0.00           C  
ATOM   4607  HB2 ASP B  72      58.538  84.488  24.424  1.00  0.00           H  
ATOM   4608  HB3 ASP B  72      58.453  86.090  25.148  1.00  0.00           H  
ATOM   4609  CG  ASP B  72      60.333  85.106  25.427  1.00  0.00           C  
ATOM   4610  OD1 ASP B  72      61.008  84.940  24.385  1.00  0.00           O  
ATOM   4611  OD2 ASP B  72      60.886  85.328  26.535  1.00  0.00           O  
ATOM   4612  C   ASP B  72      56.535  84.423  26.259  1.00  0.00           C  
ATOM   4613  O   ASP B  72      55.892  85.470  26.200  1.00  0.00           O  
ATOM   4614  N   GLN B  73      55.930  83.231  26.131  1.00  0.00           N  
ATOM   4615  H   GLN B  73      56.501  82.394  26.197  1.00  0.00           H  
ATOM   4616  CA  GLN B  73      54.473  83.052  25.954  1.00  0.00           C  
ATOM   4617  HA  GLN B  73      54.044  84.006  25.656  1.00  0.00           H  
ATOM   4618  CB  GLN B  73      54.180  82.057  24.818  1.00  0.00           C  
ATOM   4619  HB2 GLN B  73      54.409  81.048  25.165  1.00  0.00           H  
ATOM   4620  HB3 GLN B  73      53.115  82.106  24.598  1.00  0.00           H  
ATOM   4621  CG  GLN B  73      54.951  82.304  23.510  1.00  0.00           C  
ATOM   4622  HG2 GLN B  73      55.955  81.925  23.649  1.00  0.00           H  
ATOM   4623  HG3 GLN B  73      54.491  81.736  22.702  1.00  0.00           H  
ATOM   4624  CD  GLN B  73      55.055  83.768  23.101  1.00  0.00           C  
ATOM   4625  OE1 GLN B  73      54.082  84.518  23.116  1.00  0.00           O  
ATOM   4626  NE2 GLN B  73      56.239  84.228  22.761  1.00  0.00           N  
ATOM   4627 HE21 GLN B  73      56.368  85.232  22.737  1.00  0.00           H  
ATOM   4628 HE22 GLN B  73      57.049  83.606  22.791  1.00  0.00           H  
ATOM   4629  C   GLN B  73      53.725  82.664  27.245  1.00  0.00           C  
ATOM   4630  O   GLN B  73      52.498  82.499  27.235  1.00  0.00           O  
ATOM   4631  N   TYR B  74      54.452  82.551  28.359  1.00  0.00           N  
ATOM   4632  H   TYR B  74      55.453  82.685  28.274  1.00  0.00           H  
ATOM   4633  CA  TYR B  74      53.938  82.264  29.702  1.00  0.00           C  
ATOM   4634  HA  TYR B  74      52.870  82.480  29.719  1.00  0.00           H  
ATOM   4635  CB  TYR B  74      54.110  80.766  30.021  1.00  0.00           C  
ATOM   4636  HB2 TYR B  74      55.162  80.495  29.909  1.00  0.00           H  
ATOM   4637  HB3 TYR B  74      53.843  80.597  31.065  1.00  0.00           H  
ATOM   4638  CG  TYR B  74      53.259  79.834  29.169  1.00  0.00           C  
ATOM   4639  CD1 TYR B  74      53.758  79.307  27.959  1.00  0.00           C  
ATOM   4640  HD1 TYR B  74      54.747  79.583  27.617  1.00  0.00           H  
ATOM   4641  CE1 TYR B  74      52.975  78.419  27.192  1.00  0.00           C  
ATOM   4642  HE1 TYR B  74      53.357  78.023  26.263  1.00  0.00           H  
ATOM   4643  CZ  TYR B  74      51.686  78.052  27.635  1.00  0.00           C  
ATOM   4644  OH  TYR B  74      50.903  77.224  26.896  1.00  0.00           O  
ATOM   4645  HH  TYR B  74      51.397  76.636  26.302  1.00  0.00           H  
ATOM   4646  CE2 TYR B  74      51.177  78.599  28.831  1.00  0.00           C  
ATOM   4647  HE2 TYR B  74      50.189  78.315  29.156  1.00  0.00           H  
ATOM   4648  CD2 TYR B  74      51.961  79.485  29.596  1.00  0.00           C  
ATOM   4649  HD2 TYR B  74      51.575  79.880  30.526  1.00  0.00           H  
ATOM   4650  C   TYR B  74      54.574  83.214  30.737  1.00  0.00           C  
ATOM   4651  O   TYR B  74      55.023  82.799  31.801  1.00  0.00           O  
ATOM   4652  N   ASP B  75      54.643  84.506  30.402  1.00  0.00           N  
ATOM   4653  H   ASP B  75      54.234  84.784  29.515  1.00  0.00           H  
ATOM   4654  CA  ASP B  75      55.143  85.594  31.258  1.00  0.00           C  
ATOM   4655  HA  ASP B  75      55.211  86.459  30.608  1.00  0.00           H  
ATOM   4656  CB  ASP B  75      54.097  85.956  32.321  1.00  0.00           C  
ATOM   4657  HB2 ASP B  75      53.129  86.035  31.829  1.00  0.00           H  
ATOM   4658  HB3 ASP B  75      54.045  85.167  33.072  1.00  0.00           H  
ATOM   4659  CG  ASP B  75      54.391  87.300  32.987  1.00  0.00           C  
ATOM   4660  OD1 ASP B  75      54.290  87.401  34.231  1.00  0.00           O  
ATOM   4661  OD2 ASP B  75      54.732  88.282  32.283  1.00  0.00           O  
ATOM   4662  C   ASP B  75      56.573  85.408  31.815  1.00  0.00           C  
ATOM   4663  O   ASP B  75      56.886  85.821  32.933  1.00  0.00           O  
ATOM   4664  N   GLY B  76      57.452  84.759  31.050  1.00  0.00           N  
ATOM   4665  H   GLY B  76      57.142  84.385  30.160  1.00  0.00           H  
ATOM   4666  CA  GLY B  76      58.833  84.485  31.451  1.00  0.00           C  
ATOM   4667  HA2 GLY B  76      59.381  84.142  30.576  1.00  0.00           H  
ATOM   4668  HA3 GLY B  76      59.295  85.403  31.811  1.00  0.00           H  
ATOM   4669  C   GLY B  76      58.968  83.407  32.529  1.00  0.00           C  
ATOM   4670  O   GLY B  76      59.903  83.467  33.328  1.00  0.00           O  
ATOM   4671  N   LEU B  77      58.025  82.463  32.600  1.00  0.00           N  
ATOM   4672  H   LEU B  77      57.238  82.542  31.967  1.00  0.00           H  
ATOM   4673  CA  LEU B  77      58.037  81.308  33.504  1.00  0.00           C  
ATOM   4674  HA  LEU B  77      58.340  81.643  34.496  1.00  0.00           H  
ATOM   4675  CB  LEU B  77      56.591  80.786  33.580  1.00  0.00           C  
ATOM   4676  HB2 LEU B  77      55.962  81.582  33.982  1.00  0.00           H  
ATOM   4677  HB3 LEU B  77      56.254  80.577  32.563  1.00  0.00           H  
ATOM   4678  CG  LEU B  77      56.358  79.515  34.410  1.00  0.00           C  
ATOM   4679  HG  LEU B  77      56.909  78.680  33.976  1.00  0.00           H  
ATOM   4680  CD1 LEU B  77      56.784  79.695  35.866  1.00  0.00           C  
ATOM   4681 HD11 LEU B  77      56.509  78.818  36.449  1.00  0.00           H  
ATOM   4682 HD12 LEU B  77      57.863  79.812  35.923  1.00  0.00           H  
ATOM   4683 HD13 LEU B  77      56.299  80.571  36.296  1.00  0.00           H  
ATOM   4684  CD2 LEU B  77      54.866  79.191  34.373  1.00  0.00           C  
ATOM   4685 HD21 LEU B  77      54.541  79.061  33.341  1.00  0.00           H  
ATOM   4686 HD22 LEU B  77      54.675  78.270  34.918  1.00  0.00           H  
ATOM   4687 HD23 LEU B  77      54.298  80.006  34.824  1.00  0.00           H  
ATOM   4688  C   LEU B  77      59.018  80.220  33.028  1.00  0.00           C  
ATOM   4689  O   LEU B  77      58.833  79.657  31.949  1.00  0.00           O  
ATOM   4690  N   ASP B  78      60.040  79.899  33.832  1.00  0.00           N  
ATOM   4691  H   ASP B  78      60.173  80.436  34.679  1.00  0.00           H  
ATOM   4692  CA  ASP B  78      61.081  78.922  33.457  1.00  0.00           C  
ATOM   4693  HA  ASP B  78      61.112  78.861  32.368  1.00  0.00           H  
ATOM   4694  CB  ASP B  78      62.469  79.426  33.894  1.00  0.00           C  
ATOM   4695  HB2 ASP B  78      63.213  78.731  33.502  1.00  0.00           H  
ATOM   4696  HB3 ASP B  78      62.644  80.384  33.404  1.00  0.00           H  
ATOM   4697  CG  ASP B  78      62.730  79.598  35.401  1.00  0.00           C  
ATOM   4698  OD1 ASP B  78      61.932  79.171  36.269  1.00  0.00           O  
ATOM   4699  OD2 ASP B  78      63.795  80.169  35.741  1.00  0.00           O  
ATOM   4700  C   ASP B  78      60.840  77.482  33.947  1.00  0.00           C  
ATOM   4701  O   ASP B  78      61.336  76.536  33.330  1.00  0.00           O  
ATOM   4702  N   SER B  79      60.107  77.294  35.051  1.00  0.00           N  
ATOM   4703  H   SER B  79      59.754  78.115  35.520  1.00  0.00           H  
ATOM   4704  CA  SER B  79      59.968  75.999  35.729  1.00  0.00           C  
ATOM   4705  HA  SER B  79      59.749  75.250  34.971  1.00  0.00           H  
ATOM   4706  CB  SER B  79      61.300  75.646  36.412  1.00  0.00           C  
ATOM   4707  HB2 SER B  79      62.092  75.608  35.664  1.00  0.00           H  
ATOM   4708  HB3 SER B  79      61.542  76.428  37.130  1.00  0.00           H  
ATOM   4709  OG  SER B  79      61.251  74.404  37.093  1.00  0.00           O  
ATOM   4710  HG  SER B  79      60.798  73.762  36.501  1.00  0.00           H  
ATOM   4711  C   SER B  79      58.836  75.985  36.765  1.00  0.00           C  
ATOM   4712  O   SER B  79      58.626  76.980  37.467  1.00  0.00           O  
ATOM   4713  N   ILE B  80      58.152  74.839  36.879  1.00  0.00           N  
ATOM   4714  H   ILE B  80      58.466  74.052  36.322  1.00  0.00           H  
ATOM   4715  CA  ILE B  80      57.024  74.572  37.791  1.00  0.00           C  
ATOM   4716  HA  ILE B  80      57.054  75.294  38.604  1.00  0.00           H  
ATOM   4717  CB  ILE B  80      55.658  74.731  37.079  1.00  0.00           C  
ATOM   4718  HB  ILE B  80      54.889  74.458  37.804  1.00  0.00           H  
ATOM   4719  CG2 ILE B  80      55.411  76.198  36.704  1.00  0.00           C  
ATOM   4720 HG21 ILE B  80      54.377  76.334  36.389  1.00  0.00           H  
ATOM   4721 HG22 ILE B  80      55.587  76.835  37.572  1.00  0.00           H  
ATOM   4722 HG23 ILE B  80      56.077  76.494  35.894  1.00  0.00           H  
ATOM   4723  CG1 ILE B  80      55.493  73.799  35.854  1.00  0.00           C  
ATOM   4724 HG12 ILE B  80      56.133  74.143  35.040  1.00  0.00           H  
ATOM   4725 HG13 ILE B  80      55.805  72.790  36.117  1.00  0.00           H  
ATOM   4726  CD1 ILE B  80      54.048  73.705  35.348  1.00  0.00           C  
ATOM   4727 HD11 ILE B  80      54.001  72.993  34.523  1.00  0.00           H  
ATOM   4728 HD12 ILE B  80      53.398  73.366  36.155  1.00  0.00           H  
ATOM   4729 HD13 ILE B  80      53.700  74.673  34.991  1.00  0.00           H  
ATOM   4730  C   ILE B  80      57.122  73.177  38.428  1.00  0.00           C  
ATOM   4731  O   ILE B  80      57.710  72.261  37.845  1.00  0.00           O  
ATOM   4732  N   ARG B  81      56.491  72.983  39.593  1.00  0.00           N  
ATOM   4733  H   ARG B  81      56.070  73.792  40.043  1.00  0.00           H  
ATOM   4734  CA  ARG B  81      56.174  71.643  40.120  1.00  0.00           C  
ATOM   4735  HA  ARG B  81      57.007  70.988  39.875  1.00  0.00           H  
ATOM   4736  CB  ARG B  81      56.011  71.664  41.651  1.00  0.00           C  
ATOM   4737  HB2 ARG B  81      55.534  72.592  41.972  1.00  0.00           H  
ATOM   4738  HB3 ARG B  81      55.382  70.828  41.959  1.00  0.00           H  
ATOM   4739  CG  ARG B  81      57.377  71.505  42.330  1.00  0.00           C  
ATOM   4740  HG2 ARG B  81      57.840  70.587  41.963  1.00  0.00           H  
ATOM   4741  HG3 ARG B  81      58.015  72.349  42.064  1.00  0.00           H  
ATOM   4742  CD  ARG B  81      57.265  71.410  43.856  1.00  0.00           C  
ATOM   4743  HD2 ARG B  81      56.957  72.377  44.259  1.00  0.00           H  
ATOM   4744  HD3 ARG B  81      56.503  70.674  44.115  1.00  0.00           H  
ATOM   4745  NE  ARG B  81      58.549  70.987  44.444  1.00  0.00           N  
ATOM   4746  HE  ARG B  81      58.658  70.003  44.688  1.00  0.00           H  
ATOM   4747  CZ  ARG B  81      59.612  71.736  44.653  1.00  0.00           C  
ATOM   4748  NH1 ARG B  81      59.613  73.028  44.496  1.00  0.00           N  
ATOM   4749 HH11 ARG B  81      60.475  73.525  44.666  1.00  0.00           H  
ATOM   4750 HH12 ARG B  81      58.789  73.511  44.187  1.00  0.00           H  
ATOM   4751  NH2 ARG B  81      60.739  71.211  45.011  1.00  0.00           N  
ATOM   4752 HH21 ARG B  81      60.882  70.202  44.978  1.00  0.00           H  
ATOM   4753 HH22 ARG B  81      61.536  71.813  45.148  1.00  0.00           H  
ATOM   4754  C   ARG B  81      54.949  71.029  39.434  1.00  0.00           C  
ATOM   4755  O   ARG B  81      54.026  71.744  39.039  1.00  0.00           O  
ATOM   4756  N   ILE B  82      54.943  69.702  39.319  1.00  0.00           N  
ATOM   4757  H   ILE B  82      55.772  69.211  39.637  1.00  0.00           H  
ATOM   4758  CA  ILE B  82      53.859  68.877  38.762  1.00  0.00           C  
ATOM   4759  HA  ILE B  82      52.926  69.430  38.829  1.00  0.00           H  
ATOM   4760  CB  ILE B  82      54.154  68.562  37.270  1.00  0.00           C  
ATOM   4761  HB  ILE B  82      55.192  68.232  37.203  1.00  0.00           H  
ATOM   4762  CG2 ILE B  82      53.293  67.408  36.727  1.00  0.00           C  
ATOM   4763 HG21 ILE B  82      53.413  67.326  35.647  1.00  0.00           H  
ATOM   4764 HG22 ILE B  82      53.609  66.463  37.171  1.00  0.00           H  
ATOM   4765 HG23 ILE B  82      52.242  67.574  36.957  1.00  0.00           H  
ATOM   4766  CG1 ILE B  82      54.018  69.791  36.342  1.00  0.00           C  
ATOM   4767 HG12 ILE B  82      54.681  70.583  36.687  1.00  0.00           H  
ATOM   4768 HG13 ILE B  82      54.364  69.511  35.347  1.00  0.00           H  
ATOM   4769  CD1 ILE B  82      52.596  70.357  36.209  1.00  0.00           C  
ATOM   4770 HD11 ILE B  82      51.917  69.592  35.834  1.00  0.00           H  
ATOM   4771 HD12 ILE B  82      52.237  70.723  37.170  1.00  0.00           H  
ATOM   4772 HD13 ILE B  82      52.602  71.183  35.501  1.00  0.00           H  
ATOM   4773  C   ILE B  82      53.732  67.582  39.591  1.00  0.00           C  
ATOM   4774  O   ILE B  82      54.765  66.986  39.898  1.00  0.00           O  
ATOM   4775  N   PRO B  83      52.526  67.084  39.928  1.00  0.00           N  
ATOM   4776  CD  PRO B  83      51.238  67.754  39.831  1.00  0.00           C  
ATOM   4777  HD2 PRO B  83      50.806  67.576  38.845  1.00  0.00           H  
ATOM   4778  HD3 PRO B  83      51.312  68.824  40.026  1.00  0.00           H  
ATOM   4779  CG  PRO B  83      50.371  67.100  40.902  1.00  0.00           C  
ATOM   4780  HG2 PRO B  83      49.310  67.166  40.658  1.00  0.00           H  
ATOM   4781  HG3 PRO B  83      50.576  67.558  41.872  1.00  0.00           H  
ATOM   4782  CB  PRO B  83      50.872  65.657  40.894  1.00  0.00           C  
ATOM   4783  HB2 PRO B  83      50.385  65.111  40.084  1.00  0.00           H  
ATOM   4784  HB3 PRO B  83      50.695  65.165  41.848  1.00  0.00           H  
ATOM   4785  CA  PRO B  83      52.372  65.801  40.622  1.00  0.00           C  
ATOM   4786  HA  PRO B  83      52.894  65.861  41.578  1.00  0.00           H  
ATOM   4787  C   PRO B  83      52.921  64.616  39.808  1.00  0.00           C  
ATOM   4788  O   PRO B  83      52.604  64.470  38.626  1.00  0.00           O  
ATOM   4789  N   SER B  84      53.712  63.737  40.434  1.00  0.00           N  
ATOM   4790  H   SER B  84      53.910  63.884  41.417  1.00  0.00           H  
ATOM   4791  CA  SER B  84      54.425  62.645  39.735  1.00  0.00           C  
ATOM   4792  HA  SER B  84      54.961  63.096  38.901  1.00  0.00           H  
ATOM   4793  CB  SER B  84      55.487  62.006  40.644  1.00  0.00           C  
ATOM   4794  HB2 SER B  84      55.989  61.205  40.099  1.00  0.00           H  
ATOM   4795  HB3 SER B  84      56.232  62.757  40.910  1.00  0.00           H  
ATOM   4796  OG  SER B  84      54.927  61.483  41.833  1.00  0.00           O  
ATOM   4797  HG  SER B  84      54.685  62.243  42.396  1.00  0.00           H  
ATOM   4798  C   SER B  84      53.518  61.574  39.102  1.00  0.00           C  
ATOM   4799  O   SER B  84      53.965  60.851  38.213  1.00  0.00           O  
ATOM   4800  N   ASP B  85      52.232  61.517  39.469  1.00  0.00           N  
ATOM   4801  H   ASP B  85      51.939  62.105  40.232  1.00  0.00           H  
ATOM   4802  CA  ASP B  85      51.222  60.700  38.777  1.00  0.00           C  
ATOM   4803  HA  ASP B  85      51.571  59.667  38.742  1.00  0.00           H  
ATOM   4804  CB  ASP B  85      49.891  60.721  39.549  1.00  0.00           C  
ATOM   4805  HB2 ASP B  85      49.509  61.744  39.555  1.00  0.00           H  
ATOM   4806  HB3 ASP B  85      49.170  60.102  39.014  1.00  0.00           H  
ATOM   4807  CG  ASP B  85      49.963  60.217  40.991  1.00  0.00           C  
ATOM   4808  OD1 ASP B  85      49.180  60.717  41.831  1.00  0.00           O  
ATOM   4809  OD2 ASP B  85      50.801  59.355  41.334  1.00  0.00           O  
ATOM   4810  C   ASP B  85      50.946  61.169  37.331  1.00  0.00           C  
ATOM   4811  O   ASP B  85      50.623  60.349  36.466  1.00  0.00           O  
ATOM   4812  N   LEU B  86      51.040  62.476  37.056  1.00  0.00           N  
ATOM   4813  H   LEU B  86      51.385  63.097  37.780  1.00  0.00           H  
ATOM   4814  CA  LEU B  86      50.585  63.079  35.795  1.00  0.00           C  
ATOM   4815  HA  LEU B  86      49.662  62.580  35.500  1.00  0.00           H  
ATOM   4816  CB  LEU B  86      50.265  64.563  36.069  1.00  0.00           C  
ATOM   4817  HB2 LEU B  86      49.536  64.619  36.879  1.00  0.00           H  
ATOM   4818  HB3 LEU B  86      51.178  65.056  36.404  1.00  0.00           H  
ATOM   4819  CG  LEU B  86      49.718  65.343  34.858  1.00  0.00           C  
ATOM   4820  HG  LEU B  86      50.447  65.319  34.052  1.00  0.00           H  
ATOM   4821  CD1 LEU B  86      48.392  64.781  34.347  1.00  0.00           C  
ATOM   4822 HD11 LEU B  86      48.033  65.395  33.520  1.00  0.00           H  
ATOM   4823 HD12 LEU B  86      48.524  63.765  33.984  1.00  0.00           H  
ATOM   4824 HD13 LEU B  86      47.648  64.788  35.143  1.00  0.00           H  
ATOM   4825  CD2 LEU B  86      49.480  66.800  35.250  1.00  0.00           C  
ATOM   4826 HD21 LEU B  86      50.424  67.258  35.538  1.00  0.00           H  
ATOM   4827 HD22 LEU B  86      49.080  67.351  34.399  1.00  0.00           H  
ATOM   4828 HD23 LEU B  86      48.771  66.852  36.076  1.00  0.00           H  
ATOM   4829  C   LEU B  86      51.583  62.908  34.635  1.00  0.00           C  
ATOM   4830  O   LEU B  86      51.164  62.784  33.482  1.00  0.00           O  
ATOM   4831  N   VAL B  87      52.883  62.896  34.942  1.00  0.00           N  
ATOM   4832  H   VAL B  87      53.121  62.943  35.922  1.00  0.00           H  
ATOM   4833  CA  VAL B  87      53.988  62.679  33.989  1.00  0.00           C  
ATOM   4834  HA  VAL B  87      53.715  63.123  33.033  1.00  0.00           H  
ATOM   4835  CB  VAL B  87      55.288  63.371  34.455  1.00  0.00           C  
ATOM   4836  HB  VAL B  87      56.075  63.143  33.736  1.00  0.00           H  
ATOM   4837  CG1 VAL B  87      55.114  64.893  34.472  1.00  0.00           C  
ATOM   4838 HG11 VAL B  87      54.343  65.175  35.187  1.00  0.00           H  
ATOM   4839 HG12 VAL B  87      56.053  65.370  34.751  1.00  0.00           H  
ATOM   4840 HG13 VAL B  87      54.831  65.239  33.479  1.00  0.00           H  
ATOM   4841  CG2 VAL B  87      55.766  62.913  35.840  1.00  0.00           C  
ATOM   4842 HG21 VAL B  87      56.728  63.372  36.062  1.00  0.00           H  
ATOM   4843 HG22 VAL B  87      55.046  63.199  36.605  1.00  0.00           H  
ATOM   4844 HG23 VAL B  87      55.896  61.830  35.854  1.00  0.00           H  
ATOM   4845  C   VAL B  87      54.254  61.191  33.741  1.00  0.00           C  
ATOM   4846  O   VAL B  87      53.920  60.341  34.568  1.00  0.00           O  
ATOM   4847  N   TRP B  88      54.893  60.874  32.613  1.00  0.00           N  
ATOM   4848  H   TRP B  88      55.108  61.614  31.953  1.00  0.00           H  
ATOM   4849  CA  TRP B  88      55.521  59.567  32.386  1.00  0.00           C  
ATOM   4850  HA  TRP B  88      54.764  58.790  32.486  1.00  0.00           H  
ATOM   4851  CB  TRP B  88      56.066  59.532  30.951  1.00  0.00           C  
ATOM   4852  HB2 TRP B  88      55.226  59.583  30.255  1.00  0.00           H  
ATOM   4853  HB3 TRP B  88      56.673  60.424  30.791  1.00  0.00           H  
ATOM   4854  CG  TRP B  88      56.913  58.347  30.600  1.00  0.00           C  
ATOM   4855  CD1 TRP B  88      56.476  57.226  29.988  1.00  0.00           C  
ATOM   4856  HD1 TRP B  88      55.453  57.056  29.669  1.00  0.00           H  
ATOM   4857  NE1 TRP B  88      57.528  56.343  29.840  1.00  0.00           N  
ATOM   4858  HE1 TRP B  88      57.422  55.403  29.470  1.00  0.00           H  
ATOM   4859  CE2 TRP B  88      58.704  56.857  30.342  1.00  0.00           C  
ATOM   4860  CZ2 TRP B  88      60.014  56.360  30.418  1.00  0.00           C  
ATOM   4861  HZ2 TRP B  88      60.247  55.377  30.036  1.00  0.00           H  
ATOM   4862  CH2 TRP B  88      61.014  57.159  30.997  1.00  0.00           C  
ATOM   4863  HH2 TRP B  88      62.030  56.795  31.063  1.00  0.00           H  
ATOM   4864  CZ3 TRP B  88      60.690  58.434  31.495  1.00  0.00           C  
ATOM   4865  HZ3 TRP B  88      61.460  59.053  31.937  1.00  0.00           H  
ATOM   4866  CE3 TRP B  88      59.368  58.914  31.425  1.00  0.00           C  
ATOM   4867  HE3 TRP B  88      59.129  59.887  31.829  1.00  0.00           H  
ATOM   4868  CD2 TRP B  88      58.341  58.142  30.841  1.00  0.00           C  
ATOM   4869  C   TRP B  88      56.621  59.272  33.426  1.00  0.00           C  
ATOM   4870  O   TRP B  88      57.288  60.191  33.904  1.00  0.00           O  
ATOM   4871  N   ARG B  89      56.827  57.991  33.768  1.00  0.00           N  
ATOM   4872  H   ARG B  89      56.244  57.290  33.320  1.00  0.00           H  
ATOM   4873  CA  ARG B  89      57.792  57.519  34.780  1.00  0.00           C  
ATOM   4874  HA  ARG B  89      58.415  58.362  35.070  1.00  0.00           H  
ATOM   4875  CB  ARG B  89      57.031  57.051  36.038  1.00  0.00           C  
ATOM   4876  HB2 ARG B  89      56.326  56.266  35.760  1.00  0.00           H  
ATOM   4877  HB3 ARG B  89      57.749  56.633  36.745  1.00  0.00           H  
ATOM   4878  CG  ARG B  89      56.274  58.197  36.735  1.00  0.00           C  
ATOM   4879  HG2 ARG B  89      56.998  58.960  37.027  1.00  0.00           H  
ATOM   4880  HG3 ARG B  89      55.568  58.655  36.043  1.00  0.00           H  
ATOM   4881  CD  ARG B  89      55.522  57.740  37.996  1.00  0.00           C  
ATOM   4882  HD2 ARG B  89      56.211  57.179  38.628  1.00  0.00           H  
ATOM   4883  HD3 ARG B  89      55.210  58.623  38.556  1.00  0.00           H  
ATOM   4884  NE  ARG B  89      54.338  56.897  37.724  1.00  0.00           N  
ATOM   4885  HE  ARG B  89      54.379  55.936  38.047  1.00  0.00           H  
ATOM   4886  CZ  ARG B  89      53.167  57.292  37.253  1.00  0.00           C  
ATOM   4887  NH1 ARG B  89      52.951  58.502  36.826  1.00  0.00           N  
ATOM   4888 HH11 ARG B  89      52.057  58.762  36.450  1.00  0.00           H  
ATOM   4889 HH12 ARG B  89      53.674  59.206  36.898  1.00  0.00           H  
ATOM   4890  NH2 ARG B  89      52.153  56.480  37.216  1.00  0.00           N  
ATOM   4891 HH21 ARG B  89      51.240  56.845  36.961  1.00  0.00           H  
ATOM   4892 HH22 ARG B  89      52.199  55.541  37.595  1.00  0.00           H  
ATOM   4893  C   ARG B  89      58.698  56.391  34.235  1.00  0.00           C  
ATOM   4894  O   ARG B  89      58.177  55.488  33.576  1.00  0.00           O  
ATOM   4895  N   PRO B  90      60.014  56.367  34.546  1.00  0.00           N  
ATOM   4896  CD  PRO B  90      60.771  57.489  35.097  1.00  0.00           C  
ATOM   4897  HD2 PRO B  90      60.700  57.483  36.185  1.00  0.00           H  
ATOM   4898  HD3 PRO B  90      60.431  58.447  34.703  1.00  0.00           H  
ATOM   4899  CG  PRO B  90      62.220  57.276  34.670  1.00  0.00           C  
ATOM   4900  HG2 PRO B  90      62.922  57.706  35.385  1.00  0.00           H  
ATOM   4901  HG3 PRO B  90      62.384  57.693  33.677  1.00  0.00           H  
ATOM   4902  CB  PRO B  90      62.321  55.757  34.614  1.00  0.00           C  
ATOM   4903  HB2 PRO B  90      62.490  55.386  35.624  1.00  0.00           H  
ATOM   4904  HB3 PRO B  90      63.119  55.427  33.948  1.00  0.00           H  
ATOM   4905  CA  PRO B  90      60.943  55.302  34.120  1.00  0.00           C  
ATOM   4906  HA  PRO B  90      60.949  55.277  33.031  1.00  0.00           H  
ATOM   4907  C   PRO B  90      60.660  53.868  34.622  1.00  0.00           C  
ATOM   4908  O   PRO B  90      61.288  52.921  34.136  1.00  0.00           O  
ATOM   4909  N   ASP B  91      59.761  53.690  35.597  1.00  0.00           N  
ATOM   4910  H   ASP B  91      59.342  54.515  36.001  1.00  0.00           H  
ATOM   4911  CA  ASP B  91      59.467  52.407  36.262  1.00  0.00           C  
ATOM   4912  HA  ASP B  91      58.794  52.637  37.085  1.00  0.00           H  
ATOM   4913  CB  ASP B  91      58.694  51.452  35.328  1.00  0.00           C  
ATOM   4914  HB2 ASP B  91      59.350  51.144  34.514  1.00  0.00           H  
ATOM   4915  HB3 ASP B  91      58.420  50.557  35.888  1.00  0.00           H  
ATOM   4916  CG  ASP B  91      57.407  52.047  34.747  1.00  0.00           C  
ATOM   4917  OD1 ASP B  91      57.080  51.751  33.572  1.00  0.00           O  
ATOM   4918  OD2 ASP B  91      56.663  52.748  35.480  1.00  0.00           O  
ATOM   4919  C   ASP B  91      60.690  51.763  36.949  1.00  0.00           C  
ATOM   4920  O   ASP B  91      60.795  50.537  37.034  1.00  0.00           O  
ATOM   4921  N   ILE B  92      61.628  52.587  37.433  1.00  0.00           N  
ATOM   4922  H   ILE B  92      61.433  53.585  37.400  1.00  0.00           H  
ATOM   4923  CA  ILE B  92      62.854  52.152  38.118  1.00  0.00           C  
ATOM   4924  HA  ILE B  92      63.253  51.316  37.561  1.00  0.00           H  
ATOM   4925  CB  ILE B  92      63.928  53.271  38.101  1.00  0.00           C  
ATOM   4926  HB  ILE B  92      63.450  54.208  38.392  1.00  0.00           H  
ATOM   4927  CG2 ILE B  92      65.086  53.007  39.087  1.00  0.00           C  
ATOM   4928 HG21 ILE B  92      65.565  52.054  38.865  1.00  0.00           H  
ATOM   4929 HG22 ILE B  92      65.827  53.803  39.029  1.00  0.00           H  
ATOM   4930 HG23 ILE B  92      64.716  52.996  40.112  1.00  0.00           H  
ATOM   4931  CG1 ILE B  92      64.490  53.413  36.665  1.00  0.00           C  
ATOM   4932 HG12 ILE B  92      65.111  52.548  36.431  1.00  0.00           H
[truncated: 996,098 more chars]
