# Supplementary material for: Crystal Structure of the Monomeric Extracellular Domain of α9 Nicotinic Receptor Subunit in Complex With α-Conotoxin RgIA: Molecular Dynamics Insights Into RgIA Binding to α9α10 Nicotinic Receptors
Source: Front Pharmacol. 2019 May 1;10:474. doi: 10.3389/fphar.2019.00474 (PMC6504684; doi:10.3389/fphar.2019.00474)
Supplement: Supplementary file 1 [file Data_Sheet_1.ZIP › a9a10-RgIA_3a9-2a10_eqmin.pdb]

REMARK  Equilibrated and energy minimized model of RgIA bound at the α9(+)/α10(-)
REMARK  interface of the ECD of nAChR pentameric assembly (α9)3-(α10)2
REMARK  Chains A,B,D are α9 subunits, C and E are the α10 subunits and R is RgIA
REMARK  NLN residues are the two sugar-binding ASN residues and
REMARK  0YA are the two GlcNAc residues in each α9 or α10 subunit
ATOM      1  N   ALA A   1      30.868  30.810  19.953  1.00  0.00           N  
ATOM      2  H1  ALA A   1      30.747  30.957  18.958  1.00  0.00           H  
ATOM      3  H2  ALA A   1      31.845  30.609  20.136  1.00  0.00           H  
ATOM      4  H3  ALA A   1      30.310  30.005  20.209  1.00  0.00           H  
ATOM      5  CA  ALA A   1      30.439  32.009  20.688  1.00  0.00           C  
ATOM      6  HA  ALA A   1      29.401  32.214  20.431  1.00  0.00           H  
ATOM      7  CB  ALA A   1      30.504  31.785  22.205  1.00  0.00           C  
ATOM      8  HB1 ALA A   1      31.515  31.501  22.499  1.00  0.00           H  
ATOM      9  HB2 ALA A   1      30.221  32.702  22.724  1.00  0.00           H  
ATOM     10  HB3 ALA A   1      29.812  30.995  22.492  1.00  0.00           H  
ATOM     11  C   ALA A   1      31.273  33.213  20.250  1.00  0.00           C  
ATOM     12  O   ALA A   1      32.383  33.406  20.745  1.00  0.00           O  
ATOM     13  N   ASP A   2      30.762  34.026  19.318  1.00  0.00           N  
ATOM     14  H   ASP A   2      29.898  33.749  18.858  1.00  0.00           H  
ATOM     15  CA  ASP A   2      31.434  35.269  18.889  1.00  0.00           C  
ATOM     16  HA  ASP A   2      32.417  34.993  18.510  1.00  0.00           H  
ATOM     17  CB  ASP A   2      30.683  35.998  17.754  1.00  0.00           C  
ATOM     18  HB2 ASP A   2      29.775  36.441  18.161  1.00  0.00           H  
ATOM     19  HB3 ASP A   2      31.308  36.824  17.420  1.00  0.00           H  
ATOM     20  CG  ASP A   2      30.305  35.181  16.516  1.00  0.00           C  
ATOM     21  OD1 ASP A   2      30.858  34.080  16.276  1.00  0.00           O  
ATOM     22  OD2 ASP A   2      29.448  35.660  15.735  1.00  0.00           O  
ATOM     23  C   ASP A   2      31.640  36.263  20.055  1.00  0.00           C  
ATOM     24  O   ASP A   2      30.763  36.432  20.910  1.00  0.00           O  
ATOM     25  N   GLY A   3      32.767  36.988  20.052  1.00  0.00           N  
ATOM     26  H   GLY A   3      33.439  36.836  19.310  1.00  0.00           H  
ATOM     27  CA  GLY A   3      33.144  37.922  21.127  1.00  0.00           C  
ATOM     28  HA2 GLY A   3      33.229  37.368  22.062  1.00  0.00           H  
ATOM     29  HA3 GLY A   3      34.122  38.343  20.892  1.00  0.00           H  
ATOM     30  C   GLY A   3      32.171  39.092  21.347  1.00  0.00           C  
ATOM     31  O   GLY A   3      32.155  39.690  22.428  1.00  0.00           O  
ATOM     32  N   LYS A   4      31.313  39.397  20.364  1.00  0.00           N  
ATOM     33  H   LYS A   4      31.411  38.902  19.487  1.00  0.00           H  
ATOM     34  CA  LYS A   4      30.240  40.391  20.500  1.00  0.00           C  
ATOM     35  HA  LYS A   4      30.675  41.292  20.934  1.00  0.00           H  
ATOM     36  CB  LYS A   4      29.687  40.755  19.111  1.00  0.00           C  
ATOM     37  HB2 LYS A   4      30.514  41.035  18.458  1.00  0.00           H  
ATOM     38  HB3 LYS A   4      29.168  39.901  18.670  1.00  0.00           H  
ATOM     39  CG  LYS A   4      28.726  41.943  19.229  1.00  0.00           C  
ATOM     40  HG2 LYS A   4      27.812  41.619  19.727  1.00  0.00           H  
ATOM     41  HG3 LYS A   4      29.191  42.720  19.832  1.00  0.00           H  
ATOM     42  CD  LYS A   4      28.377  42.557  17.875  1.00  0.00           C  
ATOM     43  HD2 LYS A   4      29.274  42.996  17.433  1.00  0.00           H  
ATOM     44  HD3 LYS A   4      27.976  41.794  17.208  1.00  0.00           H  
ATOM     45  CE  LYS A   4      27.328  43.640  18.129  1.00  0.00           C  
ATOM     46  HE2 LYS A   4      26.401  43.159  18.449  1.00  0.00           H  
ATOM     47  HE3 LYS A   4      27.676  44.289  18.938  1.00  0.00           H  
ATOM     48  NZ  LYS A   4      27.081  44.455  16.927  1.00  0.00           N  
ATOM     49  HZ1 LYS A   4      27.901  45.012  16.693  1.00  0.00           H  
ATOM     50  HZ2 LYS A   4      26.846  43.865  16.134  1.00  0.00           H  
ATOM     51  HZ3 LYS A   4      26.297  45.084  17.071  1.00  0.00           H  
ATOM     52  C   LYS A   4      29.133  39.939  21.459  1.00  0.00           C  
ATOM     53  O   LYS A   4      28.732  40.721  22.327  1.00  0.00           O  
ATOM     54  N   TYR A   5      28.689  38.680  21.360  1.00  0.00           N  
ATOM     55  H   TYR A   5      29.100  38.080  20.659  1.00  0.00           H  
ATOM     56  CA  TYR A   5      27.685  38.105  22.265  1.00  0.00           C  
ATOM     57  HA  TYR A   5      26.808  38.754  22.278  1.00  0.00           H  
ATOM     58  CB  TYR A   5      27.244  36.711  21.793  1.00  0.00           C  
ATOM     59  HB2 TYR A   5      28.115  36.053  21.770  1.00  0.00           H  
ATOM     60  HB3 TYR A   5      26.561  36.301  22.536  1.00  0.00           H  
ATOM     61  CG  TYR A   5      26.545  36.660  20.448  1.00  0.00           C  
ATOM     62  CD1 TYR A   5      27.193  36.070  19.348  1.00  0.00           C  
ATOM     63  HD1 TYR A   5      28.188  35.670  19.466  1.00  0.00           H  
ATOM     64  CE1 TYR A   5      26.536  35.968  18.106  1.00  0.00           C  
ATOM     65  HE1 TYR A   5      27.036  35.519  17.261  1.00  0.00           H  
ATOM     66  CZ  TYR A   5      25.215  36.443  17.966  1.00  0.00           C  
ATOM     67  OH  TYR A   5      24.561  36.311  16.779  1.00  0.00           O  
ATOM     68  HH  TYR A   5      24.852  35.509  16.309  1.00  0.00           H  
ATOM     69  CE2 TYR A   5      24.563  37.030  19.072  1.00  0.00           C  
ATOM     70  HE2 TYR A   5      23.540  37.361  18.967  1.00  0.00           H  
ATOM     71  CD2 TYR A   5      25.227  37.141  20.310  1.00  0.00           C  
ATOM     72  HD2 TYR A   5      24.707  37.565  21.160  1.00  0.00           H  
ATOM     73  C   TYR A   5      28.210  38.001  23.701  1.00  0.00           C  
ATOM     74  O   TYR A   5      27.475  38.295  24.640  1.00  0.00           O  
ATOM     75  N   ALA A   6      29.486  37.640  23.881  1.00  0.00           N  
ATOM     76  H   ALA A   6      30.033  37.381  23.069  1.00  0.00           H  
ATOM     77  CA  ALA A   6      30.102  37.522  25.203  1.00  0.00           C  
ATOM     78  HA  ALA A   6      29.517  36.815  25.794  1.00  0.00           H  
ATOM     79  CB  ALA A   6      31.511  36.946  25.023  1.00  0.00           C  
ATOM     80  HB1 ALA A   6      32.141  37.644  24.469  1.00  0.00           H  
ATOM     81  HB2 ALA A   6      31.956  36.763  26.000  1.00  0.00           H  
ATOM     82  HB3 ALA A   6      31.463  36.000  24.480  1.00  0.00           H  
ATOM     83  C   ALA A   6      30.115  38.862  25.973  1.00  0.00           C  
ATOM     84  O   ALA A   6      29.803  38.894  27.167  1.00  0.00           O  
ATOM     85  N   GLN A   7      30.417  39.977  25.294  1.00  0.00           N  
ATOM     86  H   GLN A   7      30.713  39.890  24.330  1.00  0.00           H  
ATOM     87  CA  GLN A   7      30.344  41.319  25.888  1.00  0.00           C  
ATOM     88  HA  GLN A   7      30.798  41.269  26.879  1.00  0.00           H  
ATOM     89  CB  GLN A   7      31.178  42.285  25.027  1.00  0.00           C  
ATOM     90  HB2 GLN A   7      32.114  41.795  24.755  1.00  0.00           H  
ATOM     91  HB3 GLN A   7      30.636  42.495  24.104  1.00  0.00           H  
ATOM     92  CG  GLN A   7      31.516  43.619  25.721  1.00  0.00           C  
ATOM     93  HG2 GLN A   7      32.047  44.250  25.008  1.00  0.00           H  
ATOM     94  HG3 GLN A   7      30.596  44.128  26.004  1.00  0.00           H  
ATOM     95  CD  GLN A   7      32.398  43.457  26.960  1.00  0.00           C  
ATOM     96  OE1 GLN A   7      32.074  43.895  28.057  1.00  0.00           O  
ATOM     97  NE2 GLN A   7      33.533  42.801  26.875  1.00  0.00           N  
ATOM     98 HE21 GLN A   7      34.051  42.623  27.719  1.00  0.00           H  
ATOM     99 HE22 GLN A   7      33.899  42.516  25.967  1.00  0.00           H  
ATOM    100  C   GLN A   7      28.888  41.798  26.078  1.00  0.00           C  
ATOM    101  O   GLN A   7      28.572  42.422  27.095  1.00  0.00           O  
ATOM    102  N   LYS A   8      27.976  41.448  25.155  1.00  0.00           N  
ATOM    103  H   LYS A   8      28.295  40.958  24.327  1.00  0.00           H  
ATOM    104  CA  LYS A   8      26.544  41.787  25.258  1.00  0.00           C  
ATOM    105  HA  LYS A   8      26.477  42.859  25.448  1.00  0.00           H  
ATOM    106  CB  LYS A   8      25.833  41.480  23.926  1.00  0.00           C  
ATOM    107  HB2 LYS A   8      26.359  41.996  23.122  1.00  0.00           H  
ATOM    108  HB3 LYS A   8      25.889  40.410  23.727  1.00  0.00           H  
ATOM    109  CG  LYS A   8      24.353  41.905  23.868  1.00  0.00           C  
ATOM    110  HG2 LYS A   8      23.993  41.721  22.854  1.00  0.00           H  
ATOM    111  HG3 LYS A   8      23.772  41.283  24.549  1.00  0.00           H  
ATOM    112  CD  LYS A   8      24.121  43.386  24.217  1.00  0.00           C  
ATOM    113  HD2 LYS A   8      24.259  43.539  25.289  1.00  0.00           H  
ATOM    114  HD3 LYS A   8      24.854  43.995  23.686  1.00  0.00           H  
ATOM    115  CE  LYS A   8      22.722  43.876  23.821  1.00  0.00           C  
ATOM    116  HE2 LYS A   8      22.648  44.942  24.048  1.00  0.00           H  
ATOM    117  HE3 LYS A   8      22.599  43.753  22.742  1.00  0.00           H  
ATOM    118  NZ  LYS A   8      21.641  43.148  24.523  1.00  0.00           N  
ATOM    119  HZ1 LYS A   8      21.718  43.189  25.538  1.00  0.00           H  
ATOM    120  HZ2 LYS A   8      20.725  43.515  24.271  1.00  0.00           H  
ATOM    121  HZ3 LYS A   8      21.631  42.160  24.282  1.00  0.00           H  
ATOM    122  C   LYS A   8      25.866  41.094  26.443  1.00  0.00           C  
ATOM    123  O   LYS A   8      25.127  41.749  27.172  1.00  0.00           O  
ATOM    124  N   LEU A   9      26.164  39.814  26.687  1.00  0.00           N  
ATOM    125  H   LEU A   9      26.746  39.327  26.015  1.00  0.00           H  
ATOM    126  CA  LEU A   9      25.665  39.064  27.847  1.00  0.00           C  
ATOM    127  HA  LEU A   9      24.575  39.108  27.837  1.00  0.00           H  
ATOM    128  CB  LEU A   9      26.103  37.591  27.715  1.00  0.00           C  
ATOM    129  HB2 LEU A   9      25.705  37.185  26.785  1.00  0.00           H  
ATOM    130  HB3 LEU A   9      27.192  37.557  27.653  1.00  0.00           H  
ATOM    131  CG  LEU A   9      25.656  36.684  28.880  1.00  0.00           C  
ATOM    132  HG  LEU A   9      26.076  37.063  29.809  1.00  0.00           H  
ATOM    133  CD1 LEU A   9      24.136  36.596  29.017  1.00  0.00           C  
ATOM    134 HD11 LEU A   9      23.715  37.574  29.241  1.00  0.00           H  
ATOM    135 HD12 LEU A   9      23.700  36.216  28.093  1.00  0.00           H  
ATOM    136 HD13 LEU A   9      23.879  35.920  29.832  1.00  0.00           H  
ATOM    137  CD2 LEU A   9      26.192  35.269  28.670  1.00  0.00           C  
ATOM    138 HD21 LEU A   9      25.754  34.830  27.773  1.00  0.00           H  
ATOM    139 HD22 LEU A   9      27.275  35.297  28.576  1.00  0.00           H  
ATOM    140 HD23 LEU A   9      25.932  34.651  29.530  1.00  0.00           H  
ATOM    141  C   LEU A   9      26.137  39.683  29.173  1.00  0.00           C  
ATOM    142  O   LEU A   9      25.342  39.846  30.094  1.00  0.00           O  
ATOM    143  N   PHE A  10      27.408  40.092  29.257  1.00  0.00           N  
ATOM    144  H   PHE A  10      28.020  39.920  28.470  1.00  0.00           H  
ATOM    145  CA  PHE A  10      27.950  40.807  30.418  1.00  0.00           C  
ATOM    146  HA  PHE A  10      27.828  40.184  31.304  1.00  0.00           H  
ATOM    147  CB  PHE A  10      29.454  41.027  30.189  1.00  0.00           C  
ATOM    148  HB2 PHE A  10      29.955  40.058  30.224  1.00  0.00           H  
ATOM    149  HB3 PHE A  10      29.609  41.419  29.185  1.00  0.00           H  
ATOM    150  CG  PHE A  10      30.142  41.968  31.161  1.00  0.00           C  
ATOM    151  CD1 PHE A  10      30.286  43.332  30.838  1.00  0.00           C  
ATOM    152  HD1 PHE A  10      29.868  43.720  29.918  1.00  0.00           H  
ATOM    153  CE1 PHE A  10      31.004  44.188  31.691  1.00  0.00           C  
ATOM    154  HE1 PHE A  10      31.125  45.232  31.433  1.00  0.00           H  
ATOM    155  CZ  PHE A  10      31.571  43.687  32.876  1.00  0.00           C  
ATOM    156  HZ  PHE A  10      32.128  44.346  33.530  1.00  0.00           H  
ATOM    157  CE2 PHE A  10      31.415  42.331  33.209  1.00  0.00           C  
ATOM    158  HE2 PHE A  10      31.851  41.947  34.122  1.00  0.00           H  
ATOM    159  CD2 PHE A  10      30.704  41.471  32.352  1.00  0.00           C  
ATOM    160  HD2 PHE A  10      30.605  40.424  32.601  1.00  0.00           H  
ATOM    161  C   PHE A  10      27.196  42.122  30.693  1.00  0.00           C  
ATOM    162  O   PHE A  10      26.804  42.378  31.833  1.00  0.00           O  
ATOM    163  N   ASN A  11      26.930  42.923  29.654  1.00  0.00           N  
ATOM    164  H   ASN A  11      27.288  42.664  28.742  1.00  0.00           H  
ATOM    165  CA  ASN A  11      26.122  44.140  29.774  1.00  0.00           C  
ATOM    166  HA  ASN A  11      26.531  44.744  30.587  1.00  0.00           H  
ATOM    167  CB  ASN A  11      26.222  44.948  28.467  1.00  0.00           C  
ATOM    168  HB2 ASN A  11      26.216  44.284  27.602  1.00  0.00           H  
ATOM    169  HB3 ASN A  11      25.359  45.610  28.388  1.00  0.00           H  
ATOM    170  CG  ASN A  11      27.457  45.826  28.453  1.00  0.00           C  
ATOM    171  OD1 ASN A  11      27.545  46.793  29.198  1.00  0.00           O  
ATOM    172  ND2 ASN A  11      28.437  45.551  27.631  1.00  0.00           N  
ATOM    173 HD21 ASN A  11      28.339  44.810  26.941  1.00  0.00           H  
ATOM    174 HD22 ASN A  11      29.231  46.173  27.613  1.00  0.00           H  
ATOM    175  C   ASN A  11      24.660  43.850  30.167  1.00  0.00           C  
ATOM    176  O   ASN A  11      24.142  44.489  31.085  1.00  0.00           O  
ATOM    177  N   ASP A  12      24.001  42.874  29.536  1.00  0.00           N  
ATOM    178  H   ASP A  12      24.472  42.387  28.779  1.00  0.00           H  
ATOM    179  CA  ASP A  12      22.618  42.486  29.852  1.00  0.00           C  
ATOM    180  HA  ASP A  12      21.982  43.366  29.771  1.00  0.00           H  
ATOM    181  CB  ASP A  12      22.106  41.435  28.857  1.00  0.00           C  
ATOM    182  HB2 ASP A  12      22.861  40.656  28.730  1.00  0.00           H  
ATOM    183  HB3 ASP A  12      21.215  40.966  29.277  1.00  0.00           H  
ATOM    184  CG  ASP A  12      21.714  42.000  27.492  1.00  0.00           C  
ATOM    185  OD1 ASP A  12      21.423  43.215  27.355  1.00  0.00           O  
ATOM    186  OD2 ASP A  12      21.600  41.199  26.537  1.00  0.00           O  
ATOM    187  C   ASP A  12      22.449  41.970  31.284  1.00  0.00           C  
ATOM    188  O   ASP A  12      21.488  42.357  31.953  1.00  0.00           O  
ATOM    189  N   LEU A  13      23.380  41.164  31.795  1.00  0.00           N  
ATOM    190  H   LEU A  13      24.135  40.846  31.193  1.00  0.00           H  
ATOM    191  CA  LEU A  13      23.342  40.695  33.181  1.00  0.00           C  
ATOM    192  HA  LEU A  13      22.345  40.309  33.395  1.00  0.00           H  
ATOM    193  CB  LEU A  13      24.359  39.554  33.363  1.00  0.00           C  
ATOM    194  HB2 LEU A  13      25.323  39.902  32.991  1.00  0.00           H  
ATOM    195  HB3 LEU A  13      24.471  39.346  34.428  1.00  0.00           H  
ATOM    196  CG  LEU A  13      23.993  38.241  32.645  1.00  0.00           C  
ATOM    197  HG  LEU A  13      23.688  38.446  31.620  1.00  0.00           H  
ATOM    198  CD1 LEU A  13      25.209  37.319  32.624  1.00  0.00           C  
ATOM    199 HD11 LEU A  13      24.961  36.391  32.108  1.00  0.00           H  
ATOM    200 HD12 LEU A  13      26.024  37.810  32.093  1.00  0.00           H  
ATOM    201 HD13 LEU A  13      25.522  37.093  33.643  1.00  0.00           H  
ATOM    202  CD2 LEU A  13      22.872  37.480  33.353  1.00  0.00           C  
ATOM    203 HD21 LEU A  13      23.199  37.182  34.347  1.00  0.00           H  
ATOM    204 HD22 LEU A  13      21.988  38.110  33.433  1.00  0.00           H  
ATOM    205 HD23 LEU A  13      22.612  36.594  32.774  1.00  0.00           H  
ATOM    206  C   LEU A  13      23.599  41.829  34.189  1.00  0.00           C  
ATOM    207  O   LEU A  13      22.859  41.932  35.171  1.00  0.00           O  
ATOM    208  N   PHE A  14      24.615  42.676  33.955  1.00  0.00           N  
ATOM    209  H   PHE A  14      25.164  42.533  33.114  1.00  0.00           H  
ATOM    210  CA  PHE A  14      25.224  43.483  35.025  1.00  0.00           C  
ATOM    211  HA  PHE A  14      24.671  43.284  35.939  1.00  0.00           H  
ATOM    212  CB  PHE A  14      26.651  42.980  35.299  1.00  0.00           C  
ATOM    213  HB2 PHE A  14      27.256  43.115  34.403  1.00  0.00           H  
ATOM    214  HB3 PHE A  14      27.096  43.593  36.081  1.00  0.00           H  
ATOM    215  CG  PHE A  14      26.716  41.532  35.755  1.00  0.00           C  
ATOM    216  CD1 PHE A  14      26.175  41.168  37.003  1.00  0.00           C  
ATOM    217  HD1 PHE A  14      25.730  41.918  37.640  1.00  0.00           H  
ATOM    218  CE1 PHE A  14      26.186  39.825  37.418  1.00  0.00           C  
ATOM    219  HE1 PHE A  14      25.747  39.554  38.367  1.00  0.00           H  
ATOM    220  CZ  PHE A  14      26.748  38.840  36.589  1.00  0.00           C  
ATOM    221  HZ  PHE A  14      26.748  37.806  36.904  1.00  0.00           H  
ATOM    222  CE2 PHE A  14      27.302  39.200  35.348  1.00  0.00           C  
ATOM    223  HE2 PHE A  14      27.721  38.441  34.704  1.00  0.00           H  
ATOM    224  CD2 PHE A  14      27.290  40.544  34.933  1.00  0.00           C  
ATOM    225  HD2 PHE A  14      27.698  40.815  33.970  1.00  0.00           H  
ATOM    226  C   PHE A  14      25.167  45.017  34.895  1.00  0.00           C  
ATOM    227  O   PHE A  14      25.491  45.681  35.880  1.00  0.00           O  
ATOM    228  N   GLU A  15      24.714  45.625  33.787  1.00  0.00           N  
ATOM    229  H   GLU A  15      24.489  45.071  32.968  1.00  0.00           H  
ATOM    230  CA  GLU A  15      24.381  47.068  33.809  1.00  0.00           C  
ATOM    231  HA  GLU A  15      25.224  47.610  34.240  1.00  0.00           H  
ATOM    232  CB  GLU A  15      24.124  47.654  32.406  1.00  0.00           C  
ATOM    233  HB2 GLU A  15      23.374  47.043  31.906  1.00  0.00           H  
ATOM    234  HB3 GLU A  15      23.705  48.657  32.517  1.00  0.00           H  
ATOM    235  CG  GLU A  15      25.354  47.749  31.491  1.00  0.00           C  
ATOM    236  HG2 GLU A  15      25.922  46.818  31.550  1.00  0.00           H  
ATOM    237  HG3 GLU A  15      25.002  47.851  30.462  1.00  0.00           H  
ATOM    238  CD  GLU A  15      26.268  48.944  31.814  1.00  0.00           C  
ATOM    239  OE1 GLU A  15      26.133  50.026  31.188  1.00  0.00           O  
ATOM    240  OE2 GLU A  15      27.201  48.783  32.641  1.00  0.00           O  
ATOM    241  C   GLU A  15      23.172  47.323  34.731  1.00  0.00           C  
ATOM    242  O   GLU A  15      23.283  48.072  35.706  1.00  0.00           O  
ATOM    243  N   ASP A  16      22.039  46.655  34.485  1.00  0.00           N  
ATOM    244  H   ASP A  16      22.017  46.058  33.663  1.00  0.00           H  
ATOM    245  CA  ASP A  16      20.831  46.651  35.327  1.00  0.00           C  
ATOM    246  HA  ASP A  16      20.714  47.645  35.758  1.00  0.00           H  
ATOM    247  CB  ASP A  16      19.590  46.391  34.459  1.00  0.00           C  
ATOM    248  HB2 ASP A  16      19.721  45.470  33.889  1.00  0.00           H  
ATOM    249  HB3 ASP A  16      18.721  46.263  35.107  1.00  0.00           H  
ATOM    250  CG  ASP A  16      19.303  47.557  33.518  1.00  0.00           C  
ATOM    251  OD1 ASP A  16      19.413  47.411  32.282  1.00  0.00           O  
ATOM    252  OD2 ASP A  16      18.907  48.634  34.024  1.00  0.00           O  
ATOM    253  C   ASP A  16      20.942  45.679  36.521  1.00  0.00           C  
ATOM    254  O   ASP A  16      20.222  44.679  36.618  1.00  0.00           O  
ATOM    255  N   TYR A  17      21.873  45.970  37.434  1.00  0.00           N  
ATOM    256  H   TYR A  17      22.458  46.779  37.269  1.00  0.00           H  
ATOM    257  CA  TYR A  17      22.163  45.147  38.612  1.00  0.00           C  
ATOM    258  HA  TYR A  17      21.243  44.652  38.927  1.00  0.00           H  
ATOM    259  CB  TYR A  17      23.170  44.056  38.201  1.00  0.00           C  
ATOM    260  HB2 TYR A  17      22.803  43.570  37.297  1.00  0.00           H  
ATOM    261  HB3 TYR A  17      24.120  44.531  37.956  1.00  0.00           H  
ATOM    262  CG  TYR A  17      23.413  42.968  39.233  1.00  0.00           C  
ATOM    263  CD1 TYR A  17      22.484  41.920  39.384  1.00  0.00           C  
ATOM    264  HD1 TYR A  17      21.607  41.882  38.751  1.00  0.00           H  
ATOM    265  CE1 TYR A  17      22.693  40.914  40.351  1.00  0.00           C  
ATOM    266  HE1 TYR A  17      21.979  40.111  40.460  1.00  0.00           H  
ATOM    267  CZ  TYR A  17      23.840  40.957  41.174  1.00  0.00           C  
ATOM    268  OH  TYR A  17      24.072  39.982  42.095  1.00  0.00           O  
ATOM    269  HH  TYR A  17      23.355  39.321  42.123  1.00  0.00           H  
ATOM    270  CE2 TYR A  17      24.762  42.015  41.024  1.00  0.00           C  
ATOM    271  HE2 TYR A  17      25.620  42.070  41.672  1.00  0.00           H  
ATOM    272  CD2 TYR A  17      24.559  43.010  40.050  1.00  0.00           C  
ATOM    273  HD2 TYR A  17      25.281  43.810  39.941  1.00  0.00           H  
ATOM    274  C   TYR A  17      22.661  45.983  39.809  1.00  0.00           C  
ATOM    275  O   TYR A  17      23.003  47.166  39.683  1.00  0.00           O  
ATOM    276  N   SER A  18      22.706  45.351  40.984  1.00  0.00           N  
ATOM    277  H   SER A  18      22.427  44.377  40.997  1.00  0.00           H  
ATOM    278  CA  SER A  18      23.343  45.836  42.211  1.00  0.00           C  
ATOM    279  HA  SER A  18      24.228  46.415  41.952  1.00  0.00           H  
ATOM    280  CB  SER A  18      22.382  46.742  42.991  1.00  0.00           C  
ATOM    281  HB2 SER A  18      22.247  47.676  42.443  1.00  0.00           H  
ATOM    282  HB3 SER A  18      21.414  46.250  43.093  1.00  0.00           H  
ATOM    283  OG  SER A  18      22.894  47.014  44.281  1.00  0.00           O  
ATOM    284  HG  SER A  18      22.698  47.937  44.507  1.00  0.00           H  
ATOM    285  C   SER A  18      23.778  44.646  43.073  1.00  0.00           C  
ATOM    286  O   SER A  18      23.055  43.654  43.173  1.00  0.00           O  
ATOM    287  N   ASN A  19      24.920  44.755  43.758  1.00  0.00           N  
ATOM    288  H   ASN A  19      25.446  45.615  43.679  1.00  0.00           H  
ATOM    289  CA  ASN A  19      25.368  43.758  44.741  1.00  0.00           C  
ATOM    290  HA  ASN A  19      25.316  42.782  44.257  1.00  0.00           H  
ATOM    291  CB  ASN A  19      26.845  44.002  45.110  1.00  0.00           C  
ATOM    292  HB2 ASN A  19      27.161  43.243  45.825  1.00  0.00           H  
ATOM    293  HB3 ASN A  19      27.452  43.876  44.214  1.00  0.00           H  
ATOM    294  CG  ASN A  19      27.160  45.366  45.703  1.00  0.00           C  
ATOM    295  OD1 ASN A  19      26.300  46.180  46.006  1.00  0.00           O  
ATOM    296  ND2 ASN A  19      28.424  45.674  45.856  1.00  0.00           N  
ATOM    297 HD21 ASN A  19      28.659  46.571  46.256  1.00  0.00           H  
ATOM    298 HD22 ASN A  19      29.141  45.037  45.558  1.00  0.00           H  
ATOM    299  C   ASN A  19      24.457  43.646  45.988  1.00  0.00           C  
ATOM    300  O   ASN A  19      24.708  42.805  46.853  1.00  0.00           O  
ATOM    301  N   ALA A  20      23.382  44.438  46.070  1.00  0.00           N  
ATOM    302  H   ALA A  20      23.291  45.165  45.371  1.00  0.00           H  
ATOM    303  CA  ALA A  20      22.297  44.323  47.046  1.00  0.00           C  
ATOM    304  HA  ALA A  20      22.691  43.837  47.941  1.00  0.00           H  
ATOM    305  CB  ALA A  20      21.887  45.746  47.446  1.00  0.00           C  
ATOM    306  HB1 ALA A  20      22.768  46.309  47.756  1.00  0.00           H  
ATOM    307  HB2 ALA A  20      21.413  46.251  46.603  1.00  0.00           H  
ATOM    308  HB3 ALA A  20      21.188  45.705  48.282  1.00  0.00           H  
ATOM    309  C   ALA A  20      21.093  43.463  46.568  1.00  0.00           C  
ATOM    310  O   ALA A  20      19.997  43.593  47.121  1.00  0.00           O  
ATOM    311  N   LEU A  21      21.245  42.620  45.532  1.00  0.00           N  
ATOM    312  H   LEU A  21      22.132  42.621  45.046  1.00  0.00           H  
ATOM    313  CA  LEU A  21      20.172  41.774  44.969  1.00  0.00           C  
ATOM    314  HA  LEU A  21      19.215  42.076  45.394  1.00  0.00           H  
ATOM    315  CB  LEU A  21      20.068  42.005  43.448  1.00  0.00           C  
ATOM    316  HB2 LEU A  21      21.025  41.747  42.991  1.00  0.00           H  
ATOM    317  HB3 LEU A  21      19.317  41.321  43.048  1.00  0.00           H  
ATOM    318  CG  LEU A  21      19.689  43.439  43.026  1.00  0.00           C  
ATOM    319  HG  LEU A  21      20.439  44.139  43.390  1.00  0.00           H  
ATOM    320  CD1 LEU A  21      19.653  43.522  41.500  1.00  0.00           C  
ATOM    321 HD11 LEU A  21      18.875  42.866  41.106  1.00  0.00           H  
ATOM    322 HD12 LEU A  21      19.446  44.544  41.187  1.00  0.00           H  
ATOM    323 HD13 LEU A  21      20.614  43.210  41.096  1.00  0.00           H  
ATOM    324  CD2 LEU A  21      18.322  43.877  43.560  1.00  0.00           C  
ATOM    325 HD21 LEU A  21      18.067  44.859  43.165  1.00  0.00           H  
ATOM    326 HD22 LEU A  21      17.555  43.162  43.262  1.00  0.00           H  
ATOM    327 HD23 LEU A  21      18.347  43.949  44.647  1.00  0.00           H  
ATOM    328  C   LEU A  21      20.318  40.276  45.317  1.00  0.00           C  
ATOM    329  O   LEU A  21      20.922  39.494  44.574  1.00  0.00           O  
ATOM    330  N   ARG A  22      19.706  39.869  46.437  1.00  0.00           N  
ATOM    331  H   ARG A  22      19.251  40.579  47.001  1.00  0.00           H  
ATOM    332  CA  ARG A  22      19.579  38.479  46.901  1.00  0.00           C  
ATOM    333  HA  ARG A  22      20.587  38.126  47.086  1.00  0.00           H  
ATOM    334  CB  ARG A  22      18.842  38.483  48.257  1.00  0.00           C  
ATOM    335  HB2 ARG A  22      19.377  39.165  48.921  1.00  0.00           H  
ATOM    336  HB3 ARG A  22      17.829  38.867  48.122  1.00  0.00           H  
ATOM    337  CG  ARG A  22      18.768  37.110  48.949  1.00  0.00           C  
ATOM    338  HG2 ARG A  22      17.987  36.509  48.483  1.00  0.00           H  
ATOM    339  HG3 ARG A  22      19.719  36.596  48.818  1.00  0.00           H  
ATOM    340  CD  ARG A  22      18.505  37.222  50.463  1.00  0.00           C  
ATOM    341  HD2 ARG A  22      18.509  36.221  50.897  1.00  0.00           H  
ATOM    342  HD3 ARG A  22      19.330  37.774  50.917  1.00  0.00           H  
ATOM    343  NE  ARG A  22      17.242  37.914  50.790  1.00  0.00           N  
ATOM    344  HE  ARG A  22      17.266  38.933  50.823  1.00  0.00           H  
ATOM    345  CZ  ARG A  22      16.052  37.381  50.998  1.00  0.00           C  
ATOM    346  NH1 ARG A  22      15.828  36.107  50.898  1.00  0.00           N  
ATOM    347 HH11 ARG A  22      16.596  35.459  50.902  1.00  0.00           H  
ATOM    348 HH12 ARG A  22      14.872  35.761  50.963  1.00  0.00           H  
ATOM    349  NH2 ARG A  22      15.048  38.120  51.343  1.00  0.00           N  
ATOM    350 HH21 ARG A  22      15.203  39.088  51.615  1.00  0.00           H  
ATOM    351 HH22 ARG A  22      14.195  37.668  51.668  1.00  0.00           H  
ATOM    352  C   ARG A  22      18.886  37.617  45.818  1.00  0.00           C  
ATOM    353  O   ARG A  22      17.812  38.014  45.366  1.00  0.00           O  
ATOM    354  N   PRO A  23      19.449  36.461  45.402  1.00  0.00           N  
ATOM    355  CD  PRO A  23      20.727  35.976  45.903  1.00  0.00           C  
ATOM    356  HD2 PRO A  23      20.605  35.560  46.901  1.00  0.00           H  
ATOM    357  HD3 PRO A  23      21.461  36.779  45.906  1.00  0.00           H  
ATOM    358  CG  PRO A  23      21.238  34.910  44.951  1.00  0.00           C  
ATOM    359  HG2 PRO A  23      21.642  34.061  45.501  1.00  0.00           H  
ATOM    360  HG3 PRO A  23      21.990  35.340  44.290  1.00  0.00           H  
ATOM    361  CB  PRO A  23      20.014  34.520  44.144  1.00  0.00           C  
ATOM    362  HB2 PRO A  23      19.504  33.688  44.631  1.00  0.00           H  
ATOM    363  HB3 PRO A  23      20.317  34.242  43.142  1.00  0.00           H  
ATOM    364  CA  PRO A  23      19.118  35.764  44.144  1.00  0.00           C  
ATOM    365  HA  PRO A  23      19.427  36.415  43.327  1.00  0.00           H  
ATOM    366  C   PRO A  23      17.661  35.338  43.866  1.00  0.00           C  
ATOM    367  O   PRO A  23      17.343  34.982  42.728  1.00  0.00           O  
ATOM    368  N   VAL A  24      16.784  35.338  44.869  1.00  0.00           N  
ATOM    369  H   VAL A  24      17.073  35.765  45.733  1.00  0.00           H  
ATOM    370  CA  VAL A  24      15.391  34.853  44.794  1.00  0.00           C  
ATOM    371  HA  VAL A  24      15.411  33.833  44.408  1.00  0.00           H  
ATOM    372  CB  VAL A  24      14.768  34.807  46.207  1.00  0.00           C  
ATOM    373  HB  VAL A  24      13.729  34.490  46.111  1.00  0.00           H  
ATOM    374  CG1 VAL A  24      15.490  33.790  47.101  1.00  0.00           C  
ATOM    375 HG11 VAL A  24      15.528  32.823  46.602  1.00  0.00           H  
ATOM    376 HG12 VAL A  24      16.505  34.117  47.317  1.00  0.00           H  
ATOM    377 HG13 VAL A  24      14.945  33.675  48.039  1.00  0.00           H  
ATOM    378  CG2 VAL A  24      14.799  36.162  46.930  1.00  0.00           C  
ATOM    379 HG21 VAL A  24      14.277  36.914  46.338  1.00  0.00           H  
ATOM    380 HG22 VAL A  24      14.297  36.069  47.894  1.00  0.00           H  
ATOM    381 HG23 VAL A  24      15.821  36.496  47.099  1.00  0.00           H  
ATOM    382  C   VAL A  24      14.504  35.670  43.834  1.00  0.00           C  
ATOM    383  O   VAL A  24      14.732  36.860  43.609  1.00  0.00           O  
ATOM    384  N   GLU A  25      13.451  35.056  43.280  1.00  0.00           N  
ATOM    385  H   GLU A  25      13.316  34.064  43.460  1.00  0.00           H  
ATOM    386  CA  GLU A  25      12.473  35.759  42.418  1.00  0.00           C  
ATOM    387  HA  GLU A  25      13.033  36.380  41.718  1.00  0.00           H  
ATOM    388  CB  GLU A  25      11.660  34.755  41.578  1.00  0.00           C  
ATOM    389  HB2 GLU A  25      11.221  35.295  40.738  1.00  0.00           H  
ATOM    390  HB3 GLU A  25      12.339  34.006  41.175  1.00  0.00           H  
ATOM    391  CG  GLU A  25      10.536  34.031  42.333  1.00  0.00           C  
ATOM    392  HG2 GLU A  25      10.946  33.592  43.245  1.00  0.00           H  
ATOM    393  HG3 GLU A  25       9.764  34.748  42.618  1.00  0.00           H  
ATOM    394  CD  GLU A  25       9.895  32.928  41.479  1.00  0.00           C  
ATOM    395  OE1 GLU A  25       9.576  31.855  42.037  1.00  0.00           O  
ATOM    396  OE2 GLU A  25       9.698  33.111  40.251  1.00  0.00           O  
ATOM    397  C   GLU A  25      11.540  36.710  43.196  1.00  0.00           C  
ATOM    398  O   GLU A  25      10.865  37.555  42.607  1.00  0.00           O  
ATOM    399  N   ASP A  26      11.501  36.574  44.522  1.00  0.00           N  
ATOM    400  H   ASP A  26      12.083  35.858  44.931  1.00  0.00           H  
ATOM    401  CA  ASP A  26      10.701  37.372  45.445  1.00  0.00           C  
ATOM    402  HA  ASP A  26      10.586  38.380  45.045  1.00  0.00           H  
ATOM    403  CB  ASP A  26       9.305  36.737  45.571  1.00  0.00           C  
ATOM    404  HB2 ASP A  26       8.849  36.693  44.581  1.00  0.00           H  
ATOM    405  HB3 ASP A  26       9.408  35.715  45.937  1.00  0.00           H  
ATOM    406  CG  ASP A  26       8.354  37.492  46.501  1.00  0.00           C  
ATOM    407  OD1 ASP A  26       8.736  38.538  47.073  1.00  0.00           O  
ATOM    408  OD2 ASP A  26       7.188  37.046  46.624  1.00  0.00           O  
ATOM    409  C   ASP A  26      11.419  37.458  46.800  1.00  0.00           C  
ATOM    410  O   ASP A  26      11.705  36.440  47.425  1.00  0.00           O  
ATOM    411  N   THR A  27      11.693  38.675  47.269  1.00  0.00           N  
ATOM    412  H   THR A  27      11.391  39.459  46.707  1.00  0.00           H  
ATOM    413  CA  THR A  27      12.393  38.981  48.533  1.00  0.00           C  
ATOM    414  HA  THR A  27      13.322  38.411  48.544  1.00  0.00           H  
ATOM    415  CB  THR A  27      12.766  40.482  48.570  1.00  0.00           C  
ATOM    416  HB  THR A  27      11.866  41.071  48.730  1.00  0.00           H  
ATOM    417  CG2 THR A  27      13.793  40.854  49.633  1.00  0.00           C  
ATOM    418 HG21 THR A  27      13.373  40.726  50.628  1.00  0.00           H  
ATOM    419 HG22 THR A  27      14.675  40.227  49.519  1.00  0.00           H  
ATOM    420 HG23 THR A  27      14.074  41.901  49.520  1.00  0.00           H  
ATOM    421  OG1 THR A  27      13.344  40.897  47.344  1.00  0.00           O  
ATOM    422  HG1 THR A  27      12.603  41.018  46.727  1.00  0.00           H  
ATOM    423  C   THR A  27      11.595  38.543  49.784  1.00  0.00           C  
ATOM    424  O   THR A  27      12.093  38.609  50.908  1.00  0.00           O  
ATOM    425  N   ASP A  28      10.363  38.050  49.612  1.00  0.00           N  
ATOM    426  H   ASP A  28       9.976  38.066  48.673  1.00  0.00           H  
ATOM    427  CA  ASP A  28       9.589  37.337  50.642  1.00  0.00           C  
ATOM    428  HA  ASP A  28       9.881  37.737  51.610  1.00  0.00           H  
ATOM    429  CB  ASP A  28       8.090  37.638  50.456  1.00  0.00           C  
ATOM    430  HB2 ASP A  28       7.769  37.240  49.492  1.00  0.00           H  
ATOM    431  HB3 ASP A  28       7.524  37.126  51.234  1.00  0.00           H  
ATOM    432  CG  ASP A  28       7.744  39.129  50.538  1.00  0.00           C  
ATOM    433  OD1 ASP A  28       6.859  39.599  49.787  1.00  0.00           O  
ATOM    434  OD2 ASP A  28       8.317  39.861  51.383  1.00  0.00           O  
ATOM    435  C   ASP A  28       9.871  35.815  50.738  1.00  0.00           C  
ATOM    436  O   ASP A  28       9.196  35.131  51.516  1.00  0.00           O  
ATOM    437  N   LYS A  29      10.838  35.278  49.973  1.00  0.00           N  
ATOM    438  H   LYS A  29      11.303  35.899  49.316  1.00  0.00           H  
ATOM    439  CA  LYS A  29      11.309  33.872  49.991  1.00  0.00           C  
ATOM    440  HA  LYS A  29      10.617  33.265  50.573  1.00  0.00           H  
ATOM    441  CB  LYS A  29      11.354  33.313  48.555  1.00  0.00           C  
ATOM    442  HB2 LYS A  29      11.988  33.951  47.938  1.00  0.00           H  
ATOM    443  HB3 LYS A  29      11.806  32.320  48.576  1.00  0.00           H  
ATOM    444  CG  LYS A  29       9.965  33.188  47.912  1.00  0.00           C  
ATOM    445  HG2 LYS A  29       9.385  32.470  48.490  1.00  0.00           H  
ATOM    446  HG3 LYS A  29       9.454  34.151  47.934  1.00  0.00           H  
ATOM    447  CD  LYS A  29      10.068  32.715  46.453  1.00  0.00           C  
ATOM    448  HD2 LYS A  29      10.567  33.490  45.870  1.00  0.00           H  
ATOM    449  HD3 LYS A  29      10.669  31.806  46.396  1.00  0.00           H  
ATOM    450  CE  LYS A  29       8.685  32.452  45.841  1.00  0.00           C  
ATOM    451  HE2 LYS A  29       8.032  33.304  46.051  1.00  0.00           H  
ATOM    452  HE3 LYS A  29       8.790  32.370  44.755  1.00  0.00           H  
ATOM    453  NZ  LYS A  29       8.086  31.204  46.368  1.00  0.00           N  
ATOM    454  HZ1 LYS A  29       7.165  31.029  45.977  1.00  0.00           H  
ATOM    455  HZ2 LYS A  29       8.674  30.404  46.135  1.00  0.00           H  
ATOM    456  HZ3 LYS A  29       7.986  31.228  47.382  1.00  0.00           H  
ATOM    457  C   LYS A  29      12.690  33.711  50.642  1.00  0.00           C  
ATOM    458  O   LYS A  29      13.533  34.604  50.551  1.00  0.00           O  
ATOM    459  N   VAL A  30      12.961  32.545  51.237  1.00  0.00           N  
ATOM    460  H   VAL A  30      12.230  31.847  51.250  1.00  0.00           H  
ATOM    461  CA  VAL A  30      14.286  32.173  51.786  1.00  0.00           C  
ATOM    462  HA  VAL A  30      14.755  33.086  52.154  1.00  0.00           H  
ATOM    463  CB  VAL A  30      14.130  31.242  53.011  1.00  0.00           C  
ATOM    464  HB  VAL A  30      13.447  31.724  53.710  1.00  0.00           H  
ATOM    465  CG1 VAL A  30      13.548  29.863  52.676  1.00  0.00           C  
ATOM    466 HG11 VAL A  30      14.239  29.297  52.052  1.00  0.00           H  
ATOM    467 HG12 VAL A  30      13.372  29.308  53.599  1.00  0.00           H  
ATOM    468 HG13 VAL A  30      12.599  29.973  52.155  1.00  0.00           H  
ATOM    469  CG2 VAL A  30      15.463  31.033  53.741  1.00  0.00           C  
ATOM    470 HG21 VAL A  30      15.288  30.481  54.665  1.00  0.00           H  
ATOM    471 HG22 VAL A  30      16.160  30.465  53.125  1.00  0.00           H  
ATOM    472 HG23 VAL A  30      15.904  31.994  53.997  1.00  0.00           H  
ATOM    473  C   VAL A  30      15.215  31.584  50.710  1.00  0.00           C  
ATOM    474  O   VAL A  30      14.777  30.796  49.869  1.00  0.00           O  
ATOM    475  N   LEU A  31      16.502  31.954  50.728  1.00  0.00           N  
ATOM    476  H   LEU A  31      16.801  32.605  51.444  1.00  0.00           H  
ATOM    477  CA  LEU A  31      17.543  31.401  49.845  1.00  0.00           C  
ATOM    478  HA  LEU A  31      17.084  31.127  48.893  1.00  0.00           H  
ATOM    479  CB  LEU A  31      18.595  32.498  49.591  1.00  0.00           C  
ATOM    480  HB2 LEU A  31      18.097  33.405  49.246  1.00  0.00           H  
ATOM    481  HB3 LEU A  31      19.071  32.725  50.546  1.00  0.00           H  
ATOM    482  CG  LEU A  31      19.691  32.107  48.579  1.00  0.00           C  
ATOM    483  HG  LEU A  31      20.057  31.102  48.780  1.00  0.00           H  
ATOM    484  CD1 LEU A  31      19.171  32.171  47.143  1.00  0.00           C  
ATOM    485 HD11 LEU A  31      18.842  33.182  46.906  1.00  0.00           H  
ATOM    486 HD12 LEU A  31      19.960  31.875  46.452  1.00  0.00           H  
ATOM    487 HD13 LEU A  31      18.334  31.487  47.015  1.00  0.00           H  
ATOM    488  CD2 LEU A  31      20.873  33.063  48.705  1.00  0.00           C  
ATOM    489 HD21 LEU A  31      21.317  32.960  49.695  1.00  0.00           H  
ATOM    490 HD22 LEU A  31      21.629  32.818  47.959  1.00  0.00           H  
ATOM    491 HD23 LEU A  31      20.539  34.089  48.566  1.00  0.00           H  
ATOM    492  C   LEU A  31      18.198  30.141  50.447  1.00  0.00           C  
ATOM    493  O   LEU A  31      18.567  30.150  51.619  1.00  0.00           O  
ATOM    494  N   NLN A  32      18.406  29.096  49.640  1.00  0.00           N  
ATOM    495  H   NLN A  32      18.070  29.158  48.684  1.00  0.00           H  
ATOM    496  CA  NLN A  32      19.072  27.841  50.023  1.00  0.00           C  
ATOM    497  HA  NLN A  32      19.035  27.714  51.108  1.00  0.00           H  
ATOM    498  CB  NLN A  32      18.248  26.721  49.357  1.00  0.00           C  
ATOM    499  HB2 NLN A  32      17.208  26.873  49.639  1.00  0.00           H  
ATOM    500  HB3 NLN A  32      18.318  26.805  48.274  1.00  0.00           H  
ATOM    501  CG  NLN A  32      18.617  25.293  49.723  1.00  0.00           C  
ATOM    502  OD1 NLN A  32      19.748  24.992  50.097  1.00  0.00           O  
ATOM    503  ND2 NLN A  32      17.640  24.412  49.579  1.00  0.00           N  
ATOM    504 HD21 NLN A  32      16.749  24.742  49.233  1.00  0.00           H  
ATOM    505  C   NLN A  32      20.552  27.836  49.579  1.00  0.00           C  
ATOM    506  O   NLN A  32      20.827  27.762  48.377  1.00  0.00           O  
ATOM    507  N   VAL A  33      21.510  27.916  50.509  1.00  0.00           N  
ATOM    508  H   VAL A  33      21.236  27.997  51.487  1.00  0.00           H  
ATOM    509  CA  VAL A  33      22.958  27.956  50.207  1.00  0.00           C  
ATOM    510  HA  VAL A  33      23.095  28.070  49.131  1.00  0.00           H  
ATOM    511  CB  VAL A  33      23.634  29.177  50.865  1.00  0.00           C  
ATOM    512  HB  VAL A  33      23.508  29.120  51.947  1.00  0.00           H  
ATOM    513  CG1 VAL A  33      25.137  29.242  50.553  1.00  0.00           C  
ATOM    514 HG11 VAL A  33      25.562  30.155  50.970  1.00  0.00           H  
ATOM    515 HG12 VAL A  33      25.654  28.394  51.001  1.00  0.00           H  
ATOM    516 HG13 VAL A  33      25.296  29.237  49.474  1.00  0.00           H  
ATOM    517  CG2 VAL A  33      23.004  30.486  50.368  1.00  0.00           C  
ATOM    518 HG21 VAL A  33      23.107  30.566  49.287  1.00  0.00           H  
ATOM    519 HG22 VAL A  33      21.947  30.512  50.631  1.00  0.00           H  
ATOM    520 HG23 VAL A  33      23.494  31.334  50.844  1.00  0.00           H  
ATOM    521  C   VAL A  33      23.652  26.653  50.612  1.00  0.00           C  
ATOM    522  O   VAL A  33      23.572  26.229  51.765  1.00  0.00           O  
ATOM    523  N   THR A  34      24.379  26.035  49.677  1.00  0.00           N  
ATOM    524  H   THR A  34      24.406  26.447  48.748  1.00  0.00           H  
ATOM    525  CA  THR A  34      25.144  24.796  49.911  1.00  0.00           C  
ATOM    526  HA  THR A  34      24.777  24.312  50.817  1.00  0.00           H  
ATOM    527  CB  THR A  34      24.939  23.803  48.755  1.00  0.00           C  
ATOM    528  HB  THR A  34      25.308  24.244  47.830  1.00  0.00           H  
ATOM    529  CG2 THR A  34      25.657  22.473  48.985  1.00  0.00           C  
ATOM    530 HG21 THR A  34      25.328  22.027  49.925  1.00  0.00           H  
ATOM    531 HG22 THR A  34      25.439  21.791  48.164  1.00  0.00           H  
ATOM    532 HG23 THR A  34      26.734  22.631  49.014  1.00  0.00           H  
ATOM    533  OG1 THR A  34      23.569  23.497  48.592  1.00  0.00           O  
ATOM    534  HG1 THR A  34      23.144  24.296  48.199  1.00  0.00           H  
ATOM    535  C   THR A  34      26.634  25.099  50.104  1.00  0.00           C  
ATOM    536  O   THR A  34      27.260  25.704  49.227  1.00  0.00           O  
ATOM    537  N   LEU A  35      27.228  24.648  51.214  1.00  0.00           N  
ATOM    538  H   LEU A  35      26.661  24.129  51.880  1.00  0.00           H  
ATOM    539  CA  LEU A  35      28.632  24.878  51.589  1.00  0.00           C  
ATOM    540  HA  LEU A  35      29.102  25.465  50.804  1.00  0.00           H  
ATOM    541  CB  LEU A  35      28.661  25.749  52.860  1.00  0.00           C  
ATOM    542  HB2 LEU A  35      28.119  26.663  52.616  1.00  0.00           H  
ATOM    543  HB3 LEU A  35      28.115  25.247  53.661  1.00  0.00           H  
ATOM    544  CG  LEU A  35      30.070  26.138  53.360  1.00  0.00           C  
ATOM    545  HG  LEU A  35      30.763  26.159  52.520  1.00  0.00           H  
ATOM    546  CD1 LEU A  35      30.050  27.535  53.984  1.00  0.00           C  
ATOM    547 HD11 LEU A  35      29.738  28.267  53.239  1.00  0.00           H  
ATOM    548 HD12 LEU A  35      29.359  27.559  54.827  1.00  0.00           H  
ATOM    549 HD13 LEU A  35      31.049  27.799  54.332  1.00  0.00           H  
ATOM    550  CD2 LEU A  35      30.597  25.179  54.432  1.00  0.00           C  
ATOM    551 HD21 LEU A  35      29.948  25.201  55.307  1.00  0.00           H  
ATOM    552 HD22 LEU A  35      30.639  24.160  54.054  1.00  0.00           H  
ATOM    553 HD23 LEU A  35      31.602  25.480  54.729  1.00  0.00           H  
ATOM    554  C   LEU A  35      29.434  23.567  51.706  1.00  0.00           C  
ATOM    555  O   LEU A  35      28.912  22.541  52.139  1.00  0.00           O  
ATOM    556  N   GLN A  36      30.713  23.617  51.326  1.00  0.00           N  
ATOM    557  H   GLN A  36      31.070  24.499  50.975  1.00  0.00           H  
ATOM    558  CA  GLN A  36      31.647  22.485  51.289  1.00  0.00           C  
ATOM    559  HA  GLN A  36      31.347  21.751  52.037  1.00  0.00           H  
ATOM    560  CB  GLN A  36      31.547  21.847  49.893  1.00  0.00           C  
ATOM    561  HB2 GLN A  36      30.495  21.643  49.709  1.00  0.00           H  
ATOM    562  HB3 GLN A  36      31.864  22.573  49.148  1.00  0.00           H  
ATOM    563  CG  GLN A  36      32.353  20.553  49.682  1.00  0.00           C  
ATOM    564  HG2 GLN A  36      33.417  20.791  49.653  1.00  0.00           H  
ATOM    565  HG3 GLN A  36      32.173  19.870  50.511  1.00  0.00           H  
ATOM    566  CD  GLN A  36      31.957  19.836  48.389  1.00  0.00           C  
ATOM    567  OE1 GLN A  36      30.824  19.905  47.922  1.00  0.00           O  
ATOM    568  NE2 GLN A  36      32.844  19.112  47.753  1.00  0.00           N  
ATOM    569 HE21 GLN A  36      32.591  18.798  46.825  1.00  0.00           H  
ATOM    570 HE22 GLN A  36      33.816  19.098  48.054  1.00  0.00           H  
ATOM    571  C   GLN A  36      33.076  22.958  51.611  1.00  0.00           C  
ATOM    572  O   GLN A  36      33.419  24.103  51.303  1.00  0.00           O  
ATOM    573  N   ILE A  37      33.908  22.108  52.226  1.00  0.00           N  
ATOM    574  H   ILE A  37      33.560  21.184  52.473  1.00  0.00           H  
ATOM    575  CA  ILE A  37      35.287  22.450  52.629  1.00  0.00           C  
ATOM    576  HA  ILE A  37      35.598  23.336  52.075  1.00  0.00           H  
ATOM    577  CB  ILE A  37      35.354  22.809  54.140  1.00  0.00           C  
ATOM    578  HB  ILE A  37      34.955  21.970  54.713  1.00  0.00           H  
ATOM    579  CG2 ILE A  37      36.810  23.034  54.599  1.00  0.00           C  
ATOM    580 HG21 ILE A  37      37.407  22.133  54.457  1.00  0.00           H  
ATOM    581 HG22 ILE A  37      37.256  23.860  54.044  1.00  0.00           H  
ATOM    582 HG23 ILE A  37      36.839  23.251  55.666  1.00  0.00           H  
ATOM    583  CG1 ILE A  37      34.479  24.055  54.427  1.00  0.00           C  
ATOM    584 HG12 ILE A  37      34.717  24.834  53.703  1.00  0.00           H  
ATOM    585 HG13 ILE A  37      33.434  23.779  54.288  1.00  0.00           H  
ATOM    586  CD1 ILE A  37      34.606  24.659  55.831  1.00  0.00           C  
ATOM    587 HD11 ILE A  37      35.564  25.165  55.941  1.00  0.00           H  
ATOM    588 HD12 ILE A  37      33.813  25.391  55.980  1.00  0.00           H  
ATOM    589 HD13 ILE A  37      34.517  23.877  56.585  1.00  0.00           H  
ATOM    590  C   ILE A  37      36.277  21.337  52.255  1.00  0.00           C  
ATOM    591  O   ILE A  37      36.023  20.159  52.513  1.00  0.00           O  
ATOM    592  N   THR A  38      37.439  21.733  51.722  1.00  0.00           N  
ATOM    593  H   THR A  38      37.566  22.728  51.569  1.00  0.00           H  
ATOM    594  CA  THR A  38      38.606  20.871  51.463  1.00  0.00           C  
ATOM    595  HA  THR A  38      38.370  19.851  51.755  1.00  0.00           H  
ATOM    596  CB  THR A  38      38.997  20.865  49.973  1.00  0.00           C  
ATOM    597  HB  THR A  38      39.411  21.839  49.710  1.00  0.00           H  
ATOM    598  CG2 THR A  38      40.036  19.790  49.650  1.00  0.00           C  
ATOM    599 HG21 THR A  38      39.642  18.803  49.896  1.00  0.00           H  
ATOM    600 HG22 THR A  38      40.282  19.827  48.589  1.00  0.00           H  
ATOM    601 HG23 THR A  38      40.948  19.963  50.222  1.00  0.00           H  
ATOM    602  OG1 THR A  38      37.877  20.628  49.143  1.00  0.00           O  
ATOM    603  HG1 THR A  38      37.418  21.495  49.090  1.00  0.00           H  
ATOM    604  C   THR A  38      39.784  21.358  52.311  1.00  0.00           C  
ATOM    605  O   THR A  38      40.190  22.517  52.191  1.00  0.00           O  
ATOM    606  N   LEU A  39      40.322  20.505  53.187  1.00  0.00           N  
ATOM    607  H   LEU A  39      40.002  19.540  53.172  1.00  0.00           H  
ATOM    608  CA  LEU A  39      41.419  20.853  54.099  1.00  0.00           C  
ATOM    609  HA  LEU A  39      41.309  21.901  54.379  1.00  0.00           H  
ATOM    610  CB  LEU A  39      41.286  19.994  55.371  1.00  0.00           C  
ATOM    611  HB2 LEU A  39      40.264  20.075  55.751  1.00  0.00           H  
ATOM    612  HB3 LEU A  39      41.457  18.954  55.091  1.00  0.00           H  
ATOM    613  CG  LEU A  39      42.259  20.354  56.509  1.00  0.00           C  
ATOM    614  HG  LEU A  39      43.279  20.337  56.132  1.00  0.00           H  
ATOM    615  CD1 LEU A  39      41.991  21.740  57.096  1.00  0.00           C  
ATOM    616 HD11 LEU A  39      42.643  21.908  57.958  1.00  0.00           H  
ATOM    617 HD12 LEU A  39      42.210  22.506  56.360  1.00  0.00           H  
ATOM    618 HD13 LEU A  39      40.952  21.818  57.415  1.00  0.00           H  
ATOM    619  CD2 LEU A  39      42.138  19.329  57.640  1.00  0.00           C  
ATOM    620 HD21 LEU A  39      42.839  19.571  58.440  1.00  0.00           H  
ATOM    621 HD22 LEU A  39      41.123  19.326  58.035  1.00  0.00           H  
ATOM    622 HD23 LEU A  39      42.378  18.337  57.259  1.00  0.00           H  
ATOM    623  C   LEU A  39      42.786  20.681  53.411  1.00  0.00           C  
ATOM    624  O   LEU A  39      43.038  19.644  52.800  1.00  0.00           O  
ATOM    625  N   SER A  40      43.678  21.673  53.522  1.00  0.00           N  
ATOM    626  H   SER A  40      43.445  22.486  54.079  1.00  0.00           H  
ATOM    627  CA  SER A  40      44.959  21.690  52.795  1.00  0.00           C  
ATOM    628  HA  SER A  40      44.938  20.907  52.037  1.00  0.00           H  
ATOM    629  CB  SER A  40      45.106  23.010  52.027  1.00  0.00           C  
ATOM    630  HB2 SER A  40      44.247  23.139  51.366  1.00  0.00           H  
ATOM    631  HB3 SER A  40      45.136  23.843  52.727  1.00  0.00           H  
ATOM    632  OG  SER A  40      46.289  23.030  51.253  1.00  0.00           O  
ATOM    633  HG  SER A  40      46.229  22.293  50.596  1.00  0.00           H  
ATOM    634  C   SER A  40      46.175  21.387  53.680  1.00  0.00           C  
ATOM    635  O   SER A  40      46.877  20.415  53.417  1.00  0.00           O  
ATOM    636  N   GLN A  41      46.426  22.146  54.754  1.00  0.00           N  
ATOM    637  H   GLN A  41      45.785  22.899  54.976  1.00  0.00           H  
ATOM    638  CA  GLN A  41      47.670  22.038  55.541  1.00  0.00           C  
ATOM    639  HA  GLN A  41      47.975  20.991  55.592  1.00  0.00           H  
ATOM    640  CB  GLN A  41      48.770  22.828  54.794  1.00  0.00           C  
ATOM    641  HB2 GLN A  41      48.806  22.490  53.757  1.00  0.00           H  
ATOM    642  HB3 GLN A  41      48.471  23.875  54.767  1.00  0.00           H  
ATOM    643  CG  GLN A  41      50.193  22.755  55.385  1.00  0.00           C  
ATOM    644  HG2 GLN A  41      50.600  23.765  55.440  1.00  0.00           H  
ATOM    645  HG3 GLN A  41      50.188  22.355  56.394  1.00  0.00           H  
ATOM    646  CD  GLN A  41      51.144  21.929  54.526  1.00  0.00           C  
ATOM    647  OE1 GLN A  41      51.518  22.314  53.425  1.00  0.00           O  
ATOM    648  NE2 GLN A  41      51.574  20.780  54.994  1.00  0.00           N  
ATOM    649 HE21 GLN A  41      52.204  20.245  54.424  1.00  0.00           H  
ATOM    650 HE22 GLN A  41      51.235  20.423  55.885  1.00  0.00           H  
ATOM    651  C   GLN A  41      47.477  22.545  56.983  1.00  0.00           C  
ATOM    652  O   GLN A  41      46.692  23.467  57.206  1.00  0.00           O  
ATOM    653  N   ILE A  42      48.201  21.985  57.961  1.00  0.00           N  
ATOM    654  H   ILE A  42      48.851  21.243  57.715  1.00  0.00           H  
ATOM    655  CA  ILE A  42      48.294  22.522  59.335  1.00  0.00           C  
ATOM    656  HA  ILE A  42      47.550  23.308  59.468  1.00  0.00           H  
ATOM    657  CB  ILE A  42      47.970  21.420  60.375  1.00  0.00           C  
ATOM    658  HB  ILE A  42      48.549  20.530  60.127  1.00  0.00           H  
ATOM    659  CG2 ILE A  42      48.347  21.846  61.809  1.00  0.00           C  
ATOM    660 HG21 ILE A  42      49.425  21.993  61.893  1.00  0.00           H  
ATOM    661 HG22 ILE A  42      47.831  22.766  62.084  1.00  0.00           H  
ATOM    662 HG23 ILE A  42      48.087  21.066  62.524  1.00  0.00           H  
ATOM    663  CG1 ILE A  42      46.467  21.057  60.287  1.00  0.00           C  
ATOM    664 HG12 ILE A  42      45.866  21.908  60.609  1.00  0.00           H  
ATOM    665 HG13 ILE A  42      46.211  20.842  59.250  1.00  0.00           H  
ATOM    666  CD1 ILE A  42      46.063  19.826  61.110  1.00  0.00           C  
ATOM    667 HD11 ILE A  42      45.036  19.553  60.864  1.00  0.00           H  
ATOM    668 HD12 ILE A  42      46.718  18.986  60.875  1.00  0.00           H  
ATOM    669 HD13 ILE A  42      46.115  20.043  62.176  1.00  0.00           H  
ATOM    670  C   ILE A  42      49.670  23.180  59.546  1.00  0.00           C  
ATOM    671  O   ILE A  42      50.693  22.639  59.117  1.00  0.00           O  
ATOM    672  N   LYS A  43      49.698  24.349  60.205  1.00  0.00           N  
ATOM    673  H   LYS A  43      48.815  24.725  60.540  1.00  0.00           H  
ATOM    674  CA  LYS A  43      50.931  25.074  60.563  1.00  0.00           C  
ATOM    675  HA  LYS A  43      51.746  24.721  59.928  1.00  0.00           H  
ATOM    676  CB  LYS A  43      50.750  26.586  60.313  1.00  0.00           C  
ATOM    677  HB2 LYS A  43      50.284  26.738  59.339  1.00  0.00           H  
ATOM    678  HB3 LYS A  43      50.081  26.987  61.072  1.00  0.00           H  
ATOM    679  CG  LYS A  43      52.081  27.366  60.343  1.00  0.00           C  
ATOM    680  HG2 LYS A  43      52.666  27.063  61.210  1.00  0.00           H  
ATOM    681  HG3 LYS A  43      52.648  27.138  59.440  1.00  0.00           H  
ATOM    682  CD  LYS A  43      51.845  28.881  60.438  1.00  0.00           C  
ATOM    683  HD2 LYS A  43      51.185  29.200  59.630  1.00  0.00           H  
ATOM    684  HD3 LYS A  43      51.357  29.095  61.390  1.00  0.00           H  
ATOM    685  CE  LYS A  43      53.157  29.675  60.355  1.00  0.00           C  
ATOM    686  HE2 LYS A  43      53.894  29.229  61.029  1.00  0.00           H  
ATOM    687  HE3 LYS A  43      53.542  29.613  59.333  1.00  0.00           H  
ATOM    688  NZ  LYS A  43      52.934  31.091  60.734  1.00  0.00           N  
ATOM    689  HZ1 LYS A  43      52.153  31.489  60.211  1.00  0.00           H  
ATOM    690  HZ2 LYS A  43      52.684  31.160  61.718  1.00  0.00           H  
ATOM    691  HZ3 LYS A  43      53.734  31.690  60.565  1.00  0.00           H  
ATOM    692  C   LYS A  43      51.356  24.801  62.008  1.00  0.00           C  
ATOM    693  O   LYS A  43      52.495  24.396  62.242  1.00  0.00           O  
ATOM    694  N   ASP A  44      50.481  25.056  62.981  1.00  0.00           N  
ATOM    695  H   ASP A  44      49.534  25.318  62.738  1.00  0.00           H  
ATOM    696  CA  ASP A  44      50.829  25.043  64.412  1.00  0.00           C  
ATOM    697  HA  ASP A  44      51.453  24.171  64.598  1.00  0.00           H  
ATOM    698  CB  ASP A  44      51.632  26.319  64.760  1.00  0.00           C  
ATOM    699  HB2 ASP A  44      52.149  26.669  63.866  1.00  0.00           H  
ATOM    700  HB3 ASP A  44      50.945  27.112  65.062  1.00  0.00           H  
ATOM    701  CG  ASP A  44      52.693  26.118  65.852  1.00  0.00           C  
ATOM    702  OD1 ASP A  44      52.744  25.038  66.488  1.00  0.00           O  
ATOM    703  OD2 ASP A  44      53.545  27.027  66.010  1.00  0.00           O  
ATOM    704  C   ASP A  44      49.601  24.932  65.330  1.00  0.00           C  
ATOM    705  O   ASP A  44      48.468  25.137  64.891  1.00  0.00           O  
ATOM    706  N   MET A  45      49.846  24.646  66.610  1.00  0.00           N  
ATOM    707  H   MET A  45      50.817  24.514  66.875  1.00  0.00           H  
ATOM    708  CA  MET A  45      48.857  24.629  67.691  1.00  0.00           C  
ATOM    709  HA  MET A  45      48.049  25.316  67.442  1.00  0.00           H  
ATOM    710  CB  MET A  45      48.253  23.217  67.811  1.00  0.00           C  
ATOM    711  HB2 MET A  45      47.616  23.037  66.943  1.00  0.00           H  
ATOM    712  HB3 MET A  45      49.060  22.485  67.793  1.00  0.00           H  
ATOM    713  CG  MET A  45      47.431  22.974  69.084  1.00  0.00           C  
ATOM    714  HG2 MET A  45      46.974  21.988  68.997  1.00  0.00           H  
ATOM    715  HG3 MET A  45      48.104  22.948  69.942  1.00  0.00           H  
ATOM    716  SD  MET A  45      46.120  24.183  69.420  1.00  0.00           S  
ATOM    717  CE  MET A  45      45.183  23.287  70.682  1.00  0.00           C  
ATOM    718  HE1 MET A  45      45.834  23.020  71.513  1.00  0.00           H  
ATOM    719  HE2 MET A  45      44.375  23.918  71.047  1.00  0.00           H  
ATOM    720  HE3 MET A  45      44.756  22.387  70.243  1.00  0.00           H  
ATOM    721  C   MET A  45      49.515  25.116  68.989  1.00  0.00           C  
ATOM    722  O   MET A  45      50.399  24.447  69.535  1.00  0.00           O  
ATOM    723  N   ASP A  46      49.111  26.293  69.471  1.00  0.00           N  
ATOM    724  H   ASP A  46      48.355  26.768  68.988  1.00  0.00           H  
ATOM    725  CA  ASP A  46      49.673  26.932  70.669  1.00  0.00           C  
ATOM    726  HA  ASP A  46      50.636  26.471  70.891  1.00  0.00           H  
ATOM    727  CB  ASP A  46      49.938  28.424  70.389  1.00  0.00           C  
ATOM    728  HB2 ASP A  46      50.459  28.510  69.433  1.00  0.00           H  
ATOM    729  HB3 ASP A  46      48.991  28.960  70.301  1.00  0.00           H  
ATOM    730  CG  ASP A  46      50.814  29.095  71.455  1.00  0.00           C  
ATOM    731  OD1 ASP A  46      51.435  28.395  72.291  1.00  0.00           O  
ATOM    732  OD2 ASP A  46      50.973  30.338  71.416  1.00  0.00           O  
ATOM    733  C   ASP A  46      48.759  26.705  71.884  1.00  0.00           C  
ATOM    734  O   ASP A  46      47.834  27.477  72.142  1.00  0.00           O  
ATOM    735  N   GLU A  47      48.990  25.624  72.631  1.00  0.00           N  
ATOM    736  H   GLU A  47      49.799  25.056  72.393  1.00  0.00           H  
ATOM    737  CA  GLU A  47      48.096  25.118  73.691  1.00  0.00           C  
ATOM    738  HA  GLU A  47      47.116  24.926  73.254  1.00  0.00           H  
ATOM    739  CB  GLU A  47      48.641  23.776  74.212  1.00  0.00           C  
ATOM    740  HB2 GLU A  47      49.658  23.927  74.577  1.00  0.00           H  
ATOM    741  HB3 GLU A  47      48.025  23.435  75.045  1.00  0.00           H  
ATOM    742  CG  GLU A  47      48.643  22.689  73.122  1.00  0.00           C  
ATOM    743  HG2 GLU A  47      47.616  22.368  72.938  1.00  0.00           H  
ATOM    744  HG3 GLU A  47      49.038  23.091  72.187  1.00  0.00           H  
ATOM    745  CD  GLU A  47      49.492  21.482  73.524  1.00  0.00           C  
ATOM    746  OE1 GLU A  47      49.143  20.768  74.493  1.00  0.00           O  
ATOM    747  OE2 GLU A  47      50.523  21.208  72.867  1.00  0.00           O  
ATOM    748  C   GLU A  47      47.872  26.113  74.850  1.00  0.00           C  
ATOM    749  O   GLU A  47      46.811  26.110  75.481  1.00  0.00           O  
ATOM    750  N   ARG A  48      48.804  27.045  75.087  1.00  0.00           N  
ATOM    751  H   ARG A  48      49.677  26.965  74.570  1.00  0.00           H  
ATOM    752  CA  ARG A  48      48.644  28.192  76.001  1.00  0.00           C  
ATOM    753  HA  ARG A  48      48.443  27.817  77.006  1.00  0.00           H  
ATOM    754  CB  ARG A  48      49.982  28.951  76.029  1.00  0.00           C  
ATOM    755  HB2 ARG A  48      50.758  28.254  76.349  1.00  0.00           H  
ATOM    756  HB3 ARG A  48      50.229  29.288  75.021  1.00  0.00           H  
ATOM    757  CG  ARG A  48      50.004  30.159  76.976  1.00  0.00           C  
ATOM    758  HG2 ARG A  48      49.363  30.946  76.574  1.00  0.00           H  
ATOM    759  HG3 ARG A  48      49.637  29.866  77.961  1.00  0.00           H  
ATOM    760  CD  ARG A  48      51.440  30.683  77.110  1.00  0.00           C  
ATOM    761  HD2 ARG A  48      52.035  29.946  77.651  1.00  0.00           H  
ATOM    762  HD3 ARG A  48      51.881  30.802  76.118  1.00  0.00           H  
ATOM    763  NE  ARG A  48      51.491  31.961  77.838  1.00  0.00           N  
ATOM    764  HE  ARG A  48      51.676  31.939  78.837  1.00  0.00           H  
ATOM    765  CZ  ARG A  48      51.447  33.169  77.317  1.00  0.00           C  
ATOM    766  NH1 ARG A  48      51.275  33.408  76.051  1.00  0.00           N  
ATOM    767 HH11 ARG A  48      51.205  32.652  75.378  1.00  0.00           H  
ATOM    768 HH12 ARG A  48      51.319  34.376  75.750  1.00  0.00           H  
ATOM    769  NH2 ARG A  48      51.576  34.202  78.088  1.00  0.00           N  
ATOM    770 HH21 ARG A  48      51.647  35.125  77.666  1.00  0.00           H  
ATOM    771 HH22 ARG A  48      51.744  34.034  79.077  1.00  0.00           H  
ATOM    772  C   ARG A  48      47.458  29.090  75.619  1.00  0.00           C  
ATOM    773  O   ARG A  48      46.735  29.556  76.501  1.00  0.00           O  
ATOM    774  N   ASN A  49      47.168  29.240  74.325  1.00  0.00           N  
ATOM    775  H   ASN A  49      47.781  28.791  73.653  1.00  0.00           H  
ATOM    776  CA  ASN A  49      45.944  29.871  73.808  1.00  0.00           C  
ATOM    777  HA  ASN A  49      45.446  30.415  74.612  1.00  0.00           H  
ATOM    778  CB  ASN A  49      46.330  30.898  72.729  1.00  0.00           C  
ATOM    779  HB2 ASN A  49      46.899  30.414  71.934  1.00  0.00           H  
ATOM    780  HB3 ASN A  49      45.423  31.321  72.301  1.00  0.00           H  
ATOM    781  CG  ASN A  49      47.132  32.054  73.284  1.00  0.00           C  
ATOM    782  OD1 ASN A  49      48.327  32.181  73.053  1.00  0.00           O  
ATOM    783  ND2 ASN A  49      46.494  32.917  74.036  1.00  0.00           N  
ATOM    784 HD21 ASN A  49      47.000  33.715  74.402  1.00  0.00           H  
ATOM    785 HD22 ASN A  49      45.489  32.842  74.172  1.00  0.00           H  
ATOM    786  C   ASN A  49      44.893  28.871  73.280  1.00  0.00           C  
ATOM    787  O   ASN A  49      43.781  29.288  72.972  1.00  0.00           O  
ATOM    788  N   GLN A  50      45.226  27.580  73.147  1.00  0.00           N  
ATOM    789  H   GLN A  50      46.186  27.340  73.353  1.00  0.00           H  
ATOM    790  CA  GLN A  50      44.426  26.552  72.455  1.00  0.00           C  
ATOM    791  HA  GLN A  50      45.067  25.676  72.358  1.00  0.00           H  
ATOM    792  CB  GLN A  50      43.205  26.121  73.305  1.00  0.00           C  
ATOM    793  HB2 GLN A  50      42.704  27.013  73.675  1.00  0.00           H  
ATOM    794  HB3 GLN A  50      42.483  25.595  72.685  1.00  0.00           H  
ATOM    795  CG  GLN A  50      43.544  25.217  74.505  1.00  0.00           C  
ATOM    796  HG2 GLN A  50      44.446  25.562  74.994  1.00  0.00           H  
ATOM    797  HG3 GLN A  50      42.725  25.289  75.221  1.00  0.00           H  
ATOM    798  CD  GLN A  50      43.702  23.743  74.139  1.00  0.00           C  
ATOM    799  OE1 GLN A  50      44.760  23.138  74.273  1.00  0.00           O  
ATOM    800  NE2 GLN A  50      42.661  23.118  73.643  1.00  0.00           N  
ATOM    801 HE21 GLN A  50      42.780  22.184  73.261  1.00  0.00           H  
ATOM    802 HE22 GLN A  50      41.777  23.606  73.561  1.00  0.00           H  
ATOM    803  C   GLN A  50      44.067  26.926  70.997  1.00  0.00           C  
ATOM    804  O   GLN A  50      43.055  26.460  70.480  1.00  0.00           O  
ATOM    805  N   ILE A  51      44.872  27.769  70.331  1.00  0.00           N  
ATOM    806  H   ILE A  51      45.729  28.059  70.778  1.00  0.00           H  
ATOM    807  CA  ILE A  51      44.636  28.188  68.939  1.00  0.00           C  
ATOM    808  HA  ILE A  51      43.579  28.053  68.715  1.00  0.00           H  
ATOM    809  CB  ILE A  51      44.950  29.690  68.725  1.00  0.00           C  
ATOM    810  HB  ILE A  51      45.980  29.872  69.040  1.00  0.00           H  
ATOM    811  CG2 ILE A  51      44.851  30.094  67.239  1.00  0.00           C  
ATOM    812 HG21 ILE A  51      44.956  31.174  67.135  1.00  0.00           H  
ATOM    813 HG22 ILE A  51      45.655  29.632  66.665  1.00  0.00           H  
ATOM    814 HG23 ILE A  51      43.896  29.781  66.816  1.00  0.00           H  
ATOM    815  CG1 ILE A  51      44.040  30.615  69.564  1.00  0.00           C  
ATOM    816 HG12 ILE A  51      44.268  30.473  70.616  1.00  0.00           H  
ATOM    817 HG13 ILE A  51      44.273  31.653  69.321  1.00  0.00           H  
ATOM    818  CD1 ILE A  51      42.533  30.400  69.384  1.00  0.00           C  
ATOM    819 HD11 ILE A  51      42.227  29.521  69.947  1.00  0.00           H  
ATOM    820 HD12 ILE A  51      41.992  31.262  69.767  1.00  0.00           H  
ATOM    821 HD13 ILE A  51      42.277  30.270  68.335  1.00  0.00           H  
ATOM    822  C   ILE A  51      45.409  27.306  67.954  1.00  0.00           C  
ATOM    823  O   ILE A  51      46.645  27.294  67.955  1.00  0.00           O  
ATOM    824  N   LEU A  52      44.665  26.636  67.074  1.00  0.00           N  
ATOM    825  H   LEU A  52      43.658  26.707  67.183  1.00  0.00           H  
ATOM    826  CA  LEU A  52      45.144  25.987  65.851  1.00  0.00           C  
ATOM    827  HA  LEU A  52      46.102  25.502  66.048  1.00  0.00           H  
ATOM    828  CB  LEU A  52      44.100  24.917  65.469  1.00  0.00           C  
ATOM    829  HB2 LEU A  52      44.062  24.168  66.261  1.00  0.00           H  
ATOM    830  HB3 LEU A  52      43.125  25.407  65.433  1.00  0.00           H  
ATOM    831  CG  LEU A  52      44.313  24.203  64.120  1.00  0.00           C  
ATOM    832  HG  LEU A  52      44.491  24.932  63.330  1.00  0.00           H  
ATOM    833  CD1 LEU A  52      45.484  23.223  64.168  1.00  0.00           C  
ATOM    834 HD11 LEU A  52      45.325  22.487  64.956  1.00  0.00           H  
ATOM    835 HD12 LEU A  52      45.579  22.713  63.211  1.00  0.00           H  
ATOM    836 HD13 LEU A  52      46.408  23.762  64.367  1.00  0.00           H  
ATOM    837  CD2 LEU A  52      43.056  23.420  63.742  1.00  0.00           C  
ATOM    838 HD21 LEU A  52      43.208  22.932  62.780  1.00  0.00           H  
ATOM    839 HD22 LEU A  52      42.841  22.672  64.503  1.00  0.00           H  
ATOM    840 HD23 LEU A  52      42.210  24.103  63.658  1.00  0.00           H  
ATOM    841  C   LEU A  52      45.327  27.018  64.721  1.00  0.00           C  
ATOM    842  O   LEU A  52      44.456  27.868  64.527  1.00  0.00           O  
ATOM    843  N   THR A  53      46.393  26.882  63.925  1.00  0.00           N  
ATOM    844  H   THR A  53      47.090  26.191  64.193  1.00  0.00           H  
ATOM    845  CA  THR A  53      46.593  27.588  62.643  1.00  0.00           C  
ATOM    846  HA  THR A  53      45.761  28.271  62.473  1.00  0.00           H  
ATOM    847  CB  THR A  53      47.885  28.424  62.657  1.00  0.00           C  
ATOM    848  HB  THR A  53      48.737  27.775  62.861  1.00  0.00           H  
ATOM    849  CG2 THR A  53      48.122  29.162  61.338  1.00  0.00           C  
ATOM    850 HG21 THR A  53      47.247  29.760  61.093  1.00  0.00           H  
ATOM    851 HG22 THR A  53      48.987  29.820  61.431  1.00  0.00           H  
ATOM    852 HG23 THR A  53      48.307  28.461  60.526  1.00  0.00           H  
ATOM    853  OG1 THR A  53      47.836  29.428  63.642  1.00  0.00           O  
ATOM    854  HG1 THR A  53      47.885  28.981  64.517  1.00  0.00           H  
ATOM    855  C   THR A  53      46.633  26.595  61.477  1.00  0.00           C  
ATOM    856  O   THR A  53      47.454  25.672  61.477  1.00  0.00           O  
ATOM    857  N   ALA A  54      45.788  26.795  60.459  1.00  0.00           N  
ATOM    858  H   ALA A  54      45.154  27.588  60.496  1.00  0.00           H  
ATOM    859  CA  ALA A  54      45.650  25.890  59.311  1.00  0.00           C  
ATOM    860  HA  ALA A  54      46.600  25.382  59.139  1.00  0.00           H  
ATOM    861  CB  ALA A  54      44.601  24.827  59.680  1.00  0.00           C  
ATOM    862  HB1 ALA A  54      43.630  25.300  59.831  1.00  0.00           H  
ATOM    863  HB2 ALA A  54      44.517  24.086  58.885  1.00  0.00           H  
ATOM    864  HB3 ALA A  54      44.896  24.318  60.598  1.00  0.00           H  
ATOM    865  C   ALA A  54      45.298  26.621  57.995  1.00  0.00           C  
ATOM    866  O   ALA A  54      45.078  27.833  57.982  1.00  0.00           O  
ATOM    867  N   TYR A  55      45.234  25.869  56.892  1.00  0.00           N  
ATOM    868  H   TYR A  55      45.477  24.888  56.986  1.00  0.00           H  
ATOM    869  CA  TYR A  55      44.933  26.337  55.534  1.00  0.00           C  
ATOM    870  HA  TYR A  55      44.468  27.321  55.593  1.00  0.00           H  
ATOM    871  CB  TYR A  55      46.238  26.479  54.733  1.00  0.00           C  
ATOM    872  HB2 TYR A  55      46.681  25.491  54.611  1.00  0.00           H  
ATOM    873  HB3 TYR A  55      45.995  26.845  53.737  1.00  0.00           H  
ATOM    874  CG  TYR A  55      47.264  27.416  55.350  1.00  0.00           C  
ATOM    875  CD1 TYR A  55      48.426  26.900  55.962  1.00  0.00           C  
ATOM    876  HD1 TYR A  55      48.601  25.835  55.978  1.00  0.00           H  
ATOM    877  CE1 TYR A  55      49.349  27.771  56.573  1.00  0.00           C  
ATOM    878  HE1 TYR A  55      50.241  27.387  57.044  1.00  0.00           H  
ATOM    879  CZ  TYR A  55      49.098  29.159  56.599  1.00  0.00           C  
ATOM    880  OH  TYR A  55      49.948  29.991  57.256  1.00  0.00           O  
ATOM    881  HH  TYR A  55      49.447  30.728  57.655  1.00  0.00           H  
ATOM    882  CE2 TYR A  55      47.946  29.676  55.971  1.00  0.00           C  
ATOM    883  HE2 TYR A  55      47.761  30.738  55.985  1.00  0.00           H  
ATOM    884  CD2 TYR A  55      47.038  28.806  55.339  1.00  0.00           C  
ATOM    885  HD2 TYR A  55      46.151  29.205  54.867  1.00  0.00           H  
ATOM    886  C   TYR A  55      43.945  25.392  54.825  1.00  0.00           C  
ATOM    887  O   TYR A  55      44.015  24.170  54.991  1.00  0.00           O  
ATOM    888  N   LEU A  56      43.021  25.951  54.034  1.00  0.00           N  
ATOM    889  H   LEU A  56      43.075  26.952  53.883  1.00  0.00           H  
ATOM    890  CA  LEU A  56      41.909  25.240  53.376  1.00  0.00           C  
ATOM    891  HA  LEU A  56      42.283  24.294  52.979  1.00  0.00           H  
ATOM    892  CB  LEU A  56      40.819  24.909  54.428  1.00  0.00           C  
ATOM    893  HB2 LEU A  56      39.981  24.414  53.937  1.00  0.00           H  
ATOM    894  HB3 LEU A  56      41.251  24.178  55.110  1.00  0.00           H  
ATOM    895  CG  LEU A  56      40.258  26.061  55.291  1.00  0.00           C  
ATOM    896  HG  LEU A  56      41.083  26.575  55.782  1.00  0.00           H  
ATOM    897  CD1 LEU A  56      39.425  27.078  54.509  1.00  0.00           C  
ATOM    898 HD11 LEU A  56      38.684  26.563  53.900  1.00  0.00           H  
ATOM    899 HD12 LEU A  56      38.916  27.749  55.203  1.00  0.00           H  
ATOM    900 HD13 LEU A  56      40.070  27.688  53.882  1.00  0.00           H  
ATOM    901  CD2 LEU A  56      39.349  25.474  56.374  1.00  0.00           C  
ATOM    902 HD21 LEU A  56      39.899  24.745  56.969  1.00  0.00           H  
ATOM    903 HD22 LEU A  56      39.004  26.271  57.034  1.00  0.00           H  
ATOM    904 HD23 LEU A  56      38.486  24.994  55.919  1.00  0.00           H  
ATOM    905  C   LEU A  56      41.329  26.013  52.173  1.00  0.00           C  
ATOM    906  O   LEU A  56      41.660  27.185  51.959  1.00  0.00           O  
ATOM    907  N   TRP A  57      40.416  25.369  51.436  1.00  0.00           N  
ATOM    908  H   TRP A  57      40.240  24.392  51.656  1.00  0.00           H  
ATOM    909  CA  TRP A  57      39.513  26.003  50.466  1.00  0.00           C  
ATOM    910  HA  TRP A  57      39.701  27.077  50.450  1.00  0.00           H  
ATOM    911  CB  TRP A  57      39.736  25.462  49.045  1.00  0.00           C  
ATOM    912  HB2 TRP A  57      39.222  24.504  48.970  1.00  0.00           H  
ATOM    913  HB3 TRP A  57      39.245  26.140  48.346  1.00  0.00           H  
ATOM    914  CG  TRP A  57      41.135  25.238  48.556  1.00  0.00           C  
ATOM    915  CD1 TRP A  57      41.589  24.055  48.082  1.00  0.00           C  
ATOM    916  HD1 TRP A  57      41.004  23.143  48.030  1.00  0.00           H  
ATOM    917  NE1 TRP A  57      42.871  24.203  47.601  1.00  0.00           N  
ATOM    918  HE1 TRP A  57      43.368  23.459  47.113  1.00  0.00           H  
ATOM    919  CE2 TRP A  57      43.313  25.499  47.729  1.00  0.00           C  
ATOM    920  CZ2 TRP A  57      44.502  26.137  47.351  1.00  0.00           C  
ATOM    921  HZ2 TRP A  57      45.290  25.578  46.868  1.00  0.00           H  
ATOM    922  CH2 TRP A  57      44.642  27.512  47.597  1.00  0.00           C  
ATOM    923  HH2 TRP A  57      45.552  28.021  47.312  1.00  0.00           H  
ATOM    924  CZ3 TRP A  57      43.592  28.228  48.198  1.00  0.00           C  
ATOM    925  HZ3 TRP A  57      43.703  29.291  48.360  1.00  0.00           H  
ATOM    926  CE3 TRP A  57      42.398  27.575  48.571  1.00  0.00           C  
ATOM    927  HE3 TRP A  57      41.595  28.134  49.024  1.00  0.00           H  
ATOM    928  CD2 TRP A  57      42.227  26.191  48.349  1.00  0.00           C  
ATOM    929  C   TRP A  57      38.042  25.774  50.852  1.00  0.00           C  
ATOM    930  O   TRP A  57      37.654  24.654  51.196  1.00  0.00           O  
ATOM    931  N   ILE A  58      37.196  26.797  50.717  1.00  0.00           N  
ATOM    932  H   ILE A  58      37.568  27.680  50.379  1.00  0.00           H  
ATOM    933  CA  ILE A  58      35.734  26.714  50.876  1.00  0.00           C  
ATOM    934  HA  ILE A  58      35.474  25.760  51.335  1.00  0.00           H  
ATOM    935  CB  ILE A  58      35.213  27.838  51.814  1.00  0.00           C  
ATOM    936  HB  ILE A  58      35.405  28.801  51.335  1.00  0.00           H  
ATOM    937  CG2 ILE A  58      33.690  27.713  52.027  1.00  0.00           C  
ATOM    938 HG21 ILE A  58      33.157  27.792  51.081  1.00  0.00           H  
ATOM    939 HG22 ILE A  58      33.452  26.759  52.501  1.00  0.00           H  
ATOM    940 HG23 ILE A  58      33.325  28.526  52.653  1.00  0.00           H  
ATOM    941  CG1 ILE A  58      35.974  27.822  53.164  1.00  0.00           C  
ATOM    942 HG12 ILE A  58      35.933  26.820  53.593  1.00  0.00           H  
ATOM    943 HG13 ILE A  58      37.019  28.064  52.974  1.00  0.00           H  
ATOM    944  CD1 ILE A  58      35.478  28.819  54.219  1.00  0.00           C  
ATOM    945 HD11 ILE A  58      34.503  28.517  54.601  1.00  0.00           H  
ATOM    946 HD12 ILE A  58      36.180  28.837  55.053  1.00  0.00           H  
ATOM    947 HD13 ILE A  58      35.413  29.818  53.787  1.00  0.00           H  
ATOM    948  C   ILE A  58      35.071  26.765  49.490  1.00  0.00           C  
ATOM    949  O   ILE A  58      35.525  27.510  48.611  1.00  0.00           O  
ATOM    950  N   ARG A  59      33.985  26.013  49.279  1.00  0.00           N  
ATOM    951  H   ARG A  59      33.704  25.375  50.021  1.00  0.00           H  
ATOM    952  CA  ARG A  59      33.073  26.163  48.131  1.00  0.00           C  
ATOM    953  HA  ARG A  59      33.429  26.978  47.507  1.00  0.00           H  
ATOM    954  CB  ARG A  59      33.080  24.902  47.252  1.00  0.00           C  
ATOM    955  HB2 ARG A  59      34.085  24.736  46.871  1.00  0.00           H  
ATOM    956  HB3 ARG A  59      32.806  24.039  47.854  1.00  0.00           H  
ATOM    957  CG  ARG A  59      32.096  25.026  46.073  1.00  0.00           C  
ATOM    958  HG2 ARG A  59      31.080  25.090  46.460  1.00  0.00           H  
ATOM    959  HG3 ARG A  59      32.304  25.936  45.507  1.00  0.00           H  
ATOM    960  CD  ARG A  59      32.145  23.821  45.137  1.00  0.00           C  
ATOM    961  HD2 ARG A  59      32.239  22.904  45.723  1.00  0.00           H  
ATOM    962  HD3 ARG A  59      31.204  23.785  44.585  1.00  0.00           H  
ATOM    963  NE  ARG A  59      33.252  23.922  44.175  1.00  0.00           N  
ATOM    964  HE  ARG A  59      33.979  24.606  44.364  1.00  0.00           H  
ATOM    965  CZ  ARG A  59      33.425  23.159  43.115  1.00  0.00           C  
ATOM    966  NH1 ARG A  59      32.620  22.178  42.836  1.00  0.00           N  
ATOM    967 HH11 ARG A  59      31.871  21.947  43.476  1.00  0.00           H  
ATOM    968 HH12 ARG A  59      32.813  21.538  42.069  1.00  0.00           H  
ATOM    969  NH2 ARG A  59      34.426  23.386  42.320  1.00  0.00           N  
ATOM    970 HH21 ARG A  59      34.979  24.229  42.457  1.00  0.00           H  
ATOM    971 HH22 ARG A  59      34.529  22.849  41.464  1.00  0.00           H  
ATOM    972  C   ARG A  59      31.662  26.523  48.591  1.00  0.00           C  
ATOM    973  O   ARG A  59      31.080  25.819  49.416  1.00  0.00           O  
ATOM    974  N   GLN A  60      31.083  27.556  47.985  1.00  0.00           N  
ATOM    975  H   GLN A  60      31.631  28.061  47.299  1.00  0.00           H  
ATOM    976  CA  GLN A  60      29.676  27.949  48.136  1.00  0.00           C  
ATOM    977  HA  GLN A  60      29.185  27.292  48.854  1.00  0.00           H  
ATOM    978  CB  GLN A  60      29.586  29.385  48.675  1.00  0.00           C  
ATOM    979  HB2 GLN A  60      30.189  30.030  48.033  1.00  0.00           H  
ATOM    980  HB3 GLN A  60      28.551  29.726  48.626  1.00  0.00           H  
ATOM    981  CG  GLN A  60      30.066  29.518  50.130  1.00  0.00           C  
ATOM    982  HG2 GLN A  60      29.253  29.251  50.806  1.00  0.00           H  
ATOM    983  HG3 GLN A  60      30.895  28.837  50.318  1.00  0.00           H  
ATOM    984  CD  GLN A  60      30.539  30.934  50.443  1.00  0.00           C  
ATOM    985  OE1 GLN A  60      29.776  31.802  50.841  1.00  0.00           O  
ATOM    986  NE2 GLN A  60      31.806  31.218  50.259  1.00  0.00           N  
ATOM    987 HE21 GLN A  60      32.150  32.130  50.530  1.00  0.00           H  
ATOM    988 HE22 GLN A  60      32.441  30.539  49.843  1.00  0.00           H  
ATOM    989  C   GLN A  60      28.931  27.816  46.799  1.00  0.00           C  
ATOM    990  O   GLN A  60      29.527  28.028  45.740  1.00  0.00           O  
ATOM    991  N   ILE A  61      27.637  27.483  46.856  1.00  0.00           N  
ATOM    992  H   ILE A  61      27.238  27.269  47.763  1.00  0.00           H  
ATOM    993  CA  ILE A  61      26.732  27.364  45.700  1.00  0.00           C  
ATOM    994  HA  ILE A  61      27.167  27.911  44.866  1.00  0.00           H  
ATOM    995  CB  ILE A  61      26.572  25.879  45.268  1.00  0.00           C  
ATOM    996  HB  ILE A  61      26.261  25.306  46.141  1.00  0.00           H  
ATOM    997  CG2 ILE A  61      25.484  25.706  44.189  1.00  0.00           C  
ATOM    998 HG21 ILE A  61      25.756  26.261  43.290  1.00  0.00           H  
ATOM    999 HG22 ILE A  61      25.358  24.655  43.935  1.00  0.00           H  
ATOM   1000 HG23 ILE A  61      24.516  26.052  44.551  1.00  0.00           H  
ATOM   1001  CG1 ILE A  61      27.920  25.302  44.772  1.00  0.00           C  
ATOM   1002 HG12 ILE A  61      28.278  25.904  43.939  1.00  0.00           H  
ATOM   1003 HG13 ILE A  61      28.651  25.367  45.577  1.00  0.00           H  
ATOM   1004  CD1 ILE A  61      27.882  23.833  44.330  1.00  0.00           C  
ATOM   1005 HD11 ILE A  61      28.900  23.482  44.166  1.00  0.00           H  
ATOM   1006 HD12 ILE A  61      27.415  23.222  45.104  1.00  0.00           H  
ATOM   1007 HD13 ILE A  61      27.333  23.728  43.395  1.00  0.00           H  
ATOM   1008  C   ILE A  61      25.378  28.019  46.024  1.00  0.00           C  
ATOM   1009  O   ILE A  61      24.862  27.843  47.133  1.00  0.00           O  
ATOM   1010  N   TRP A  62      24.803  28.748  45.060  1.00  0.00           N  
ATOM   1011  H   TRP A  62      25.298  28.838  44.176  1.00  0.00           H  
ATOM   1012  CA  TRP A  62      23.439  29.304  45.108  1.00  0.00           C  
ATOM   1013  HA  TRP A  62      22.797  28.575  45.603  1.00  0.00           H  
ATOM   1014  CB  TRP A  62      23.413  30.594  45.943  1.00  0.00           C  
ATOM   1015  HB2 TRP A  62      22.378  30.925  46.034  1.00  0.00           H  
ATOM   1016  HB3 TRP A  62      23.746  30.351  46.952  1.00  0.00           H  
ATOM   1017  CG  TRP A  62      24.233  31.755  45.459  1.00  0.00           C  
ATOM   1018  CD1 TRP A  62      23.826  32.678  44.558  1.00  0.00           C  
ATOM   1019  HD1 TRP A  62      22.866  32.677  44.057  1.00  0.00           H  
ATOM   1020  NE1 TRP A  62      24.797  33.648  44.411  1.00  0.00           N  
ATOM   1021  HE1 TRP A  62      24.674  34.497  43.855  1.00  0.00           H  
ATOM   1022  CE2 TRP A  62      25.914  33.365  45.162  1.00  0.00           C  
ATOM   1023  CZ2 TRP A  62      27.138  34.028  45.336  1.00  0.00           C  
ATOM   1024  HZ2 TRP A  62      27.328  34.956  44.815  1.00  0.00           H  
ATOM   1025  CH2 TRP A  62      28.102  33.468  46.189  1.00  0.00           C  
ATOM   1026  HH2 TRP A  62      29.055  33.960  46.325  1.00  0.00           H  
ATOM   1027  CZ3 TRP A  62      27.823  32.266  46.865  1.00  0.00           C  
ATOM   1028  HZ3 TRP A  62      28.564  31.848  47.529  1.00  0.00           H  
ATOM   1029  CE3 TRP A  62      26.584  31.614  46.692  1.00  0.00           C  
ATOM   1030  HE3 TRP A  62      26.377  30.695  47.220  1.00  0.00           H  
ATOM   1031  CD2 TRP A  62      25.595  32.146  45.833  1.00  0.00           C  
ATOM   1032  C   TRP A  62      22.855  29.533  43.697  1.00  0.00           C  
ATOM   1033  O   TRP A  62      23.575  29.469  42.704  1.00  0.00           O  
ATOM   1034  N   HIE A  63      21.543  29.785  43.582  1.00  0.00           N  
ATOM   1035  H   HIE A  63      20.987  29.782  44.431  1.00  0.00           H  
ATOM   1036  CA  HIE A  63      20.814  29.793  42.298  1.00  0.00           C  
ATOM   1037  HA  HIE A  63      21.530  29.813  41.476  1.00  0.00           H  
ATOM   1038  CB  HIE A  63      20.039  28.465  42.211  1.00  0.00           C  
ATOM   1039  HB2 HIE A  63      20.711  27.658  42.501  1.00  0.00           H  
ATOM   1040  HB3 HIE A  63      19.232  28.490  42.943  1.00  0.00           H  
ATOM   1041  CG  HIE A  63      19.453  28.073  40.874  1.00  0.00           C  
ATOM   1042  ND1 HIE A  63      18.838  26.840  40.627  1.00  0.00           N  
ATOM   1043  CE1 HIE A  63      18.438  26.880  39.344  1.00  0.00           C  
ATOM   1044  HE1 HIE A  63      17.907  26.085  38.835  1.00  0.00           H  
ATOM   1045  NE2 HIE A  63      18.799  28.041  38.777  1.00  0.00           N  
ATOM   1046  HE2 HIE A  63      18.673  28.293  37.798  1.00  0.00           H  
ATOM   1047  CD2 HIE A  63      19.415  28.814  39.730  1.00  0.00           C  
ATOM   1048  HD2 HIE A  63      19.782  29.816  39.585  1.00  0.00           H  
ATOM   1049  C   HIE A  63      19.903  31.027  42.142  1.00  0.00           C  
ATOM   1050  O   HIE A  63      18.989  31.235  42.945  1.00  0.00           O  
ATOM   1051  N   ASP A  64      20.159  31.843  41.111  1.00  0.00           N  
ATOM   1052  H   ASP A  64      20.904  31.584  40.469  1.00  0.00           H  
ATOM   1053  CA  ASP A  64      19.432  33.087  40.803  1.00  0.00           C  
ATOM   1054  HA  ASP A  64      18.994  33.445  41.730  1.00  0.00           H  
ATOM   1055  CB  ASP A  64      20.454  34.152  40.331  1.00  0.00           C  
ATOM   1056  HB2 ASP A  64      21.340  34.094  40.965  1.00  0.00           H  
ATOM   1057  HB3 ASP A  64      20.763  33.895  39.318  1.00  0.00           H  
ATOM   1058  CG  ASP A  64      19.949  35.607  40.348  1.00  0.00           C  
ATOM   1059  OD1 ASP A  64      18.989  35.922  39.606  1.00  0.00           O  
ATOM   1060  OD2 ASP A  64      20.510  36.462  41.074  1.00  0.00           O  
ATOM   1061  C   ASP A  64      18.246  32.881  39.832  1.00  0.00           C  
ATOM   1062  O   ASP A  64      18.266  32.029  38.939  1.00  0.00           O  
ATOM   1063  N   ALA A  65      17.177  33.657  40.024  1.00  0.00           N  
ATOM   1064  H   ALA A  65      17.192  34.294  40.813  1.00  0.00           H  
ATOM   1065  CA  ALA A  65      15.975  33.649  39.187  1.00  0.00           C  
ATOM   1066  HA  ALA A  65      15.682  32.615  39.004  1.00  0.00           H  
ATOM   1067  CB  ALA A  65      14.861  34.320  39.993  1.00  0.00           C  
ATOM   1068  HB1 ALA A  65      15.122  35.354  40.215  1.00  0.00           H  
ATOM   1069  HB2 ALA A  65      13.937  34.307  39.415  1.00  0.00           H  
ATOM   1070  HB3 ALA A  65      14.706  33.780  40.927  1.00  0.00           H  
ATOM   1071  C   ALA A  65      16.128  34.331  37.807  1.00  0.00           C  
ATOM   1072  O   ALA A  65      15.340  34.038  36.903  1.00  0.00           O  
ATOM   1073  N   TYR A  66      17.105  35.233  37.636  1.00  0.00           N  
ATOM   1074  H   TYR A  66      17.711  35.416  38.430  1.00  0.00           H  
ATOM   1075  CA  TYR A  66      17.217  36.125  36.467  1.00  0.00           C  
ATOM   1076  HA  TYR A  66      16.648  35.688  35.645  1.00  0.00           H  
ATOM   1077  CB  TYR A  66      16.571  37.479  36.797  1.00  0.00           C  
ATOM   1078  HB2 TYR A  66      17.082  37.920  37.655  1.00  0.00           H  
ATOM   1079  HB3 TYR A  66      16.710  38.152  35.950  1.00  0.00           H  
ATOM   1080  CG  TYR A  66      15.083  37.382  37.080  1.00  0.00           C  
ATOM   1081  CD1 TYR A  66      14.202  37.050  36.032  1.00  0.00           C  
ATOM   1082  HD1 TYR A  66      14.585  36.881  35.033  1.00  0.00           H  
ATOM   1083  CE1 TYR A  66      12.825  36.913  36.284  1.00  0.00           C  
ATOM   1084  HE1 TYR A  66      12.146  36.656  35.484  1.00  0.00           H  
ATOM   1085  CZ  TYR A  66      12.326  37.104  37.588  1.00  0.00           C  
ATOM   1086  OH  TYR A  66      10.996  36.954  37.828  1.00  0.00           O  
ATOM   1087  HH  TYR A  66      10.717  37.537  38.544  1.00  0.00           H  
ATOM   1088  CE2 TYR A  66      13.206  37.444  38.638  1.00  0.00           C  
ATOM   1089  HE2 TYR A  66      12.821  37.592  39.636  1.00  0.00           H  
ATOM   1090  CD2 TYR A  66      14.583  37.586  38.381  1.00  0.00           C  
ATOM   1091  HD2 TYR A  66      15.258  37.836  39.190  1.00  0.00           H  
ATOM   1092  C   TYR A  66      18.639  36.312  35.910  1.00  0.00           C  
ATOM   1093  O   TYR A  66      18.774  36.720  34.754  1.00  0.00           O  
ATOM   1094  N   LEU A  67      19.699  35.941  36.642  1.00  0.00           N  
ATOM   1095  H   LEU A  67      19.543  35.670  37.607  1.00  0.00           H  
ATOM   1096  CA  LEU A  67      21.055  35.787  36.076  1.00  0.00           C  
ATOM   1097  HA  LEU A  67      21.209  36.604  35.374  1.00  0.00           H  
ATOM   1098  CB  LEU A  67      22.143  35.911  37.166  1.00  0.00           C  
ATOM   1099  HB2 LEU A  67      22.007  35.104  37.883  1.00  0.00           H  
ATOM   1100  HB3 LEU A  67      23.116  35.764  36.697  1.00  0.00           H  
ATOM   1101  CG  LEU A  67      22.183  37.252  37.925  1.00  0.00           C  
ATOM   1102  HG  LEU A  67      21.218  37.432  38.392  1.00  0.00           H  
ATOM   1103  CD1 LEU A  67      23.251  37.184  39.019  1.00  0.00           C  
ATOM   1104 HD11 LEU A  67      24.230  36.994  38.581  1.00  0.00           H  
ATOM   1105 HD12 LEU A  67      23.277  38.124  39.568  1.00  0.00           H  
ATOM   1106 HD13 LEU A  67      23.005  36.387  39.720  1.00  0.00           H  
ATOM   1107  CD2 LEU A  67      22.521  38.440  37.019  1.00  0.00           C  
ATOM   1108 HD21 LEU A  67      21.744  38.576  36.268  1.00  0.00           H  
ATOM   1109 HD22 LEU A  67      22.577  39.352  37.614  1.00  0.00           H  
ATOM   1110 HD23 LEU A  67      23.480  38.280  36.529  1.00  0.00           H  
ATOM   1111  C   LEU A  67      21.187  34.495  35.231  1.00  0.00           C  
ATOM   1112  O   LEU A  67      22.098  33.695  35.413  1.00  0.00           O  
ATOM   1113  N   THR A  68      20.243  34.278  34.315  1.00  0.00           N  
ATOM   1114  H   THR A  68      19.577  35.031  34.172  1.00  0.00           H  
ATOM   1115  CA  THR A  68      20.078  33.101  33.445  1.00  0.00           C  
ATOM   1116  HA  THR A  68      21.021  32.554  33.402  1.00  0.00           H  
ATOM   1117  CB  THR A  68      19.000  32.143  34.002  1.00  0.00           C  
ATOM   1118  HB  THR A  68      19.393  31.660  34.896  1.00  0.00           H  
ATOM   1119  CG2 THR A  68      17.681  32.825  34.373  1.00  0.00           C  
ATOM   1120 HG21 THR A  68      17.291  33.390  33.526  1.00  0.00           H  
ATOM   1121 HG22 THR A  68      16.952  32.071  34.668  1.00  0.00           H  
ATOM   1122 HG23 THR A  68      17.835  33.493  35.218  1.00  0.00           H  
ATOM   1123  OG1 THR A  68      18.653  31.144  33.066  1.00  0.00           O  
ATOM   1124  HG1 THR A  68      19.479  30.681  32.814  1.00  0.00           H  
ATOM   1125  C   THR A  68      19.743  33.572  32.029  1.00  0.00           C  
ATOM   1126  O   THR A  68      19.140  34.635  31.862  1.00  0.00           O  
ATOM   1127  N   TRP A  69      20.133  32.815  31.001  1.00  0.00           N  
ATOM   1128  H   TRP A  69      20.588  31.926  31.180  1.00  0.00           H  
ATOM   1129  CA  TRP A  69      19.957  33.216  29.603  1.00  0.00           C  
ATOM   1130  HA  TRP A  69      19.124  33.918  29.546  1.00  0.00           H  
ATOM   1131  CB  TRP A  69      21.204  33.956  29.097  1.00  0.00           C  
ATOM   1132  HB2 TRP A  69      21.002  34.307  28.087  1.00  0.00           H  
ATOM   1133  HB3 TRP A  69      21.361  34.841  29.716  1.00  0.00           H  
ATOM   1134  CG  TRP A  69      22.481  33.171  29.066  1.00  0.00           C  
ATOM   1135  CD1 TRP A  69      22.955  32.481  28.004  1.00  0.00           C  
ATOM   1136  HD1 TRP A  69      22.466  32.417  27.039  1.00  0.00           H  
ATOM   1137  NE1 TRP A  69      24.141  31.862  28.346  1.00  0.00           N  
ATOM   1138  HE1 TRP A  69      24.674  31.259  27.721  1.00  0.00           H  
ATOM   1139  CE2 TRP A  69      24.494  32.122  29.650  1.00  0.00           C  
ATOM   1140  CZ2 TRP A  69      25.579  31.720  30.444  1.00  0.00           C  
ATOM   1141  HZ2 TRP A  69      26.345  31.083  30.028  1.00  0.00           H  
ATOM   1142  CH2 TRP A  69      25.636  32.145  31.783  1.00  0.00           C  
ATOM   1143  HH2 TRP A  69      26.455  31.837  32.417  1.00  0.00           H  
ATOM   1144  CZ3 TRP A  69      24.614  32.966  32.297  1.00  0.00           C  
ATOM   1145  HZ3 TRP A  69      24.642  33.288  33.326  1.00  0.00           H  
ATOM   1146  CE3 TRP A  69      23.538  33.371  31.486  1.00  0.00           C  
ATOM   1147  HE3 TRP A  69      22.769  34.009  31.895  1.00  0.00           H  
ATOM   1148  CD2 TRP A  69      23.445  32.953  30.142  1.00  0.00           C  
ATOM   1149  C   TRP A  69      19.602  32.052  28.674  1.00  0.00           C  
ATOM   1150  O   TRP A  69      19.926  30.887  28.916  1.00  0.00           O  
ATOM   1151  N   ASP A  70      18.932  32.391  27.576  1.00  0.00           N  
ATOM   1152  H   ASP A  70      18.636  33.357  27.480  1.00  0.00           H  
ATOM   1153  CA  ASP A  70      18.715  31.514  26.433  1.00  0.00           C  
ATOM   1154  HA  ASP A  70      18.421  30.526  26.793  1.00  0.00           H  
ATOM   1155  CB  ASP A  70      17.565  32.086  25.592  1.00  0.00           C  
ATOM   1156  HB2 ASP A  70      16.741  32.353  26.252  1.00  0.00           H  
ATOM   1157  HB3 ASP A  70      17.896  32.999  25.095  1.00  0.00           H  
ATOM   1158  CG  ASP A  70      17.035  31.108  24.548  1.00  0.00           C  
ATOM   1159  OD1 ASP A  70      17.630  30.022  24.345  1.00  0.00           O  
ATOM   1160  OD2 ASP A  70      15.967  31.410  23.967  1.00  0.00           O  
ATOM   1161  C   ASP A  70      20.000  31.393  25.599  1.00  0.00           C  
ATOM   1162  O   ASP A  70      20.524  32.389  25.094  1.00  0.00           O  
ATOM   1163  N   ARG A  71      20.509  30.174  25.402  1.00  0.00           N  
ATOM   1164  H   ARG A  71      20.004  29.375  25.768  1.00  0.00           H  
ATOM   1165  CA  ARG A  71      21.689  29.931  24.556  1.00  0.00           C  
ATOM   1166  HA  ARG A  71      22.476  30.625  24.854  1.00  0.00           H  
ATOM   1167  CB  ARG A  71      22.204  28.501  24.789  1.00  0.00           C  
ATOM   1168  HB2 ARG A  71      21.411  27.782  24.595  1.00  0.00           H  
ATOM   1169  HB3 ARG A  71      23.015  28.302  24.094  1.00  0.00           H  
ATOM   1170  CG  ARG A  71      22.737  28.322  26.222  1.00  0.00           C  
ATOM   1171  HG2 ARG A  71      23.506  29.073  26.402  1.00  0.00           H  
ATOM   1172  HG3 ARG A  71      21.937  28.471  26.949  1.00  0.00           H  
ATOM   1173  CD  ARG A  71      23.361  26.940  26.439  1.00  0.00           C  
ATOM   1174  HD2 ARG A  71      24.061  26.732  25.629  1.00  0.00           H  
ATOM   1175  HD3 ARG A  71      23.920  26.963  27.376  1.00  0.00           H  
ATOM   1176  NE  ARG A  71      22.352  25.868  26.523  1.00  0.00           N  
ATOM   1177  HE  ARG A  71      21.374  26.110  26.456  1.00  0.00           H  
ATOM   1178  CZ  ARG A  71      22.602  24.604  26.806  1.00  0.00           C  
ATOM   1179  NH1 ARG A  71      23.800  24.115  26.911  1.00  0.00           N  
ATOM   1180 HH11 ARG A  71      24.619  24.692  26.730  1.00  0.00           H  
ATOM   1181 HH12 ARG A  71      23.886  23.150  27.209  1.00  0.00           H  
ATOM   1182  NH2 ARG A  71      21.630  23.773  27.005  1.00  0.00           N  
ATOM   1183 HH21 ARG A  71      21.843  22.826  27.286  1.00  0.00           H  
ATOM   1184 HH22 ARG A  71      20.670  24.102  26.947  1.00  0.00           H  
ATOM   1185  C   ARG A  71      21.426  30.240  23.074  1.00  0.00           C  
ATOM   1186  O   ARG A  71      22.376  30.515  22.342  1.00  0.00           O  
ATOM   1187  N   ASP A  72      20.157  30.305  22.657  1.00  0.00           N  
ATOM   1188  H   ASP A  72      19.430  30.072  23.326  1.00  0.00           H  
ATOM   1189  CA  ASP A  72      19.735  30.791  21.335  1.00  0.00           C  
ATOM   1190  HA  ASP A  72      20.345  30.297  20.577  1.00  0.00           H  
ATOM   1191  CB  ASP A  72      18.261  30.412  21.076  1.00  0.00           C  
ATOM   1192  HB2 ASP A  72      17.629  30.900  21.816  1.00  0.00           H  
ATOM   1193  HB3 ASP A  72      17.974  30.799  20.100  1.00  0.00           H  
ATOM   1194  CG  ASP A  72      17.969  28.909  21.061  1.00  0.00           C  
ATOM   1195  OD1 ASP A  72      16.791  28.506  21.229  1.00  0.00           O  
ATOM   1196  OD2 ASP A  72      18.889  28.101  20.779  1.00  0.00           O  
ATOM   1197  C   ASP A  72      19.927  32.312  21.132  1.00  0.00           C  
ATOM   1198  O   ASP A  72      19.932  32.767  19.988  1.00  0.00           O  
ATOM   1199  N   GLN A  73      20.101  33.116  22.192  1.00  0.00           N  
ATOM   1200  H   GLN A  73      20.081  32.708  23.121  1.00  0.00           H  
ATOM   1201  CA  GLN A  73      20.352  34.569  22.091  1.00  0.00           C  
ATOM   1202  HA  GLN A  73      19.906  34.951  21.171  1.00  0.00           H  
ATOM   1203  CB  GLN A  73      19.692  35.296  23.275  1.00  0.00           C  
ATOM   1204  HB2 GLN A  73      19.915  34.778  24.206  1.00  0.00           H  
ATOM   1205  HB3 GLN A  73      20.105  36.304  23.342  1.00  0.00           H  
ATOM   1206  CG  GLN A  73      18.176  35.431  23.114  1.00  0.00           C  
ATOM   1207  HG2 GLN A  73      17.966  35.850  22.131  1.00  0.00           H  
ATOM   1208  HG3 GLN A  73      17.704  34.452  23.178  1.00  0.00           H  
ATOM   1209  CD  GLN A  73      17.587  36.353  24.177  1.00  0.00           C  
ATOM   1210  OE1 GLN A  73      17.782  36.187  25.376  1.00  0.00           O  
ATOM   1211  NE2 GLN A  73      16.880  37.392  23.792  1.00  0.00           N  
ATOM   1212 HE21 GLN A  73      16.425  37.955  24.498  1.00  0.00           H  
ATOM   1213 HE22 GLN A  73      16.715  37.553  22.812  1.00  0.00           H  
ATOM   1214  C   GLN A  73      21.841  34.958  22.033  1.00  0.00           C  
ATOM   1215  O   GLN A  73      22.161  36.074  21.620  1.00  0.00           O  
ATOM   1216  N   TYR A  74      22.745  34.067  22.455  1.00  0.00           N  
ATOM   1217  H   TYR A  74      22.407  33.163  22.750  1.00  0.00           H  
ATOM   1218  CA  TYR A  74      24.159  34.386  22.708  1.00  0.00           C  
ATOM   1219  HA  TYR A  74      24.397  35.307  22.180  1.00  0.00           H  
ATOM   1220  CB  TYR A  74      24.382  34.658  24.211  1.00  0.00           C  
ATOM   1221  HB2 TYR A  74      24.233  33.724  24.756  1.00  0.00           H  
ATOM   1222  HB3 TYR A  74      25.422  34.948  24.361  1.00  0.00           H  
ATOM   1223  CG  TYR A  74      23.505  35.731  24.843  1.00  0.00           C  
ATOM   1224  CD1 TYR A  74      22.338  35.361  25.540  1.00  0.00           C  
ATOM   1225  HD1 TYR A  74      22.042  34.324  25.583  1.00  0.00           H  
ATOM   1226  CE1 TYR A  74      21.558  36.336  26.191  1.00  0.00           C  
ATOM   1227  HE1 TYR A  74      20.659  36.060  26.720  1.00  0.00           H  
ATOM   1228  CZ  TYR A  74      21.953  37.686  26.175  1.00  0.00           C  
ATOM   1229  OH  TYR A  74      21.238  38.595  26.890  1.00  0.00           O  
ATOM   1230  HH  TYR A  74      21.492  39.515  26.681  1.00  0.00           H  
ATOM   1231  CE2 TYR A  74      23.104  38.068  25.451  1.00  0.00           C  
ATOM   1232  HE2 TYR A  74      23.395  39.106  25.426  1.00  0.00           H  
ATOM   1233  CD2 TYR A  74      23.873  37.092  24.782  1.00  0.00           C  
ATOM   1234  HD2 TYR A  74      24.764  37.385  24.246  1.00  0.00           H  
ATOM   1235  C   TYR A  74      25.124  33.325  22.137  1.00  0.00           C  
ATOM   1236  O   TYR A  74      26.110  32.966  22.780  1.00  0.00           O  
ATOM   1237  N   ASP A  75      24.824  32.793  20.944  1.00  0.00           N  
ATOM   1238  H   ASP A  75      24.001  33.149  20.471  1.00  0.00           H  
ATOM   1239  CA  ASP A  75      25.672  31.836  20.204  1.00  0.00           C  
ATOM   1240  HA  ASP A  75      25.039  31.382  19.440  1.00  0.00           H  
ATOM   1241  CB  ASP A  75      26.778  32.597  19.456  1.00  0.00           C  
ATOM   1242  HB2 ASP A  75      26.301  33.351  18.831  1.00  0.00           H  
ATOM   1243  HB3 ASP A  75      27.414  33.108  20.181  1.00  0.00           H  
ATOM   1244  CG  ASP A  75      27.656  31.731  18.546  1.00  0.00           C  
ATOM   1245  OD1 ASP A  75      28.764  32.203  18.199  1.00  0.00           O  
ATOM   1246  OD2 ASP A  75      27.283  30.589  18.175  1.00  0.00           O  
ATOM   1247  C   ASP A  75      26.179  30.660  21.071  1.00  0.00           C  
ATOM   1248  O   ASP A  75      27.380  30.390  21.192  1.00  0.00           O  
ATOM   1249  N   GLY A  76      25.239  29.973  21.725  1.00  0.00           N  
ATOM   1250  H   GLY A  76      24.276  30.292  21.661  1.00  0.00           H  
ATOM   1251  CA  GLY A  76      25.490  28.714  22.426  1.00  0.00           C  
ATOM   1252  HA2 GLY A  76      24.536  28.234  22.623  1.00  0.00           H  
ATOM   1253  HA3 GLY A  76      26.059  28.064  21.765  1.00  0.00           H  
ATOM   1254  C   GLY A  76      26.264  28.802  23.743  1.00  0.00           C  
ATOM   1255  O   GLY A  76      26.558  27.751  24.316  1.00  0.00           O  
ATOM   1256  N   LEU A  77      26.620  30.005  24.210  1.00  0.00           N  
ATOM   1257  H   LEU A  77      26.366  30.815  23.655  1.00  0.00           H  
ATOM   1258  CA  LEU A  77      27.488  30.233  25.371  1.00  0.00           C  
ATOM   1259  HA  LEU A  77      28.449  29.769  25.159  1.00  0.00           H  
ATOM   1260  CB  LEU A  77      27.723  31.751  25.485  1.00  0.00           C  
ATOM   1261  HB2 LEU A  77      28.179  32.090  24.553  1.00  0.00           H  
ATOM   1262  HB3 LEU A  77      26.754  32.246  25.576  1.00  0.00           H  
ATOM   1263  CG  LEU A  77      28.606  32.217  26.657  1.00  0.00           C  
ATOM   1264  HG  LEU A  77      28.090  32.033  27.600  1.00  0.00           H  
ATOM   1265  CD1 LEU A  77      29.970  31.522  26.692  1.00  0.00           C  
ATOM   1266 HD11 LEU A  77      30.482  31.654  25.739  1.00  0.00           H  
ATOM   1267 HD12 LEU A  77      30.579  31.943  27.491  1.00  0.00           H  
ATOM   1268 HD13 LEU A  77      29.849  30.459  26.890  1.00  0.00           H  
ATOM   1269  CD2 LEU A  77      28.860  33.720  26.512  1.00  0.00           C  
ATOM   1270 HD21 LEU A  77      29.429  33.920  25.604  1.00  0.00           H  
ATOM   1271 HD22 LEU A  77      27.907  34.246  26.454  1.00  0.00           H  
ATOM   1272 HD23 LEU A  77      29.412  34.088  27.375  1.00  0.00           H  
ATOM   1273  C   LEU A  77      26.919  29.598  26.656  1.00  0.00           C  
ATOM   1274  O   LEU A  77      25.881  30.023  27.155  1.00  0.00           O  
ATOM   1275  N   ASP A  78      27.587  28.567  27.182  1.00  0.00           N  
ATOM   1276  H   ASP A  78      28.408  28.247  26.685  1.00  0.00           H  
ATOM   1277  CA  ASP A  78      27.059  27.717  28.267  1.00  0.00           C  
ATOM   1278  HA  ASP A  78      25.972  27.682  28.178  1.00  0.00           H  
ATOM   1279  CB  ASP A  78      27.578  26.276  28.087  1.00  0.00           C  
ATOM   1280  HB2 ASP A  78      28.650  26.257  28.290  1.00  0.00           H  
ATOM   1281  HB3 ASP A  78      27.088  25.632  28.818  1.00  0.00           H  
ATOM   1282  CG  ASP A  78      27.325  25.712  26.684  1.00  0.00           C  
ATOM   1283  OD1 ASP A  78      26.166  25.406  26.333  1.00  0.00           O  
ATOM   1284  OD2 ASP A  78      28.269  25.607  25.863  1.00  0.00           O  
ATOM   1285  C   ASP A  78      27.371  28.229  29.691  1.00  0.00           C  
ATOM   1286  O   ASP A  78      26.597  27.994  30.623  1.00  0.00           O  
ATOM   1287  N   SER A  79      28.496  28.929  29.880  1.00  0.00           N  
ATOM   1288  H   SER A  79      29.083  29.113  29.078  1.00  0.00           H  
ATOM   1289  CA  SER A  79      28.977  29.396  31.190  1.00  0.00           C  
ATOM   1290  HA  SER A  79      28.118  29.708  31.782  1.00  0.00           H  
ATOM   1291  CB  SER A  79      29.673  28.232  31.918  1.00  0.00           C  
ATOM   1292  HB2 SER A  79      28.938  27.458  32.146  1.00  0.00           H  
ATOM   1293  HB3 SER A  79      30.430  27.805  31.259  1.00  0.00           H  
ATOM   1294  OG  SER A  79      30.307  28.645  33.117  1.00  0.00           O  
ATOM   1295  HG  SER A  79      29.634  29.081  33.676  1.00  0.00           H  
ATOM   1296  C   SER A  79      29.920  30.599  31.063  1.00  0.00           C  
ATOM   1297  O   SER A  79      30.656  30.707  30.079  1.00  0.00           O  
ATOM   1298  N   ILE A  80      29.927  31.474  32.076  1.00  0.00           N  
ATOM   1299  H   ILE A  80      29.362  31.251  32.889  1.00  0.00           H  
ATOM   1300  CA  ILE A  80      30.788  32.667  32.189  1.00  0.00           C  
ATOM   1301  HA  ILE A  80      31.643  32.539  31.524  1.00  0.00           H  
ATOM   1302  CB  ILE A  80      30.043  33.949  31.743  1.00  0.00           C  
ATOM   1303  HB  ILE A  80      30.772  34.759  31.755  1.00  0.00           H  
ATOM   1304  CG2 ILE A  80      29.545  33.830  30.291  1.00  0.00           C  
ATOM   1305 HG21 ILE A  80      30.343  33.435  29.663  1.00  0.00           H  
ATOM   1306 HG22 ILE A  80      28.681  33.168  30.235  1.00  0.00           H  
ATOM   1307 HG23 ILE A  80      29.268  34.813  29.912  1.00  0.00           H  
ATOM   1308  CG1 ILE A  80      28.914  34.356  32.716  1.00  0.00           C  
ATOM   1309 HG12 ILE A  80      28.152  33.576  32.749  1.00  0.00           H  
ATOM   1310 HG13 ILE A  80      29.326  34.470  33.719  1.00  0.00           H  
ATOM   1311  CD1 ILE A  80      28.249  35.686  32.347  1.00  0.00           C  
ATOM   1312 HD11 ILE A  80      29.006  36.444  32.149  1.00  0.00           H  
ATOM   1313 HD12 ILE A  80      27.618  35.561  31.467  1.00  0.00           H  
ATOM   1314 HD13 ILE A  80      27.632  36.017  33.180  1.00  0.00           H  
ATOM   1315  C   ILE A  80      31.357  32.809  33.613  1.00  0.00           C  
ATOM   1316  O   ILE A  80      30.837  32.212  34.560  1.00  0.00           O  
ATOM   1317  N   ARG A  81      32.423  33.603  33.777  1.00  0.00           N  
ATOM   1318  H   ARG A  81      32.801  34.053  32.945  1.00  0.00           H  
ATOM   1319  CA  ARG A  81      33.153  33.781  35.049  1.00  0.00           C  
ATOM   1320  HA  ARG A  81      32.539  33.364  35.846  1.00  0.00           H  
ATOM   1321  CB  ARG A  81      34.469  32.976  35.025  1.00  0.00           C  
ATOM   1322  HB2 ARG A  81      35.139  33.385  34.266  1.00  0.00           H  
ATOM   1323  HB3 ARG A  81      34.950  33.060  36.001  1.00  0.00           H  
ATOM   1324  CG  ARG A  81      34.198  31.490  34.720  1.00  0.00           C  
ATOM   1325  HG2 ARG A  81      33.410  31.135  35.384  1.00  0.00           H  
ATOM   1326  HG3 ARG A  81      33.852  31.387  33.691  1.00  0.00           H  
ATOM   1327  CD  ARG A  81      35.418  30.585  34.900  1.00  0.00           C  
ATOM   1328  HD2 ARG A  81      36.213  30.902  34.222  1.00  0.00           H  
ATOM   1329  HD3 ARG A  81      35.764  30.687  35.929  1.00  0.00           H  
ATOM   1330  NE  ARG A  81      35.051  29.182  34.624  1.00  0.00           N  
ATOM   1331  HE  ARG A  81      34.302  29.025  33.960  1.00  0.00           H  
ATOM   1332  CZ  ARG A  81      35.474  28.091  35.231  1.00  0.00           C  
ATOM   1333  NH1 ARG A  81      36.457  28.080  36.080  1.00  0.00           N  
ATOM   1334 HH11 ARG A  81      36.715  27.231  36.571  1.00  0.00           H  
ATOM   1335 HH12 ARG A  81      37.007  28.923  36.199  1.00  0.00           H  
ATOM   1336  NH2 ARG A  81      34.872  26.965  34.998  1.00  0.00           N  
ATOM   1337 HH21 ARG A  81      34.075  26.958  34.376  1.00  0.00           H  
ATOM   1338 HH22 ARG A  81      35.122  26.166  35.574  1.00  0.00           H  
ATOM   1339  C   ARG A  81      33.343  35.264  35.396  1.00  0.00           C  
ATOM   1340  O   ARG A  81      33.689  36.069  34.527  1.00  0.00           O  
ATOM   1341  N   ILE A  82      33.054  35.624  36.652  1.00  0.00           N  
ATOM   1342  H   ILE A  82      32.857  34.874  37.309  1.00  0.00           H  
ATOM   1343  CA  ILE A  82      32.707  36.996  37.084  1.00  0.00           C  
ATOM   1344  HA  ILE A  82      33.070  37.699  36.340  1.00  0.00           H  
ATOM   1345  CB  ILE A  82      31.157  37.116  37.156  1.00  0.00           C  
ATOM   1346  HB  ILE A  82      30.800  36.313  37.802  1.00  0.00           H  
ATOM   1347  CG2 ILE A  82      30.692  38.432  37.801  1.00  0.00           C  
ATOM   1348 HG21 ILE A  82      31.151  39.275  37.290  1.00  0.00           H  
ATOM   1349 HG22 ILE A  82      29.607  38.521  37.736  1.00  0.00           H  
ATOM   1350 HG23 ILE A  82      30.965  38.459  38.856  1.00  0.00           H  
ATOM   1351  CG1 ILE A  82      30.444  36.932  35.793  1.00  0.00           C  
ATOM   1352 HG12 ILE A  82      30.695  35.956  35.380  1.00  0.00           H  
ATOM   1353 HG13 ILE A  82      29.367  36.922  35.968  1.00  0.00           H  
ATOM   1354  CD1 ILE A  82      30.741  38.003  34.733  1.00  0.00           C  
ATOM   1355 HD11 ILE A  82      30.407  38.982  35.075  1.00  0.00           H  
ATOM   1356 HD12 ILE A  82      31.807  38.040  34.511  1.00  0.00           H  
ATOM   1357 HD13 ILE A  82      30.205  37.758  33.817  1.00  0.00           H  
ATOM   1358  C   ILE A  82      33.347  37.344  38.451  1.00  0.00           C  
ATOM   1359  O   ILE A  82      33.319  36.492  39.340  1.00  0.00           O  
ATOM   1360  N   PRO A  83      33.866  38.569  38.691  1.00  0.00           N  
ATOM   1361  CD  PRO A  83      34.105  39.625  37.715  1.00  0.00           C  
ATOM   1362  HD2 PRO A  83      33.205  40.229  37.601  1.00  0.00           H  
ATOM   1363  HD3 PRO A  83      34.424  39.227  36.752  1.00  0.00           H  
ATOM   1364  CG  PRO A  83      35.225  40.482  38.299  1.00  0.00           C  
ATOM   1365  HG2 PRO A  83      35.171  41.513  37.948  1.00  0.00           H  
ATOM   1366  HG3 PRO A  83      36.188  40.041  38.045  1.00  0.00           H  
ATOM   1367  CB  PRO A  83      34.986  40.379  39.803  1.00  0.00           C  
ATOM   1368  HB2 PRO A  83      34.231  41.113  40.094  1.00  0.00           H  
ATOM   1369  HB3 PRO A  83      35.906  40.537  40.368  1.00  0.00           H  
ATOM   1370  CA  PRO A  83      34.446  38.955  39.986  1.00  0.00           C  
ATOM   1371  HA  PRO A  83      35.285  38.293  40.197  1.00  0.00           H  
ATOM   1372  C   PRO A  83      33.458  38.884  41.161  1.00  0.00           C  
ATOM   1373  O   PRO A  83      32.329  39.374  41.067  1.00  0.00           O  
ATOM   1374  N   SER A  84      33.900  38.349  42.305  1.00  0.00           N  
ATOM   1375  H   SER A  84      34.849  37.991  42.343  1.00  0.00           H  
ATOM   1376  CA  SER A  84      33.074  38.233  43.525  1.00  0.00           C  
ATOM   1377  HA  SER A  84      32.154  37.715  43.256  1.00  0.00           H  
ATOM   1378  CB  SER A  84      33.795  37.364  44.564  1.00  0.00           C  
ATOM   1379  HB2 SER A  84      33.135  37.190  45.414  1.00  0.00           H  
ATOM   1380  HB3 SER A  84      34.037  36.400  44.114  1.00  0.00           H  
ATOM   1381  OG  SER A  84      34.985  37.979  45.017  1.00  0.00           O  
ATOM   1382  HG  SER A  84      35.665  37.284  45.103  1.00  0.00           H  
ATOM   1383  C   SER A  84      32.657  39.588  44.131  1.00  0.00           C  
ATOM   1384  O   SER A  84      31.703  39.652  44.908  1.00  0.00           O  
ATOM   1385  N   ASP A  85      33.320  40.683  43.744  1.00  0.00           N  
ATOM   1386  H   ASP A  85      34.154  40.542  43.194  1.00  0.00           H  
ATOM   1387  CA  ASP A  85      32.950  42.057  44.113  1.00  0.00           C  
ATOM   1388  HA  ASP A  85      32.783  42.099  45.191  1.00  0.00           H  
ATOM   1389  CB  ASP A  85      34.078  43.039  43.755  1.00  0.00           C  
ATOM   1390  HB2 ASP A  85      34.102  43.149  42.670  1.00  0.00           H  
ATOM   1391  HB3 ASP A  85      33.835  44.016  44.179  1.00  0.00           H  
ATOM   1392  CG  ASP A  85      35.480  42.653  44.216  1.00  0.00           C  
ATOM   1393  OD1 ASP A  85      36.452  43.161  43.610  1.00  0.00           O  
ATOM   1394  OD2 ASP A  85      35.656  41.838  45.149  1.00  0.00           O  
ATOM   1395  C   ASP A  85      31.682  42.560  43.402  1.00  0.00           C  
ATOM   1396  O   ASP A  85      30.955  43.388  43.960  1.00  0.00           O  
ATOM   1397  N   LEU A  86      31.426  42.107  42.168  1.00  0.00           N  
ATOM   1398  H   LEU A  86      32.023  41.380  41.789  1.00  0.00           H  
ATOM   1399  CA  LEU A  86      30.337  42.615  41.324  1.00  0.00           C  
ATOM   1400  HA  LEU A  86      30.309  43.701  41.418  1.00  0.00           H  
ATOM   1401  CB  LEU A  86      30.653  42.265  39.852  1.00  0.00           C  
ATOM   1402  HB2 LEU A  86      31.608  42.724  39.590  1.00  0.00           H  
ATOM   1403  HB3 LEU A  86      30.770  41.184  39.769  1.00  0.00           H  
ATOM   1404  CG  LEU A  86      29.596  42.706  38.816  1.00  0.00           C  
ATOM   1405  HG  LEU A  86      28.654  42.194  39.012  1.00  0.00           H  
ATOM   1406  CD1 LEU A  86      29.353  44.214  38.825  1.00  0.00           C  
ATOM   1407 HD11 LEU A  86      28.900  44.513  39.766  1.00  0.00           H  
ATOM   1408 HD12 LEU A  86      30.292  44.749  38.681  1.00  0.00           H  
ATOM   1409 HD13 LEU A  86      28.662  44.483  38.025  1.00  0.00           H  
ATOM   1410  CD2 LEU A  86      30.066  42.336  37.409  1.00  0.00           C  
ATOM   1411 HD21 LEU A  86      30.155  41.257  37.330  1.00  0.00           H  
ATOM   1412 HD22 LEU A  86      29.335  42.670  36.673  1.00  0.00           H  
ATOM   1413 HD23 LEU A  86      31.028  42.804  37.196  1.00  0.00           H  
ATOM   1414  C   LEU A  86      28.970  42.079  41.775  1.00  0.00           C  
ATOM   1415  O   LEU A  86      28.002  42.838  41.826  1.00  0.00           O  
ATOM   1416  N   VAL A  87      28.918  40.788  42.115  1.00  0.00           N  
ATOM   1417  H   VAL A  87      29.788  40.277  42.083  1.00  0.00           H  
ATOM   1418  CA  VAL A  87      27.716  40.041  42.527  1.00  0.00           C  
ATOM   1419  HA  VAL A  87      26.884  40.368  41.907  1.00  0.00           H  
ATOM   1420  CB  VAL A  87      27.891  38.528  42.271  1.00  0.00           C  
ATOM   1421  HB  VAL A  87      26.998  38.014  42.630  1.00  0.00           H  
ATOM   1422  CG1 VAL A  87      28.009  38.236  40.770  1.00  0.00           C  
ATOM   1423 HG11 VAL A  87      28.050  37.159  40.608  1.00  0.00           H  
ATOM   1424 HG12 VAL A  87      27.137  38.632  40.251  1.00  0.00           H  
ATOM   1425 HG13 VAL A  87      28.910  38.693  40.361  1.00  0.00           H  
ATOM   1426  CG2 VAL A  87      29.106  37.920  42.987  1.00  0.00           C  
ATOM   1427 HG21 VAL A  87      29.117  36.842  42.834  1.00  0.00           H  
ATOM   1428 HG22 VAL A  87      30.029  38.344  42.594  1.00  0.00           H  
ATOM   1429 HG23 VAL A  87      29.046  38.116  44.058  1.00  0.00           H  
ATOM   1430  C   VAL A  87      27.312  40.282  43.990  1.00  0.00           C  
ATOM   1431  O   VAL A  87      28.131  40.663  44.831  1.00  0.00           O  
ATOM   1432  N   TRP A  88      26.044  40.004  44.308  1.00  0.00           N  
ATOM   1433  H   TRP A  88      25.401  39.781  43.557  1.00  0.00           H  
ATOM   1434  CA  TRP A  88      25.585  39.761  45.682  1.00  0.00           C  
ATOM   1435  HA  TRP A  88      25.912  40.593  46.298  1.00  0.00           H  
ATOM   1436  CB  TRP A  88      24.048  39.699  45.715  1.00  0.00           C  
ATOM   1437  HB2 TRP A  88      23.652  40.650  45.357  1.00  0.00           H  
ATOM   1438  HB3 TRP A  88      23.719  38.932  45.014  1.00  0.00           H  
ATOM   1439  CG  TRP A  88      23.425  39.389  47.048  1.00  0.00           C  
ATOM   1440  CD1 TRP A  88      22.919  40.302  47.908  1.00  0.00           C  
ATOM   1441  HD1 TRP A  88      22.901  41.371  47.742  1.00  0.00           H  
ATOM   1442  NE1 TRP A  88      22.455  39.674  49.044  1.00  0.00           N  
ATOM   1443  HE1 TRP A  88      22.088  40.179  49.846  1.00  0.00           H  
ATOM   1444  CE2 TRP A  88      22.636  38.312  48.981  1.00  0.00           C  
ATOM   1445  CZ2 TRP A  88      22.333  37.268  49.866  1.00  0.00           C  
ATOM   1446  HZ2 TRP A  88      21.888  37.482  50.827  1.00  0.00           H  
ATOM   1447  CH2 TRP A  88      22.627  35.948  49.488  1.00  0.00           C  
ATOM   1448  HH2 TRP A  88      22.402  35.131  50.158  1.00  0.00           H  
ATOM   1449  CZ3 TRP A  88      23.236  35.695  48.245  1.00  0.00           C  
ATOM   1450  HZ3 TRP A  88      23.466  34.679  47.953  1.00  0.00           H  
ATOM   1451  CE3 TRP A  88      23.556  36.754  47.376  1.00  0.00           C  
ATOM   1452  HE3 TRP A  88      24.025  36.539  46.426  1.00  0.00           H  
ATOM   1453  CD2 TRP A  88      23.254  38.094  47.713  1.00  0.00           C  
ATOM   1454  C   TRP A  88      26.197  38.473  46.260  1.00  0.00           C  
ATOM   1455  O   TRP A  88      26.358  37.497  45.520  1.00  0.00           O  
ATOM   1456  N   ARG A  89      26.484  38.447  47.572  1.00  0.00           N  
ATOM   1457  H   ARG A  89      26.285  39.291  48.104  1.00  0.00           H  
ATOM   1458  CA  ARG A  89      27.032  37.283  48.306  1.00  0.00           C  
ATOM   1459  HA  ARG A  89      26.975  36.418  47.648  1.00  0.00           H  
ATOM   1460  CB  ARG A  89      28.515  37.533  48.640  1.00  0.00           C  
ATOM   1461  HB2 ARG A  89      28.622  38.542  49.041  1.00  0.00           H  
ATOM   1462  HB3 ARG A  89      28.833  36.830  49.413  1.00  0.00           H  
ATOM   1463  CG  ARG A  89      29.444  37.344  47.430  1.00  0.00           C  
ATOM   1464  HG2 ARG A  89      29.428  36.293  47.142  1.00  0.00           H  
ATOM   1465  HG3 ARG A  89      29.089  37.936  46.585  1.00  0.00           H  
ATOM   1466  CD  ARG A  89      30.890  37.745  47.756  1.00  0.00           C  
ATOM   1467  HD2 ARG A  89      31.174  37.335  48.727  1.00  0.00           H  
ATOM   1468  HD3 ARG A  89      31.544  37.306  47.002  1.00  0.00           H  
ATOM   1469  NE  ARG A  89      31.059  39.208  47.722  1.00  0.00           N  
ATOM   1470  HE  ARG A  89      31.095  39.626  46.797  1.00  0.00           H  
ATOM   1471  CZ  ARG A  89      31.137  40.040  48.745  1.00  0.00           C  
ATOM   1472  NH1 ARG A  89      31.257  39.675  49.987  1.00  0.00           N  
ATOM   1473 HH11 ARG A  89      31.299  40.407  50.686  1.00  0.00           H  
ATOM   1474 HH12 ARG A  89      31.376  38.702  50.255  1.00  0.00           H  
ATOM   1475  NH2 ARG A  89      31.069  41.318  48.552  1.00  0.00           N  
ATOM   1476 HH21 ARG A  89      31.075  41.927  49.362  1.00  0.00           H  
ATOM   1477 HH22 ARG A  89      30.815  41.674  47.639  1.00  0.00           H  
ATOM   1478  C   ARG A  89      26.252  36.959  49.602  1.00  0.00           C  
ATOM   1479  O   ARG A  89      25.812  37.896  50.274  1.00  0.00           O  
ATOM   1480  N   PRO A  90      26.172  35.674  50.024  1.00  0.00           N  
ATOM   1481  CD  PRO A  90      26.496  34.501  49.213  1.00  0.00           C  
ATOM   1482  HD2 PRO A  90      27.568  34.309  49.256  1.00  0.00           H  
ATOM   1483  HD3 PRO A  90      26.176  34.619  48.178  1.00  0.00           H  
ATOM   1484  CG  PRO A  90      25.732  33.330  49.824  1.00  0.00           C  
ATOM   1485  HG2 PRO A  90      26.249  32.384  49.663  1.00  0.00           H  
ATOM   1486  HG3 PRO A  90      24.721  33.292  49.418  1.00  0.00           H  
ATOM   1487  CB  PRO A  90      25.684  33.707  51.297  1.00  0.00           C  
ATOM   1488  HB2 PRO A  90      26.627  33.417  51.759  1.00  0.00           H  
ATOM   1489  HB3 PRO A  90      24.848  33.232  51.811  1.00  0.00           H  
ATOM   1490  CA  PRO A  90      25.557  35.235  51.293  1.00  0.00           C  
ATOM   1491  HA  PRO A  90      24.502  35.501  51.270  1.00  0.00           H  
ATOM   1492  C   PRO A  90      26.144  35.802  52.600  1.00  0.00           C  
ATOM   1493  O   PRO A  90      25.540  35.628  53.662  1.00  0.00           O  
ATOM   1494  N   ASP A  91      27.304  36.465  52.545  1.00  0.00           N  
ATOM   1495  H   ASP A  91      27.787  36.467  51.660  1.00  0.00           H  
ATOM   1496  CA  ASP A  91      27.987  37.084  53.691  1.00  0.00           C  
ATOM   1497  HA  ASP A  91      28.915  37.507  53.303  1.00  0.00           H  
ATOM   1498  CB  ASP A  91      27.141  38.259  54.215  1.00  0.00           C  
ATOM   1499  HB2 ASP A  91      26.790  38.845  53.363  1.00  0.00           H  
ATOM   1500  HB3 ASP A  91      26.266  37.877  54.740  1.00  0.00           H  
ATOM   1501  CG  ASP A  91      27.900  39.207  55.138  1.00  0.00           C  
ATOM   1502  OD1 ASP A  91      29.086  39.526  54.867  1.00  0.00           O  
ATOM   1503  OD2 ASP A  91      27.254  39.755  56.061  1.00  0.00           O  
ATOM   1504  C   ASP A  91      28.415  36.073  54.778  1.00  0.00           C  
ATOM   1505  O   ASP A  91      28.349  36.352  55.976  1.00  0.00           O  
ATOM   1506  N   ILE A  92      28.806  34.862  54.360  1.00  0.00           N  
ATOM   1507  H   ILE A  92      28.811  34.692  53.360  1.00  0.00           H  
ATOM   1508  CA  ILE A  92      29.191  33.762  55.257  1.00  0.00           C  
ATOM   1509  HA  ILE A  92      28.496  33.774  56.091  1.00  0.00           H  
ATOM   1510  CB  ILE A  92      29.018  32.389  54.563  1.00  0.00           C  
ATOM   1511  HB  ILE A  92      29.495  32.437  53.583  1.00  0.00           H  
ATOM   1512  CG2 ILE A  92      29.671  31.240  55.360  1.00  0.00           C  
ATOM   1513 HG21 ILE A  92      29.494  30.287  54.866  1.00  0.00           H  
ATOM   1514 HG22 ILE A  92      30.751  31.379  55.414  1.00  0.00           H  
ATOM   1515 HG23 ILE A  92      29.259  31.199  56.369  1.00  0.00           H  
ATOM   1516  CG1 ILE A  92      27.508  32.103  54.383  1.00  0.00           C  
ATOM   1517 HG12 ILE A  92      27.067  31.847  55.347  1.00  0.00           H  
ATOM   1518 HG13 ILE A  92      27.005  33.000  54.025  1.00  0.00           H  
ATOM   1519  CD1 ILE A  92      27.200  30.983  53.382  1.00  0.00           C  
ATOM   1520 HD11 ILE A  92      26.120  30.906  53.259  1.00  0.00           H  
ATOM   1521 HD12 ILE A  92      27.649  31.210  52.416  1.00  0.00           H  
ATOM   1522 HD13 ILE A  92      27.580  30.028  53.743  1.00  0.00           H  
ATOM   1523  C   ILE A  92      30.589  33.969  55.861  1.00  0.00           C  
ATOM   1524  O   ILE A  92      31.568  34.251  55.156  1.00  0.00           O  
ATOM   1525  N   VAL A  93      30.675  33.764  57.178  1.00  0.00           N  
ATOM   1526  H   VAL A  93      29.818  33.519  57.667  1.00  0.00           H  
ATOM   1527  CA  VAL A  93      31.868  33.942  58.015  1.00  0.00           C  
ATOM   1528  HA  VAL A  93      32.741  33.995  57.371  1.00  0.00           H  
ATOM   1529  CB  VAL A  93      31.802  35.264  58.813  1.00  0.00           C  
ATOM   1530  HB  VAL A  93      32.732  35.353  59.367  1.00  0.00           H  
ATOM   1531  CG1 VAL A  93      31.707  36.490  57.896  1.00  0.00           C  
ATOM   1532 HG11 VAL A  93      31.796  37.400  58.490  1.00  0.00           H  
ATOM   1533 HG12 VAL A  93      32.514  36.467  57.165  1.00  0.00           H  
ATOM   1534 HG13 VAL A  93      30.749  36.503  57.375  1.00  0.00           H  
ATOM   1535  CG2 VAL A  93      30.659  35.313  59.837  1.00  0.00           C  
ATOM   1536 HG21 VAL A  93      30.701  36.254  60.385  1.00  0.00           H  
ATOM   1537 HG22 VAL A  93      29.696  35.231  59.333  1.00  0.00           H  
ATOM   1538 HG23 VAL A  93      30.758  34.502  60.556  1.00  0.00           H  
ATOM   1539  C   VAL A  93      32.088  32.757  58.959  1.00  0.00           C  
ATOM   1540  O   VAL A  93      31.139  32.093  59.379  1.00  0.00           O  
ATOM   1541  N   LEU A  94      33.350  32.518  59.325  1.00  0.00           N  
ATOM   1542  H   LEU A  94      34.071  33.112  58.929  1.00  0.00           H  
ATOM   1543  CA  LEU A  94      33.738  31.680  60.461  1.00  0.00           C  
ATOM   1544  HA  LEU A  94      33.133  30.772  60.463  1.00  0.00           H  
ATOM   1545  CB  LEU A  94      35.224  31.289  60.303  1.00  0.00           C  
ATOM   1546  HB2 LEU A  94      35.333  30.668  59.414  1.00  0.00           H  
ATOM   1547  HB3 LEU A  94      35.802  32.199  60.135  1.00  0.00           H  
ATOM   1548  CG  LEU A  94      35.847  30.551  61.505  1.00  0.00           C  
ATOM   1549  HG  LEU A  94      35.751  31.170  62.392  1.00  0.00           H  
ATOM   1550  CD1 LEU A  94      35.180  29.207  61.792  1.00  0.00           C  
ATOM   1551 HD11 LEU A  94      35.707  28.692  62.595  1.00  0.00           H  
ATOM   1552 HD12 LEU A  94      34.149  29.358  62.098  1.00  0.00           H  
ATOM   1553 HD13 LEU A  94      35.195  28.589  60.894  1.00  0.00           H  
ATOM   1554  CD2 LEU A  94      37.337  30.311  61.263  1.00  0.00           C  
ATOM   1555 HD21 LEU A  94      37.470  29.654  60.404  1.00  0.00           H  
ATOM   1556 HD22 LEU A  94      37.837  31.258  61.065  1.00  0.00           H  
ATOM   1557 HD23 LEU A  94      37.788  29.852  62.144  1.00  0.00           H  
ATOM   1558  C   LEU A  94      33.484  32.460  61.760  1.00  0.00           C  
ATOM   1559  O   LEU A  94      34.128  33.482  62.008  1.00  0.00           O  
ATOM   1560  N   TYR A  95      32.575  31.980  62.609  1.00  0.00           N  
ATOM   1561  H   TYR A  95      32.076  31.131  62.354  1.00  0.00           H  
ATOM   1562  CA  TYR A  95      32.255  32.634  63.888  1.00  0.00           C  
ATOM   1563  HA  TYR A  95      32.100  33.701  63.715  1.00  0.00           H  
ATOM   1564  CB  TYR A  95      30.945  32.050  64.444  1.00  0.00           C  
ATOM   1565  HB2 TYR A  95      30.905  30.976  64.252  1.00  0.00           H  
ATOM   1566  HB3 TYR A  95      30.952  32.176  65.528  1.00  0.00           H  
ATOM   1567  CG  TYR A  95      29.685  32.708  63.899  1.00  0.00           C  
ATOM   1568  CD1 TYR A  95      28.819  33.379  64.787  1.00  0.00           C  
ATOM   1569  HD1 TYR A  95      29.040  33.414  65.847  1.00  0.00           H  
ATOM   1570  CE1 TYR A  95      27.661  34.014  64.304  1.00  0.00           C  
ATOM   1571  HE1 TYR A  95      26.996  34.507  64.994  1.00  0.00           H  
ATOM   1572  CZ  TYR A  95      27.371  34.019  62.924  1.00  0.00           C  
ATOM   1573  OH  TYR A  95      26.259  34.667  62.474  1.00  0.00           O  
ATOM   1574  HH  TYR A  95      26.213  34.730  61.505  1.00  0.00           H  
ATOM   1575  CE2 TYR A  95      28.235  33.349  62.032  1.00  0.00           C  
ATOM   1576  HE2 TYR A  95      28.023  33.350  60.975  1.00  0.00           H  
ATOM   1577  CD2 TYR A  95      29.377  32.681  62.521  1.00  0.00           C  
ATOM   1578  HD2 TYR A  95      30.026  32.167  61.826  1.00  0.00           H  
ATOM   1579  C   TYR A  95      33.405  32.516  64.905  1.00  0.00           C  
ATOM   1580  O   TYR A  95      33.635  33.423  65.704  1.00  0.00           O  
ATOM   1581  N   ASN A  96      34.180  31.430  64.843  1.00  0.00           N  
ATOM   1582  H   ASN A  96      33.933  30.720  64.169  1.00  0.00           H  
ATOM   1583  CA  ASN A  96      35.306  31.158  65.747  1.00  0.00           C  
ATOM   1584  HA  ASN A  96      35.086  31.634  66.705  1.00  0.00           H  
ATOM   1585  CB  ASN A  96      35.407  29.637  66.005  1.00  0.00           C  
ATOM   1586  HB2 ASN A  96      35.964  29.173  65.191  1.00  0.00           H  
ATOM   1587  HB3 ASN A  96      35.961  29.464  66.927  1.00  0.00           H  
ATOM   1588  CG  ASN A  96      34.072  28.924  66.106  1.00  0.00           C  
ATOM   1589  OD1 ASN A  96      33.699  28.173  65.220  1.00  0.00           O  
ATOM   1590  ND2 ASN A  96      33.293  29.151  67.134  1.00  0.00           N  
ATOM   1591 HD21 ASN A  96      32.424  28.633  67.205  1.00  0.00           H  
ATOM   1592 HD22 ASN A  96      33.596  29.742  67.899  1.00  0.00           H  
ATOM   1593  C   ASN A  96      36.653  31.754  65.266  1.00  0.00           C  
ATOM   1594  O   ASN A  96      37.705  31.274  65.684  1.00  0.00           O  
ATOM   1595  N   LYS A  97      36.657  32.739  64.353  1.00  0.00           N  
ATOM   1596  H   LYS A  97      35.765  33.124  64.071  1.00  0.00           H  
ATOM   1597  CA  LYS A  97      37.874  33.252  63.690  1.00  0.00           C  
ATOM   1598  HA  LYS A  97      38.418  32.406  63.266  1.00  0.00           H  
ATOM   1599  CB  LYS A  97      37.459  34.185  62.536  1.00  0.00           C  
ATOM   1600  HB2 LYS A  97      36.787  33.643  61.871  1.00  0.00           H  
ATOM   1601  HB3 LYS A  97      36.906  35.029  62.951  1.00  0.00           H  
ATOM   1602  CG  LYS A  97      38.639  34.711  61.694  1.00  0.00           C  
ATOM   1603  HG2 LYS A  97      39.412  35.132  62.338  1.00  0.00           H  
ATOM   1604  HG3 LYS A  97      39.065  33.892  61.113  1.00  0.00           H  
ATOM   1605  CD  LYS A  97      38.137  35.813  60.753  1.00  0.00           C  
ATOM   1606  HD2 LYS A  97      37.330  35.415  60.140  1.00  0.00           H  
ATOM   1607  HD3 LYS A  97      37.747  36.635  61.356  1.00  0.00           H  
ATOM   1608  CE  LYS A  97      39.221  36.351  59.817  1.00  0.00           C  
ATOM   1609  HE2 LYS A  97      40.123  36.579  60.393  1.00  0.00           H  
ATOM   1610  HE3 LYS A  97      39.461  35.582  59.080  1.00  0.00           H  
ATOM   1611  NZ  LYS A  97      38.748  37.578  59.138  1.00  0.00           N  
ATOM   1612  HZ1 LYS A  97      37.838  37.443  58.698  1.00  0.00           H  
ATOM   1613  HZ2 LYS A  97      38.639  38.327  59.817  1.00  0.00           H  
ATOM   1614  HZ3 LYS A  97      39.403  37.889  58.427  1.00  0.00           H  
ATOM   1615  C   LYS A  97      38.816  33.951  64.681  1.00  0.00           C  
ATOM   1616  O   LYS A  97      38.647  35.134  64.983  1.00  0.00           O  
ATOM   1617  N   ALA A  98      39.842  33.240  65.139  1.00  0.00           N  
ATOM   1618  H   ALA A  98      39.897  32.268  64.856  1.00  0.00           H  
ATOM   1619  CA  ALA A  98      40.848  33.733  66.080  1.00  0.00           C  
ATOM   1620  HA  ALA A  98      40.343  34.363  66.816  1.00  0.00           H  
ATOM   1621  CB  ALA A  98      41.429  32.531  66.836  1.00  0.00           C  
ATOM   1622  HB1 ALA A  98      42.122  32.881  67.602  1.00  0.00           H  
ATOM   1623  HB2 ALA A  98      40.625  31.976  67.322  1.00  0.00           H  
ATOM   1624  HB3 ALA A  98      41.961  31.873  66.149  1.00  0.00           H  
ATOM   1625  C   ALA A  98      41.921  34.618  65.401  1.00  0.00           C  
ATOM   1626  O   ALA A  98      43.115  34.327  65.466  1.00  0.00           O  
ATOM   1627  N   ASP A  99      41.498  35.690  64.727  1.00  0.00           N  
ATOM   1628  H   ASP A  99      40.500  35.862  64.716  1.00  0.00           H  
ATOM   1629  CA  ASP A  99      42.363  36.734  64.159  1.00  0.00           C  
ATOM   1630  HA  ASP A  99      43.196  36.903  64.844  1.00  0.00           H  
ATOM   1631  CB  ASP A  99      42.922  36.283  62.796  1.00  0.00           C  
ATOM   1632  HB2 ASP A  99      43.350  35.284  62.896  1.00  0.00           H  
ATOM   1633  HB3 ASP A  99      42.108  36.227  62.071  1.00  0.00           H  
ATOM   1634  CG  ASP A  99      44.023  37.210  62.270  1.00  0.00           C  
ATOM   1635  OD1 ASP A  99      44.851  37.688  63.082  1.00  0.00           O  
ATOM   1636  OD2 ASP A  99      44.096  37.418  61.039  1.00  0.00           O  
ATOM   1637  C   ASP A  99      41.583  38.053  64.002  1.00  0.00           C  
ATOM   1638  O   ASP A  99      40.492  38.066  63.422  1.00  0.00           O  
ATOM   1639  N   ASP A 100      42.119  39.168  64.502  1.00  0.00           N  
ATOM   1640  H   ASP A 100      43.035  39.133  64.935  1.00  0.00           H  
ATOM   1641  CA  ASP A 100      41.457  40.481  64.460  1.00  0.00           C  
ATOM   1642  HA  ASP A 100      40.390  40.320  64.590  1.00  0.00           H  
ATOM   1643  CB  ASP A 100      41.903  41.384  65.621  1.00  0.00           C  
ATOM   1644  HB2 ASP A 100      41.480  42.373  65.461  1.00  0.00           H  
ATOM   1645  HB3 ASP A 100      41.442  41.002  66.527  1.00  0.00           H  
ATOM   1646  CG  ASP A 100      43.412  41.533  65.864  1.00  0.00           C  
ATOM   1647  OD1 ASP A 100      43.780  42.393  66.696  1.00  0.00           O  
ATOM   1648  OD2 ASP A 100      44.243  40.793  65.289  1.00  0.00           O  
ATOM   1649  C   ASP A 100      41.641  41.235  63.135  1.00  0.00           C  
ATOM   1650  O   ASP A 100      40.740  41.968  62.716  1.00  0.00           O  
ATOM   1651  N   GLU A 101      42.775  41.049  62.461  1.00  0.00           N  
ATOM   1652  H   GLU A 101      43.474  40.449  62.882  1.00  0.00           H  
ATOM   1653  CA  GLU A 101      43.127  41.742  61.212  1.00  0.00           C  
ATOM   1654  HA  GLU A 101      43.154  42.814  61.412  1.00  0.00           H  
ATOM   1655  CB  GLU A 101      44.523  41.308  60.733  1.00  0.00           C  
ATOM   1656  HB2 GLU A 101      44.492  40.266  60.413  1.00  0.00           H  
ATOM   1657  HB3 GLU A 101      44.790  41.927  59.875  1.00  0.00           H  
ATOM   1658  CG  GLU A 101      45.595  41.465  61.822  1.00  0.00           C  
ATOM   1659  HG2 GLU A 101      45.501  42.457  62.261  1.00  0.00           H  
ATOM   1660  HG3 GLU A 101      45.416  40.730  62.609  1.00  0.00           H  
ATOM   1661  CD  GLU A 101      47.028  41.290  61.309  1.00  0.00           C  
ATOM   1662  OE1 GLU A 101      47.274  41.062  60.103  1.00  0.00           O  
ATOM   1663  OE2 GLU A 101      47.973  41.334  62.135  1.00  0.00           O  
ATOM   1664  C   GLU A 101      42.104  41.493  60.091  1.00  0.00           C  
ATOM   1665  O   GLU A 101      41.503  40.417  60.022  1.00  0.00           O  
ATOM   1666  N   SER A 102      41.915  42.465  59.193  1.00  0.00           N  
ATOM   1667  H   SER A 102      42.431  43.332  59.318  1.00  0.00           H  
ATOM   1668  CA  SER A 102      41.113  42.287  57.969  1.00  0.00           C  
ATOM   1669  HA  SER A 102      40.366  41.512  58.145  1.00  0.00           H  
ATOM   1670  CB  SER A 102      40.347  43.573  57.639  1.00  0.00           C  
ATOM   1671  HB2 SER A 102      39.910  43.962  58.558  1.00  0.00           H  
ATOM   1672  HB3 SER A 102      41.023  44.326  57.230  1.00  0.00           H  
ATOM   1673  OG  SER A 102      39.292  43.316  56.731  1.00  0.00           O  
ATOM   1674  HG  SER A 102      39.628  43.332  55.807  1.00  0.00           H  
ATOM   1675  C   SER A 102      41.979  41.829  56.787  1.00  0.00           C  
ATOM   1676  O   SER A 102      41.606  40.887  56.081  1.00  0.00           O  
ATOM   1677  N   SER A 103      43.163  42.439  56.634  1.00  0.00           N  
ATOM   1678  H   SER A 103      43.406  43.140  57.317  1.00  0.00           H  
ATOM   1679  CA  SER A 103      44.164  42.170  55.581  1.00  0.00           C  
ATOM   1680  HA  SER A 103      44.995  42.853  55.755  1.00  0.00           H  
ATOM   1681  CB  SER A 103      44.729  40.744  55.720  1.00  0.00           C  
ATOM   1682  HB2 SER A 103      43.972  40.023  55.413  1.00  0.00           H  
ATOM   1683  HB3 SER A 103      45.595  40.627  55.067  1.00  0.00           H  
ATOM   1684  OG  SER A 103      45.104  40.466  57.060  1.00  0.00           O  
ATOM   1685  HG  SER A 103      45.795  41.102  57.326  1.00  0.00           H  
ATOM   1686  C   SER A 103      43.677  42.445  54.144  1.00  0.00           C  
ATOM   1687  O   SER A 103      42.476  42.500  53.879  1.00  0.00           O  
ATOM   1688  N   GLU A 104      44.595  42.629  53.189  1.00  0.00           N  
ATOM   1689  H   GLU A 104      45.575  42.608  53.441  1.00  0.00           H  
ATOM   1690  CA  GLU A 104      44.241  42.712  51.759  1.00  0.00           C  
ATOM   1691  HA  GLU A 104      43.382  43.373  51.655  1.00  0.00           H  
ATOM   1692  CB  GLU A 104      45.403  43.339  50.958  1.00  0.00           C  
ATOM   1693  HB2 GLU A 104      45.562  44.358  51.311  1.00  0.00           H  
ATOM   1694  HB3 GLU A 104      46.309  42.771  51.172  1.00  0.00           H  
ATOM   1695  CG  GLU A 104      45.231  43.373  49.424  1.00  0.00           C  
ATOM   1696  HG2 GLU A 104      46.158  43.755  48.992  1.00  0.00           H  
ATOM   1697  HG3 GLU A 104      45.108  42.353  49.055  1.00  0.00           H  
ATOM   1698  CD  GLU A 104      44.067  44.240  48.915  1.00  0.00           C  
ATOM   1699  OE1 GLU A 104      43.757  44.187  47.697  1.00  0.00           O  
ATOM   1700  OE2 GLU A 104      43.442  44.982  49.707  1.00  0.00           O  
ATOM   1701  C   GLU A 104      43.880  41.306  51.232  1.00  0.00           C  
ATOM   1702  O   GLU A 104      44.773  40.450  51.175  1.00  0.00           O  
ATOM   1703  N   PRO A 105      42.619  41.027  50.846  1.00  0.00           N  
ATOM   1704  CD  PRO A 105      41.481  41.938  50.807  1.00  0.00           C  
ATOM   1705  HD2 PRO A 105      41.731  42.865  50.294  1.00  0.00           H  
ATOM   1706  HD3 PRO A 105      41.139  42.144  51.819  1.00  0.00           H  
ATOM   1707  CG  PRO A 105      40.376  41.208  50.045  1.00  0.00           C  
ATOM   1708  HG2 PRO A 105      40.472  41.406  48.977  1.00  0.00           H  
ATOM   1709  HG3 PRO A 105      39.386  41.492  50.402  1.00  0.00           H  
ATOM   1710  CB  PRO A 105      40.687  39.739  50.330  1.00  0.00           C  
ATOM   1711  HB2 PRO A 105      40.282  39.084  49.560  1.00  0.00           H  
ATOM   1712  HB3 PRO A 105      40.294  39.465  51.310  1.00  0.00           H  
ATOM   1713  CA  PRO A 105      42.216  39.708  50.363  1.00  0.00           C  
ATOM   1714  HA  PRO A 105      42.543  38.936  51.059  1.00  0.00           H  
ATOM   1715  C   PRO A 105      42.796  39.409  48.975  1.00  0.00           C  
ATOM   1716  O   PRO A 105      43.040  40.318  48.179  1.00  0.00           O  
ATOM   1717  N   VAL A 106      42.986  38.126  48.657  1.00  0.00           N  
ATOM   1718  H   VAL A 106      42.773  37.421  49.348  1.00  0.00           H  
ATOM   1719  CA  VAL A 106      43.309  37.686  47.290  1.00  0.00           C  
ATOM   1720  HA  VAL A 106      44.055  38.377  46.893  1.00  0.00           H  
ATOM   1721  CB  VAL A 106      43.960  36.287  47.296  1.00  0.00           C  
ATOM   1722  HB  VAL A 106      44.803  36.318  47.988  1.00  0.00           H  
ATOM   1723  CG1 VAL A 106      43.015  35.171  47.756  1.00  0.00           C  
ATOM   1724 HG11 VAL A 106      42.178  35.064  47.065  1.00  0.00           H  
ATOM   1725 HG12 VAL A 106      43.566  34.232  47.790  1.00  0.00           H  
ATOM   1726 HG13 VAL A 106      42.634  35.385  48.755  1.00  0.00           H  
ATOM   1727  CG2 VAL A 106      44.515  35.911  45.916  1.00  0.00           C  
ATOM   1728 HG21 VAL A 106      45.089  34.987  45.996  1.00  0.00           H  
ATOM   1729 HG22 VAL A 106      43.707  35.757  45.201  1.00  0.00           H  
ATOM   1730 HG23 VAL A 106      45.181  36.695  45.555  1.00  0.00           H  
ATOM   1731  C   VAL A 106      42.072  37.777  46.383  1.00  0.00           C  
ATOM   1732  O   VAL A 106      40.946  37.531  46.828  1.00  0.00           O  
ATOM   1733  N   ASN A 107      42.273  38.130  45.110  1.00  0.00           N  
ATOM   1734  H   ASN A 107      43.216  38.328  44.815  1.00  0.00           H  
ATOM   1735  CA  ASN A 107      41.214  38.213  44.100  1.00  0.00           C  
ATOM   1736  HA  ASN A 107      40.450  38.909  44.457  1.00  0.00           H  
ATOM   1737  CB  ASN A 107      41.827  38.785  42.806  1.00  0.00           C  
ATOM   1738  HB2 ASN A 107      42.264  39.762  43.006  1.00  0.00           H  
ATOM   1739  HB3 ASN A 107      42.616  38.118  42.457  1.00  0.00           H  
ATOM   1740  CG  ASN A 107      40.808  38.955  41.692  1.00  0.00           C  
ATOM   1741  OD1 ASN A 107      39.625  39.139  41.927  1.00  0.00           O  
ATOM   1742  ND2 ASN A 107      41.217  38.873  40.452  1.00  0.00           N  
ATOM   1743 HD21 ASN A 107      40.516  38.996  39.735  1.00  0.00           H  
ATOM   1744 HD22 ASN A 107      42.188  38.698  40.225  1.00  0.00           H  
ATOM   1745  C   ASN A 107      40.541  36.845  43.851  1.00  0.00           C  
ATOM   1746  O   ASN A 107      41.228  35.826  43.739  1.00  0.00           O  
ATOM   1747  N   THR A 108      39.211  36.832  43.720  1.00  0.00           N  
ATOM   1748  H   THR A 108      38.724  37.716  43.796  1.00  0.00           H  
ATOM   1749  CA  THR A 108      38.391  35.641  43.431  1.00  0.00           C  
ATOM   1750  HA  THR A 108      39.027  34.880  42.976  1.00  0.00           H  
ATOM   1751  CB  THR A 108      37.781  35.033  44.705  1.00  0.00           C  
ATOM   1752  HB  THR A 108      37.180  34.178  44.411  1.00  0.00           H  
ATOM   1753  CG2 THR A 108      38.809  34.534  45.718  1.00  0.00           C  
ATOM   1754 HG21 THR A 108      39.445  33.782  45.249  1.00  0.00           H  
ATOM   1755 HG22 THR A 108      39.430  35.356  46.071  1.00  0.00           H  
ATOM   1756 HG23 THR A 108      38.295  34.087  46.567  1.00  0.00           H  
ATOM   1757  OG1 THR A 108      36.912  35.940  45.350  1.00  0.00           O  
ATOM   1758  HG1 THR A 108      37.484  36.623  45.770  1.00  0.00           H  
ATOM   1759  C   THR A 108      37.264  35.938  42.435  1.00  0.00           C  
ATOM   1760  O   THR A 108      36.700  37.039  42.409  1.00  0.00           O  
ATOM   1761  N   ASN A 109      36.899  34.924  41.647  1.00  0.00           N  
ATOM   1762  H   ASN A 109      37.374  34.035  41.775  1.00  0.00           H  
ATOM   1763  CA  ASN A 109      35.856  34.976  40.620  1.00  0.00           C  
ATOM   1764  HA  ASN A 109      35.273  35.889  40.754  1.00  0.00           H  
ATOM   1765  CB  ASN A 109      36.505  35.034  39.223  1.00  0.00           C  
ATOM   1766  HB2 ASN A 109      37.113  34.141  39.071  1.00  0.00           H  
ATOM   1767  HB3 ASN A 109      35.719  35.036  38.469  1.00  0.00           H  
ATOM   1768  CG  ASN A 109      37.370  36.264  38.984  1.00  0.00           C  
ATOM   1769  OD1 ASN A 109      36.899  37.322  38.596  1.00  0.00           O  
ATOM   1770  ND2 ASN A 109      38.661  36.172  39.178  1.00  0.00           N  
ATOM   1771 HD21 ASN A 109      39.246  36.942  38.888  1.00  0.00           H  
ATOM   1772 HD22 ASN A 109      39.065  35.326  39.565  1.00  0.00           H  
ATOM   1773  C   ASN A 109      34.884  33.783  40.755  1.00  0.00           C  
ATOM   1774  O   ASN A 109      35.303  32.640  40.963  1.00  0.00           O  
ATOM   1775  N   VAL A 110      33.582  34.046  40.635  1.00  0.00           N  
ATOM   1776  H   VAL A 110      33.322  34.991  40.374  1.00  0.00           H  
ATOM   1777  CA  VAL A 110      32.507  33.038  40.644  1.00  0.00           C  
ATOM   1778  HA  VAL A 110      32.814  32.221  41.298  1.00  0.00           H  
ATOM   1779  CB  VAL A 110      31.185  33.596  41.224  1.00  0.00           C  
ATOM   1780  HB  VAL A 110      30.535  32.745  41.422  1.00  0.00           H  
ATOM   1781  CG1 VAL A 110      31.405  34.328  42.555  1.00  0.00           C  
ATOM   1782 HG11 VAL A 110      32.007  33.712  43.218  1.00  0.00           H  
ATOM   1783 HG12 VAL A 110      31.916  35.277  42.391  1.00  0.00           H  
ATOM   1784 HG13 VAL A 110      30.443  34.519  43.032  1.00  0.00           H  
ATOM   1785  CG2 VAL A 110      30.424  34.551  40.294  1.00  0.00           C  
ATOM   1786 HG21 VAL A 110      29.505  34.880  40.780  1.00  0.00           H  
ATOM   1787 HG22 VAL A 110      31.036  35.423  40.069  1.00  0.00           H  
ATOM   1788 HG23 VAL A 110      30.154  34.047  39.367  1.00  0.00           H  
ATOM   1789  C   VAL A 110      32.294  32.445  39.247  1.00  0.00           C  
ATOM   1790  O   VAL A 110      32.520  33.117  38.237  1.00  0.00           O  
ATOM   1791  N   VAL A 111      31.828  31.196  39.188  1.00  0.00           N  
ATOM   1792  H   VAL A 111      31.658  30.715  40.067  1.00  0.00           H  
ATOM   1793  CA  VAL A 111      31.460  30.478  37.957  1.00  0.00           C  
ATOM   1794  HA  VAL A 111      31.847  31.023  37.096  1.00  0.00           H  
ATOM   1795  CB  VAL A 111      32.074  29.062  37.928  1.00  0.00           C  
ATOM   1796  HB  VAL A 111      31.647  28.468  38.737  1.00  0.00           H  
ATOM   1797  CG1 VAL A 111      31.776  28.355  36.599  1.00  0.00           C  
ATOM   1798 HG11 VAL A 111      32.160  28.939  35.763  1.00  0.00           H  
ATOM   1799 HG12 VAL A 111      32.243  27.370  36.594  1.00  0.00           H  
ATOM   1800 HG13 VAL A 111      30.703  28.211  36.475  1.00  0.00           H  
ATOM   1801  CG2 VAL A 111      33.596  29.103  38.123  1.00  0.00           C  
ATOM   1802 HG21 VAL A 111      34.051  29.770  37.394  1.00  0.00           H  
ATOM   1803 HG22 VAL A 111      33.834  29.452  39.127  1.00  0.00           H  
ATOM   1804 HG23 VAL A 111      34.011  28.101  38.011  1.00  0.00           H  
ATOM   1805  C   VAL A 111      29.937  30.416  37.833  1.00  0.00           C  
ATOM   1806  O   VAL A 111      29.264  29.824  38.681  1.00  0.00           O  
ATOM   1807  N   LEU A 112      29.391  31.012  36.773  1.00  0.00           N  
ATOM   1808  H   LEU A 112      30.012  31.441  36.092  1.00  0.00           H  
ATOM   1809  CA  LEU A 112      27.958  31.070  36.471  1.00  0.00           C  
ATOM   1810  HA  LEU A 112      27.397  30.655  37.309  1.00  0.00           H  
ATOM   1811  CB  LEU A 112      27.562  32.555  36.328  1.00  0.00           C  
ATOM   1812  HB2 LEU A 112      27.686  33.042  37.297  1.00  0.00           H  
ATOM   1813  HB3 LEU A 112      28.257  33.022  35.629  1.00  0.00           H  
ATOM   1814  CG  LEU A 112      26.135  32.826  35.814  1.00  0.00           C  
ATOM   1815  HG  LEU A 112      26.019  32.344  34.846  1.00  0.00           H  
ATOM   1816  CD1 LEU A 112      25.039  32.318  36.748  1.00  0.00           C  
ATOM   1817 HD11 LEU A 112      24.969  32.951  37.629  1.00  0.00           H  
ATOM   1818 HD12 LEU A 112      24.086  32.354  36.223  1.00  0.00           H  
ATOM   1819 HD13 LEU A 112      25.214  31.289  37.048  1.00  0.00           H  
ATOM   1820  CD2 LEU A 112      25.933  34.332  35.636  1.00  0.00           C  
ATOM   1821 HD21 LEU A 112      24.918  34.528  35.289  1.00  0.00           H  
ATOM   1822 HD22 LEU A 112      26.087  34.848  36.583  1.00  0.00           H  
ATOM   1823 HD23 LEU A 112      26.636  34.712  34.897  1.00  0.00           H  
ATOM   1824  C   LEU A 112      27.630  30.222  35.228  1.00  0.00           C  
ATOM   1825  O   LEU A 112      28.402  30.187  34.266  1.00  0.00           O  
ATOM   1826  N   ARG A 113      26.477  29.549  35.235  1.00  0.00           N  
ATOM   1827  H   ARG A 113      25.896  29.621  36.064  1.00  0.00           H  
ATOM   1828  CA  ARG A 113      25.971  28.701  34.142  1.00  0.00           C  
ATOM   1829  HA  ARG A 113      26.674  28.716  33.308  1.00  0.00           H  
ATOM   1830  CB  ARG A 113      25.887  27.263  34.677  1.00  0.00           C  
ATOM   1831  HB2 ARG A 113      26.845  27.011  35.137  1.00  0.00           H  
ATOM   1832  HB3 ARG A 113      25.120  27.222  35.453  1.00  0.00           H  
ATOM   1833  CG  ARG A 113      25.588  26.215  33.595  1.00  0.00           C  
ATOM   1834  HG2 ARG A 113      24.595  26.377  33.176  1.00  0.00           H  
ATOM   1835  HG3 ARG A 113      26.331  26.295  32.800  1.00  0.00           H  
ATOM   1836  CD  ARG A 113      25.649  24.804  34.180  1.00  0.00           C  
ATOM   1837  HD2 ARG A 113      25.563  24.081  33.367  1.00  0.00           H  
ATOM   1838  HD3 ARG A 113      26.616  24.675  34.667  1.00  0.00           H  
ATOM   1839  NE  ARG A 113      24.563  24.576  35.146  1.00  0.00           N  
ATOM   1840  HE  ARG A 113      23.799  25.253  35.158  1.00  0.00           H  
ATOM   1841  CZ  ARG A 113      24.494  23.630  36.058  1.00  0.00           C  
ATOM   1842  NH1 ARG A 113      25.438  22.753  36.235  1.00  0.00           N  
ATOM   1843 HH11 ARG A 113      26.271  22.788  35.659  1.00  0.00           H  
ATOM   1844 HH12 ARG A 113      25.406  22.128  37.030  1.00  0.00           H  
ATOM   1845  NH2 ARG A 113      23.449  23.570  36.826  1.00  0.00           N  
ATOM   1846 HH21 ARG A 113      22.675  24.203  36.625  1.00  0.00           H  
ATOM   1847 HH22 ARG A 113      23.353  22.835  37.510  1.00  0.00           H  
ATOM   1848  C   ARG A 113      24.632  29.223  33.610  1.00  0.00           C  
ATOM   1849  O   ARG A 113      23.898  29.880  34.346  1.00  0.00           O  
ATOM   1850  N   TYR A 114      24.309  28.914  32.351  1.00  0.00           N  
ATOM   1851  H   TYR A 114      24.999  28.420  31.799  1.00  0.00           H  
ATOM   1852  CA  TYR A 114      23.132  29.437  31.638  1.00  0.00           C  
ATOM   1853  HA  TYR A 114      23.273  30.510  31.517  1.00  0.00           H  
ATOM   1854  CB  TYR A 114      23.073  28.811  30.230  1.00  0.00           C  
ATOM   1855  HB2 TYR A 114      22.394  29.412  29.623  1.00  0.00           H  
ATOM   1856  HB3 TYR A 114      24.056  28.879  29.761  1.00  0.00           H  
ATOM   1857  CG  TYR A 114      22.597  27.366  30.197  1.00  0.00           C  
ATOM   1858  CD1 TYR A 114      23.495  26.310  30.452  1.00  0.00           C  
ATOM   1859  HD1 TYR A 114      24.544  26.515  30.608  1.00  0.00           H  
ATOM   1860  CE1 TYR A 114      23.025  24.984  30.528  1.00  0.00           C  
ATOM   1861  HE1 TYR A 114      23.702  24.171  30.744  1.00  0.00           H  
ATOM   1862  CZ  TYR A 114      21.658  24.704  30.322  1.00  0.00           C  
ATOM   1863  OH  TYR A 114      21.202  23.429  30.438  1.00  0.00           O  
ATOM   1864  HH  TYR A 114      20.420  23.266  29.878  1.00  0.00           H  
ATOM   1865  CE2 TYR A 114      20.767  25.755  30.018  1.00  0.00           C  
ATOM   1866  HE2 TYR A 114      19.722  25.539  29.856  1.00  0.00           H  
ATOM   1867  CD2 TYR A 114      21.236  27.082  29.963  1.00  0.00           C  
ATOM   1868  HD2 TYR A 114      20.545  27.890  29.769  1.00  0.00           H  
ATOM   1869  C   TYR A 114      21.785  29.259  32.370  1.00  0.00           C  
ATOM   1870  O   TYR A 114      20.894  30.091  32.203  1.00  0.00           O  
ATOM   1871  N   ASP A 115      21.625  28.229  33.210  1.00  0.00           N  
ATOM   1872  H   ASP A 115      22.408  27.608  33.363  1.00  0.00           H  
ATOM   1873  CA  ASP A 115      20.412  27.962  34.001  1.00  0.00           C  
ATOM   1874  HA  ASP A 115      19.549  28.222  33.387  1.00  0.00           H  
ATOM   1875  CB  ASP A 115      20.302  26.457  34.319  1.00  0.00           C  
ATOM   1876  HB2 ASP A 115      19.331  26.270  34.780  1.00  0.00           H  
ATOM   1877  HB3 ASP A 115      20.323  25.905  33.377  1.00  0.00           H  
ATOM   1878  CG  ASP A 115      21.397  25.892  35.232  1.00  0.00           C  
ATOM   1879  OD1 ASP A 115      22.502  26.467  35.328  1.00  0.00           O  
ATOM   1880  OD2 ASP A 115      21.166  24.816  35.838  1.00  0.00           O  
ATOM   1881  C   ASP A 115      20.295  28.802  35.295  1.00  0.00           C  
ATOM   1882  O   ASP A 115      19.286  28.694  35.999  1.00  0.00           O  
ATOM   1883  N   GLY A 116      21.290  29.642  35.606  1.00  0.00           N  
ATOM   1884  H   GLY A 116      22.098  29.663  34.990  1.00  0.00           H  
ATOM   1885  CA  GLY A 116      21.311  30.556  36.756  1.00  0.00           C  
ATOM   1886  HA2 GLY A 116      21.795  31.479  36.445  1.00  0.00           H  
ATOM   1887  HA3 GLY A 116      20.290  30.798  37.055  1.00  0.00           H  
ATOM   1888  C   GLY A 116      22.060  30.049  37.994  1.00  0.00           C  
ATOM   1889  O   GLY A 116      22.032  30.714  39.033  1.00  0.00           O  
ATOM   1890  N   LEU A 117      22.707  28.878  37.927  1.00  0.00           N  
ATOM   1891  H   LEU A 117      22.691  28.364  37.054  1.00  0.00           H  
ATOM   1892  CA  LEU A 117      23.467  28.321  39.052  1.00  0.00           C  
ATOM   1893  HA  LEU A 117      22.910  28.543  39.963  1.00  0.00           H  
ATOM   1894  CB  LEU A 117      23.549  26.790  38.909  1.00  0.00           C  
ATOM   1895  HB2 LEU A 117      22.554  26.393  38.696  1.00  0.00           H  
ATOM   1896  HB3 LEU A 117      24.189  26.559  38.056  1.00  0.00           H  
ATOM   1897  CG  LEU A 117      24.107  26.089  40.165  1.00  0.00           C  
ATOM   1898  HG  LEU A 117      25.038  26.564  40.473  1.00  0.00           H  
ATOM   1899  CD1 LEU A 117      23.110  26.130  41.326  1.00  0.00           C  
ATOM   1900 HD11 LEU A 117      22.148  25.725  41.010  1.00  0.00           H  
ATOM   1901 HD12 LEU A 117      23.486  25.533  42.156  1.00  0.00           H  
ATOM   1902 HD13 LEU A 117      22.980  27.151  41.673  1.00  0.00           H  
ATOM   1903  CD2 LEU A 117      24.400  24.624  39.865  1.00  0.00           C  
ATOM   1904 HD21 LEU A 117      24.863  24.155  40.733  1.00  0.00           H  
ATOM   1905 HD22 LEU A 117      23.475  24.103  39.625  1.00  0.00           H  
ATOM   1906 HD23 LEU A 117      25.090  24.557  39.025  1.00  0.00           H  
ATOM   1907  C   LEU A 117      24.859  28.970  39.184  1.00  0.00           C  
ATOM   1908  O   LEU A 117      25.650  28.969  38.235  1.00  0.00           O  
ATOM   1909  N   ILE A 118      25.181  29.471  40.379  1.00  0.00           N  
ATOM   1910  H   ILE A 118      24.496  29.395  41.125  1.00  0.00           H  
ATOM   1911  CA  ILE A 118      26.448  30.125  40.741  1.00  0.00           C  
ATOM   1912  HA  ILE A 118      27.040  30.281  39.840  1.00  0.00           H  
ATOM   1913  CB  ILE A 118      26.171  31.519  41.364  1.00  0.00           C  
ATOM   1914  HB  ILE A 118      25.467  31.396  42.190  1.00  0.00           H  
ATOM   1915  CG2 ILE A 118      27.457  32.158  41.923  1.00  0.00           C  
ATOM   1916 HG21 ILE A 118      27.858  31.559  42.742  1.00  0.00           H  
ATOM   1917 HG22 ILE A 118      28.204  32.250  41.135  1.00  0.00           H  
ATOM   1918 HG23 ILE A 118      27.245  33.145  42.334  1.00  0.00           H  
ATOM   1919  CG1 ILE A 118      25.536  32.453  40.306  1.00  0.00           C  
ATOM   1920 HG12 ILE A 118      26.287  32.696  39.553  1.00  0.00           H  
ATOM   1921 HG13 ILE A 118      24.717  31.932  39.810  1.00  0.00           H  
ATOM   1922  CD1 ILE A 118      24.945  33.757  40.858  1.00  0.00           C  
ATOM   1923 HD11 ILE A 118      24.465  34.302  40.044  1.00  0.00           H  
ATOM   1924 HD12 ILE A 118      24.195  33.532  41.616  1.00  0.00           H  
ATOM   1925 HD13 ILE A 118      25.723  34.389  41.283  1.00  0.00           H  
ATOM   1926  C   ILE A 118      27.255  29.221  41.686  1.00  0.00           C  
ATOM   1927  O   ILE A 118      26.718  28.697  42.660  1.00  0.00           O  
ATOM   1928  N   THR A 119      28.556  29.083  41.418  1.00  0.00           N  
ATOM   1929  H   THR A 119      28.916  29.555  40.596  1.00  0.00           H  
ATOM   1930  CA  THR A 119      29.537  28.341  42.232  1.00  0.00           C  
ATOM   1931  HA  THR A 119      29.079  28.053  43.178  1.00  0.00           H  
ATOM   1932  CB  THR A 119      29.996  27.055  41.510  1.00  0.00           C  
ATOM   1933  HB  THR A 119      30.466  27.328  40.565  1.00  0.00           H  
ATOM   1934  CG2 THR A 119      30.993  26.228  42.325  1.00  0.00           C  
ATOM   1935 HG21 THR A 119      31.944  26.754  42.399  1.00  0.00           H  
ATOM   1936 HG22 THR A 119      30.597  26.040  43.322  1.00  0.00           H  
ATOM   1937 HG23 THR A 119      31.173  25.277  41.823  1.00  0.00           H  
ATOM   1938  OG1 THR A 119      28.902  26.207  41.228  1.00  0.00           O  
ATOM   1939  HG1 THR A 119      28.397  26.630  40.515  1.00  0.00           H  
ATOM   1940  C   THR A 119      30.740  29.242  42.532  1.00  0.00           C  
ATOM   1941  O   THR A 119      31.175  29.991  41.656  1.00  0.00           O  
ATOM   1942  N   TRP A 120      31.300  29.184  43.745  1.00  0.00           N  
ATOM   1943  H   TRP A 120      30.849  28.610  44.451  1.00  0.00           H  
ATOM   1944  CA  TRP A 120      32.443  30.014  44.158  1.00  0.00           C  
ATOM   1945  HA  TRP A 120      32.963  30.381  43.273  1.00  0.00           H  
ATOM   1946  CB  TRP A 120      31.910  31.230  44.937  1.00  0.00           C  
ATOM   1947  HB2 TRP A 120      31.174  31.737  44.311  1.00  0.00           H  
ATOM   1948  HB3 TRP A 120      31.375  30.868  45.816  1.00  0.00           H  
ATOM   1949  CG  TRP A 120      32.900  32.268  45.395  1.00  0.00           C  
ATOM   1950  CD1 TRP A 120      34.074  32.590  44.797  1.00  0.00           C  
ATOM   1951  HD1 TRP A 120      34.479  32.109  43.913  1.00  0.00           H  
ATOM   1952  NE1 TRP A 120      34.663  33.648  45.464  1.00  0.00           N  
ATOM   1953  HE1 TRP A 120      35.548  34.065  45.201  1.00  0.00           H  
ATOM   1954  CE2 TRP A 120      33.905  34.061  46.535  1.00  0.00           C  
ATOM   1955  CZ2 TRP A 120      34.080  35.069  47.495  1.00  0.00           C  
ATOM   1956  HZ2 TRP A 120      34.960  35.697  47.471  1.00  0.00           H  
ATOM   1957  CH2 TRP A 120      33.099  35.248  48.484  1.00  0.00           C  
ATOM   1958  HH2 TRP A 120      33.219  36.021  49.233  1.00  0.00           H  
ATOM   1959  CZ3 TRP A 120      31.961  34.421  48.497  1.00  0.00           C  
ATOM   1960  HZ3 TRP A 120      31.208  34.555  49.264  1.00  0.00           H  
ATOM   1961  CE3 TRP A 120      31.800  33.410  47.528  1.00  0.00           C  
ATOM   1962  HE3 TRP A 120      30.932  32.770  47.563  1.00  0.00           H  
ATOM   1963  CD2 TRP A 120      32.766  33.202  46.517  1.00  0.00           C  
ATOM   1964  C   TRP A 120      33.454  29.218  44.993  1.00  0.00           C  
ATOM   1965  O   TRP A 120      33.173  28.878  46.145  1.00  0.00           O  
ATOM   1966  N   ASP A 121      34.634  28.938  44.433  1.00  0.00           N  
ATOM   1967  H   ASP A 121      34.794  29.249  43.476  1.00  0.00           H  
ATOM   1968  CA  ASP A 121      35.804  28.417  45.157  1.00  0.00           C  
ATOM   1969  HA  ASP A 121      35.467  27.837  46.016  1.00  0.00           H  
ATOM   1970  CB  ASP A 121      36.620  27.484  44.245  1.00  0.00           C  
ATOM   1971  HB2 ASP A 121      36.855  28.003  43.314  1.00  0.00           H  
ATOM   1972  HB3 ASP A 121      37.561  27.248  44.743  1.00  0.00           H  
ATOM   1973  CG  ASP A 121      35.918  26.162  43.934  1.00  0.00           C  
ATOM   1974  OD1 ASP A 121      35.539  25.437  44.883  1.00  0.00           O  
ATOM   1975  OD2 ASP A 121      35.807  25.781  42.746  1.00  0.00           O  
ATOM   1976  C   ASP A 121      36.696  29.563  45.670  1.00  0.00           C  
ATOM   1977  O   ASP A 121      37.116  30.421  44.886  1.00  0.00           O  
ATOM   1978  N   ALA A 122      37.027  29.567  46.967  1.00  0.00           N  
ATOM   1979  H   ALA A 122      36.661  28.840  47.572  1.00  0.00           H  
ATOM   1980  CA  ALA A 122      37.829  30.620  47.601  1.00  0.00           C  
ATOM   1981  HA  ALA A 122      38.557  30.981  46.874  1.00  0.00           H  
ATOM   1982  CB  ALA A 122      36.893  31.781  47.969  1.00  0.00           C  
ATOM   1983  HB1 ALA A 122      37.460  32.589  48.431  1.00  0.00           H  
ATOM   1984  HB2 ALA A 122      36.404  32.162  47.074  1.00  0.00           H  
ATOM   1985  HB3 ALA A 122      36.132  31.440  48.674  1.00  0.00           H  
ATOM   1986  C   ALA A 122      38.589  30.129  48.857  1.00  0.00           C  
ATOM   1987  O   ALA A 122      38.116  29.217  49.541  1.00  0.00           O  
ATOM   1988  N   PRO A 123      39.740  30.735  49.209  1.00  0.00           N  
ATOM   1989  CD  PRO A 123      40.512  31.673  48.400  1.00  0.00           C  
ATOM   1990  HD2 PRO A 123      39.897  32.502  48.049  1.00  0.00           H  
ATOM   1991  HD3 PRO A 123      40.950  31.145  47.550  1.00  0.00           H  
ATOM   1992  CG  PRO A 123      41.627  32.202  49.302  1.00  0.00           C  
ATOM   1993  HG2 PRO A 123      41.305  33.128  49.782  1.00  0.00           H  
ATOM   1994  HG3 PRO A 123      42.553  32.355  48.748  1.00  0.00           H  
ATOM   1995  CB  PRO A 123      41.788  31.106  50.354  1.00  0.00           C  
ATOM   1996  HB2 PRO A 123      42.208  31.496  51.281  1.00  0.00           H  
ATOM   1997  HB3 PRO A 123      42.426  30.314  49.964  1.00  0.00           H  
ATOM   1998  CA  PRO A 123      40.361  30.576  50.525  1.00  0.00           C  
ATOM   1999  HA  PRO A 123      40.399  29.523  50.806  1.00  0.00           H  
ATOM   2000  C   PRO A 123      39.611  31.356  51.621  1.00  0.00           C  
ATOM   2001  O   PRO A 123      38.751  32.200  51.341  1.00  0.00           O  
ATOM   2002  N   ALA A 124      39.990  31.106  52.877  1.00  0.00           N  
ATOM   2003  H   ALA A 124      40.685  30.389  53.028  1.00  0.00           H  
ATOM   2004  CA  ALA A 124      39.592  31.881  54.054  1.00  0.00           C  
ATOM   2005  HA  ALA A 124      39.429  32.918  53.759  1.00  0.00           H  
ATOM   2006  CB  ALA A 124      38.276  31.315  54.605  1.00  0.00           C  
ATOM   2007  HB1 ALA A 124      37.500  31.359  53.842  1.00  0.00           H  
ATOM   2008  HB2 ALA A 124      38.415  30.278  54.914  1.00  0.00           H  
ATOM   2009  HB3 ALA A 124      37.953  31.900  55.467  1.00  0.00           H  
ATOM   2010  C   ALA A 124      40.699  31.859  55.125  1.00  0.00           C  
ATOM   2011  O   ALA A 124      41.446  30.876  55.234  1.00  0.00           O  
ATOM   2012  N   ILE A 125      40.801  32.912  55.944  1.00  0.00           N  
ATOM   2013  H   ILE A 125      40.154  33.686  55.827  1.00  0.00           H  
ATOM   2014  CA  ILE A 125      41.688  32.920  57.118  1.00  0.00           C  
ATOM   2015  HA  ILE A 125      42.670  32.592  56.790  1.00  0.00           H  
ATOM   2016  CB  ILE A 125      41.857  34.335  57.728  1.00  0.00           C  
ATOM   2017  HB  ILE A 125      40.905  34.865  57.670  1.00  0.00           H  
ATOM   2018  CG2 ILE A 125      42.279  34.286  59.212  1.00  0.00           C  
ATOM   2019 HG21 ILE A 125      41.490  33.851  59.826  1.00  0.00           H  
ATOM   2020 HG22 ILE A 125      43.198  33.708  59.325  1.00  0.00           H  
ATOM   2021 HG23 ILE A 125      42.464  35.295  59.581  1.00  0.00           H  
ATOM   2022  CG1 ILE A 125      42.935  35.160  56.986  1.00  0.00           C  
ATOM   2023 HG12 ILE A 125      43.052  36.119  57.492  1.00  0.00           H  
ATOM   2024 HG13 ILE A 125      43.893  34.640  57.040  1.00  0.00           H  
ATOM   2025  CD1 ILE A 125      42.624  35.462  55.518  1.00  0.00           C  
ATOM   2026 HD11 ILE A 125      41.637  35.917  55.438  1.00  0.00           H  
ATOM   2027 HD12 ILE A 125      43.370  36.155  55.130  1.00  0.00           H  
ATOM   2028 HD13 ILE A 125      42.664  34.549  54.924  1.00  0.00           H  
ATOM   2029  C   ILE A 125      41.169  31.881  58.116  1.00  0.00           C  
ATOM   2030  O   ILE A 125      39.975  31.857  58.434  1.00  0.00           O  
ATOM   2031  N   THR A 126      42.060  30.999  58.579  1.00  0.00           N  
ATOM   2032  H   THR A 126      43.025  31.098  58.281  1.00  0.00           H  
ATOM   2033  CA  THR A 126      41.684  29.771  59.299  1.00  0.00           C  
ATOM   2034  HA  THR A 126      40.651  29.858  59.638  1.00  0.00           H  
ATOM   2035  CB  THR A 126      41.716  28.557  58.353  1.00  0.00           C  
ATOM   2036  HB  THR A 126      42.729  28.390  57.999  1.00  0.00           H  
ATOM   2037  CG2 THR A 126      41.183  27.284  59.011  1.00  0.00           C  
ATOM   2038 HG21 THR A 126      41.767  27.033  59.895  1.00  0.00           H  
ATOM   2039 HG22 THR A 126      40.139  27.418  59.294  1.00  0.00           H  
ATOM   2040 HG23 THR A 126      41.264  26.456  58.308  1.00  0.00           H  
ATOM   2041  OG1 THR A 126      40.878  28.805  57.240  1.00  0.00           O  
ATOM   2042  HG1 THR A 126      41.330  29.428  56.650  1.00  0.00           H  
ATOM   2043  C   THR A 126      42.532  29.580  60.558  1.00  0.00           C  
ATOM   2044  O   THR A 126      43.518  28.840  60.576  1.00  0.00           O  
ATOM   2045  N   LYS A 127      42.109  30.260  61.630  1.00  0.00           N  
ATOM   2046  H   LYS A 127      41.298  30.852  61.518  1.00  0.00           H  
ATOM   2047  CA  LYS A 127      42.601  30.082  63.003  1.00  0.00           C  
ATOM   2048  HA  LYS A 127      43.177  29.159  63.045  1.00  0.00           H  
ATOM   2049  CB  LYS A 127      43.514  31.241  63.436  1.00  0.00           C  
ATOM   2050  HB2 LYS A 127      42.944  32.172  63.448  1.00  0.00           H  
ATOM   2051  HB3 LYS A 127      43.858  31.039  64.452  1.00  0.00           H  
ATOM   2052  CG  LYS A 127      44.741  31.417  62.529  1.00  0.00           C  
ATOM   2053  HG2 LYS A 127      45.228  30.454  62.387  1.00  0.00           H  
ATOM   2054  HG3 LYS A 127      44.427  31.804  61.559  1.00  0.00           H  
ATOM   2055  CD  LYS A 127      45.739  32.387  63.167  1.00  0.00           C  
ATOM   2056  HD2 LYS A 127      45.246  33.339  63.372  1.00  0.00           H  
ATOM   2057  HD3 LYS A 127      46.096  31.958  64.106  1.00  0.00           H  
ATOM   2058  CE  LYS A 127      46.929  32.620  62.234  1.00  0.00           C  
ATOM   2059  HE2 LYS A 127      47.362  31.655  61.963  1.00  0.00           H  
ATOM   2060  HE3 LYS A 127      46.583  33.115  61.321  1.00  0.00           H  
ATOM   2061  NZ  LYS A 127      47.961  33.445  62.893  1.00  0.00           N  
ATOM   2062  HZ1 LYS A 127      47.581  34.327  63.220  1.00  0.00           H  
ATOM   2063  HZ2 LYS A 127      48.375  32.944  63.679  1.00  0.00           H  
ATOM   2064  HZ3 LYS A 127      48.718  33.650  62.248  1.00  0.00           H  
ATOM   2065  C   LYS A 127      41.421  29.936  63.961  1.00  0.00           C  
ATOM   2066  O   LYS A 127      40.437  30.667  63.817  1.00  0.00           O  
ATOM   2067  N   SER A 128      41.504  29.012  64.917  1.00  0.00           N  
ATOM   2068  H   SER A 128      42.352  28.457  64.974  1.00  0.00           H  
ATOM   2069  CA  SER A 128      40.358  28.610  65.751  1.00  0.00           C  
ATOM   2070  HA  SER A 128      39.737  29.484  65.953  1.00  0.00           H  
ATOM   2071  CB  SER A 128      39.504  27.578  64.998  1.00  0.00           C  
ATOM   2072  HB2 SER A 128      38.658  27.280  65.620  1.00  0.00           H  
ATOM   2073  HB3 SER A 128      39.119  28.025  64.080  1.00  0.00           H  
ATOM   2074  OG  SER A 128      40.275  26.434  64.672  1.00  0.00           O  
ATOM   2075  HG  SER A 128      40.675  26.100  65.486  1.00  0.00           H  
ATOM   2076  C   SER A 128      40.769  27.999  67.091  1.00  0.00           C  
ATOM   2077  O   SER A 128      41.757  27.269  67.162  1.00  0.00           O  
ATOM   2078  N   SER A 129      39.958  28.241  68.123  1.00  0.00           N  
ATOM   2079  H   SER A 129      39.209  28.915  67.997  1.00  0.00           H  
ATOM   2080  CA  SER A 129      40.042  27.606  69.443  1.00  0.00           C  
ATOM   2081  HA  SER A 129      41.052  27.733  69.821  1.00  0.00           H  
ATOM   2082  CB  SER A 129      39.082  28.334  70.393  1.00  0.00           C  
ATOM   2083  HB2 SER A 129      39.274  29.408  70.349  1.00  0.00           H  
ATOM   2084  HB3 SER A 129      38.054  28.149  70.078  1.00  0.00           H  
ATOM   2085  OG  SER A 129      39.246  27.905  71.728  1.00  0.00           O  
ATOM   2086  HG  SER A 129      39.986  28.433  72.114  1.00  0.00           H  
ATOM   2087  C   SER A 129      39.750  26.095  69.409  1.00  0.00           C  
ATOM   2088  O   SER A 129      39.075  25.596  68.502  1.00  0.00           O  
ATOM   2089  N   CYX A 130      40.237  25.374  70.420  1.00  0.00           N  
ATOM   2090  H   CYX A 130      40.771  25.875  71.116  1.00  0.00           H  
ATOM   2091  CA  CYX A 130      40.150  23.921  70.572  1.00  0.00           C  
ATOM   2092  HA  CYX A 130      39.329  23.538  69.968  1.00  0.00           H  
ATOM   2093  CB  CYX A 130      41.469  23.300  70.087  1.00  0.00           C  
ATOM   2094  HB2 CYX A 130      42.248  23.612  70.781  1.00  0.00           H  
ATOM   2095  HB3 CYX A 130      41.399  22.213  70.149  1.00  0.00           H  
ATOM   2096  SG  CYX A 130      42.035  23.744  68.420  1.00  0.00           S  
ATOM   2097  C   CYX A 130      39.902  23.521  72.041  1.00  0.00           C  
ATOM   2098  O   CYX A 130      40.137  24.310  72.964  1.00  0.00           O  
ATOM   2099  N   VAL A 131      39.521  22.259  72.268  1.00  0.00           N  
ATOM   2100  H   VAL A 131      39.382  21.661  71.459  1.00  0.00           H  
ATOM   2101  CA  VAL A 131      39.327  21.634  73.593  1.00  0.00           C  
ATOM   2102  HA  VAL A 131      39.813  22.245  74.355  1.00  0.00           H  
ATOM   2103  CB  VAL A 131      37.821  21.568  73.947  1.00  0.00           C  
ATOM   2104  HB  VAL A 131      37.287  21.086  73.127  1.00  0.00           H  
ATOM   2105  CG1 VAL A 131      37.518  20.784  75.231  1.00  0.00           C  
ATOM   2106 HG11 VAL A 131      38.023  21.243  76.080  1.00  0.00           H  
ATOM   2107 HG12 VAL A 131      36.444  20.787  75.419  1.00  0.00           H  
ATOM   2108 HG13 VAL A 131      37.836  19.748  75.138  1.00  0.00           H  
ATOM   2109  CG2 VAL A 131      37.253  22.981  74.142  1.00  0.00           C  
ATOM   2110 HG21 VAL A 131      37.827  23.517  74.898  1.00  0.00           H  
ATOM   2111 HG22 VAL A 131      37.287  23.536  73.205  1.00  0.00           H  
ATOM   2112 HG23 VAL A 131      36.214  22.928  74.466  1.00  0.00           H  
ATOM   2113  C   VAL A 131      40.000  20.254  73.628  1.00  0.00           C  
ATOM   2114  O   VAL A 131      39.912  19.489  72.661  1.00  0.00           O  
ATOM   2115  N   VAL A 132      40.666  19.923  74.739  1.00  0.00           N  
ATOM   2116  H   VAL A 132      40.638  20.580  75.518  1.00  0.00           H  
ATOM   2117  CA  VAL A 132      41.462  18.690  74.921  1.00  0.00           C  
ATOM   2118  HA  VAL A 132      42.205  18.650  74.124  1.00  0.00           H  
ATOM   2119  CB  VAL A 132      42.223  18.739  76.267  1.00  0.00           C  
ATOM   2120  HB  VAL A 132      41.510  18.948  77.065  1.00  0.00           H  
ATOM   2121  CG1 VAL A 132      42.953  17.434  76.617  1.00  0.00           C  
ATOM   2122 HG11 VAL A 132      42.236  16.633  76.798  1.00  0.00           H  
ATOM   2123 HG12 VAL A 132      43.625  17.146  75.807  1.00  0.00           H  
ATOM   2124 HG13 VAL A 132      43.535  17.568  77.529  1.00  0.00           H  
ATOM   2125  CG2 VAL A 132      43.280  19.852  76.252  1.00  0.00           C  
ATOM   2126 HG21 VAL A 132      43.755  19.920  77.231  1.00  0.00           H  
ATOM   2127 HG22 VAL A 132      44.040  19.631  75.504  1.00  0.00           H  
ATOM   2128 HG23 VAL A 132      42.823  20.815  76.028  1.00  0.00           H  
ATOM   2129  C   VAL A 132      40.606  17.419  74.814  1.00  0.00           C  
ATOM   2130  O   VAL A 132      39.469  17.378  75.291  1.00  0.00           O  
ATOM   2131  N   ASP A 133      41.160  16.365  74.211  1.00  0.00           N  
ATOM   2132  H   ASP A 133      42.121  16.453  73.893  1.00  0.00           H  
ATOM   2133  CA  ASP A 133      40.541  15.038  74.063  1.00  0.00           C  
ATOM   2134  HA  ASP A 133      39.678  14.967  74.728  1.00  0.00           H  
ATOM   2135  CB  ASP A 133      40.039  14.880  72.614  1.00  0.00           C  
ATOM   2136  HB2 ASP A 133      39.349  15.697  72.417  1.00  0.00           H  
ATOM   2137  HB3 ASP A 133      40.886  14.992  71.935  1.00  0.00           H  
ATOM   2138  CG  ASP A 133      39.317  13.564  72.279  1.00  0.00           C  
ATOM   2139  OD1 ASP A 133      38.988  12.758  73.180  1.00  0.00           O  
ATOM   2140  OD2 ASP A 133      39.091  13.302  71.072  1.00  0.00           O  
ATOM   2141  C   ASP A 133      41.535  13.936  74.473  1.00  0.00           C  
ATOM   2142  O   ASP A 133      42.729  14.025  74.183  1.00  0.00           O  
ATOM   2143  N   VAL A 134      41.046  12.893  75.147  1.00  0.00           N  
ATOM   2144  H   VAL A 134      40.053  12.891  75.350  1.00  0.00           H  
ATOM   2145  CA  VAL A 134      41.852  11.778  75.678  1.00  0.00           C  
ATOM   2146  HA  VAL A 134      42.855  11.845  75.258  1.00  0.00           H  
ATOM   2147  CB  VAL A 134      42.010  11.889  77.213  1.00  0.00           C  
ATOM   2148  HB  VAL A 134      42.661  11.082  77.548  1.00  0.00           H  
ATOM   2149  CG1 VAL A 134      42.682  13.205  77.626  1.00  0.00           C  
ATOM   2150 HG11 VAL A 134      43.619  13.327  77.081  1.00  0.00           H  
ATOM   2151 HG12 VAL A 134      42.031  14.053  77.417  1.00  0.00           H  
ATOM   2152 HG13 VAL A 134      42.901  13.182  78.694  1.00  0.00           H  
ATOM   2153  CG2 VAL A 134      40.672  11.763  77.956  1.00  0.00           C  
ATOM   2154 HG21 VAL A 134      40.191  10.816  77.713  1.00  0.00           H  
ATOM   2155 HG22 VAL A 134      40.851  11.787  79.031  1.00  0.00           H  
ATOM   2156 HG23 VAL A 134      40.007  12.585  77.691  1.00  0.00           H  
ATOM   2157  C   VAL A 134      41.326  10.398  75.252  1.00  0.00           C  
ATOM   2158  O   VAL A 134      41.764   9.386  75.798  1.00  0.00           O  
ATOM   2159  N   THR A 135      40.391  10.333  74.291  1.00  0.00           N  
ATOM   2160  H   THR A 135      40.096  11.205  73.864  1.00  0.00           H  
ATOM   2161  CA  THR A 135      39.678   9.090  73.915  1.00  0.00           C  
ATOM   2162  HA  THR A 135      39.192   8.694  74.808  1.00  0.00           H  
ATOM   2163  CB  THR A 135      38.583   9.351  72.856  1.00  0.00           C  
ATOM   2164  HB  THR A 135      39.055   9.564  71.899  1.00  0.00           H  
ATOM   2165  CG2 THR A 135      37.657   8.146  72.680  1.00  0.00           C  
ATOM   2166 HG21 THR A 135      37.159   7.915  73.622  1.00  0.00           H  
ATOM   2167 HG22 THR A 135      36.905   8.367  71.922  1.00  0.00           H  
ATOM   2168 HG23 THR A 135      38.221   7.273  72.354  1.00  0.00           H  
ATOM   2169  OG1 THR A 135      37.728  10.434  73.176  1.00  0.00           O  
ATOM   2170  HG1 THR A 135      38.269  11.254  73.236  1.00  0.00           H  
ATOM   2171  C   THR A 135      40.618   7.997  73.379  1.00  0.00           C  
ATOM   2172  O   THR A 135      40.522   6.838  73.793  1.00  0.00           O  
ATOM   2173  N   TYR A 136      41.539   8.351  72.477  1.00  0.00           N  
ATOM   2174  H   TYR A 136      41.565   9.322  72.188  1.00  0.00           H  
ATOM   2175  CA  TYR A 136      42.396   7.402  71.749  1.00  0.00           C  
ATOM   2176  HA  TYR A 136      42.188   6.389  72.089  1.00  0.00           H  
ATOM   2177  CB  TYR A 136      42.057   7.470  70.255  1.00  0.00           C  
ATOM   2178  HB2 TYR A 136      42.094   8.506  69.916  1.00  0.00           H  
ATOM   2179  HB3 TYR A 136      42.811   6.909  69.703  1.00  0.00           H  
ATOM   2180  CG  TYR A 136      40.708   6.869  69.938  1.00  0.00           C  
ATOM   2181  CD1 TYR A 136      39.585   7.679  69.674  1.00  0.00           C  
ATOM   2182  HD1 TYR A 136      39.685   8.757  69.651  1.00  0.00           H  
ATOM   2183  CE1 TYR A 136      38.327   7.080  69.459  1.00  0.00           C  
ATOM   2184  HE1 TYR A 136      37.454   7.688  69.273  1.00  0.00           H  
ATOM   2185  CZ  TYR A 136      38.197   5.676  69.523  1.00  0.00           C  
ATOM   2186  OH  TYR A 136      36.981   5.085  69.410  1.00  0.00           O  
ATOM   2187  HH  TYR A 136      37.035   4.160  69.727  1.00  0.00           H  
ATOM   2188  CE2 TYR A 136      39.330   4.872  69.752  1.00  0.00           C  
ATOM   2189  HE2 TYR A 136      39.235   3.800  69.804  1.00  0.00           H  
ATOM   2190  CD2 TYR A 136      40.582   5.469  69.950  1.00  0.00           C  
ATOM   2191  HD2 TYR A 136      41.445   4.847  70.142  1.00  0.00           H  
ATOM   2192  C   TYR A 136      43.893   7.631  71.969  1.00  0.00           C  
ATOM   2193  O   TYR A 136      44.311   8.744  72.274  1.00  0.00           O  
ATOM   2194  N   PHE A 137      44.719   6.603  71.769  1.00  0.00           N  
ATOM   2195  H   PHE A 137      44.315   5.694  71.572  1.00  0.00           H  
ATOM   2196  CA  PHE A 137      46.183   6.707  71.828  1.00  0.00           C  
ATOM   2197  HA  PHE A 137      46.462   6.922  72.859  1.00  0.00           H  
ATOM   2198  CB  PHE A 137      46.777   5.341  71.452  1.00  0.00           C  
ATOM   2199  HB2 PHE A 137      46.232   4.557  71.981  1.00  0.00           H  
ATOM   2200  HB3 PHE A 137      46.636   5.177  70.387  1.00  0.00           H  
ATOM   2201  CG  PHE A 137      48.248   5.203  71.782  1.00  0.00           C  
ATOM   2202  CD1 PHE A 137      48.626   4.665  73.024  1.00  0.00           C  
ATOM   2203  HD1 PHE A 137      47.875   4.291  73.702  1.00  0.00           H  
ATOM   2204  CE1 PHE A 137      49.978   4.627  73.396  1.00  0.00           C  
ATOM   2205  HE1 PHE A 137      50.263   4.231  74.362  1.00  0.00           H  
ATOM   2206  CZ  PHE A 137      50.956   5.127  72.524  1.00  0.00           C  
ATOM   2207  HZ  PHE A 137      51.991   5.105  72.824  1.00  0.00           H  
ATOM   2208  CE2 PHE A 137      50.589   5.641  71.267  1.00  0.00           C  
ATOM   2209  HE2 PHE A 137      51.348   6.017  70.593  1.00  0.00           H  
ATOM   2210  CD2 PHE A 137      49.234   5.667  70.889  1.00  0.00           C  
ATOM   2211  HD2 PHE A 137      48.951   6.071  69.927  1.00  0.00           H  
ATOM   2212  C   PHE A 137      46.709   7.828  70.893  1.00  0.00           C  
ATOM   2213  O   PHE A 137      46.168   7.966  69.789  1.00  0.00           O  
ATOM   2214  N   PRO A 138      47.731   8.636  71.271  1.00  0.00           N  
ATOM   2215  CD  PRO A 138      48.372   9.534  70.316  1.00  0.00           C  
ATOM   2216  HD2 PRO A 138      47.969  10.539  70.436  1.00  0.00           H  
ATOM   2217  HD3 PRO A 138      48.242   9.202  69.284  1.00  0.00           H  
ATOM   2218  CG  PRO A 138      49.852   9.514  70.674  1.00  0.00           C  
ATOM   2219  HG2 PRO A 138      50.367  10.408  70.322  1.00  0.00           H  
ATOM   2220  HG3 PRO A 138      50.319   8.612  70.277  1.00  0.00           H  
ATOM   2221  CB  PRO A 138      49.797   9.448  72.197  1.00  0.00           C  
ATOM   2222  HB2 PRO A 138      49.684  10.462  72.587  1.00  0.00           H  
ATOM   2223  HB3 PRO A 138      50.695   8.986  72.609  1.00  0.00           H  
ATOM   2224  CA  PRO A 138      48.540   8.616  72.510  1.00  0.00           C  
ATOM   2225  HA  PRO A 138      48.857   7.593  72.701  1.00  0.00           H  
ATOM   2226  C   PRO A 138      47.876   9.134  73.803  1.00  0.00           C  
ATOM   2227  O   PRO A 138      48.558   9.266  74.823  1.00  0.00           O  
ATOM   2228  N   PHE A 139      46.572   9.423  73.775  1.00  0.00           N  
ATOM   2229  H   PHE A 139      46.072   9.262  72.909  1.00  0.00           H  
ATOM   2230  CA  PHE A 139      45.756   9.951  74.880  1.00  0.00           C  
ATOM   2231  HA  PHE A 139      44.741  10.018  74.490  1.00  0.00           H  
ATOM   2232  CB  PHE A 139      45.686   8.961  76.055  1.00  0.00           C  
ATOM   2233  HB2 PHE A 139      46.603   9.042  76.634  1.00  0.00           H  
ATOM   2234  HB3 PHE A 139      44.881   9.284  76.711  1.00  0.00           H  
ATOM   2235  CG  PHE A 139      45.464   7.498  75.704  1.00  0.00           C  
ATOM   2236  CD1 PHE A 139      44.240   7.069  75.158  1.00  0.00           C  
ATOM   2237  HD1 PHE A 139      43.458   7.785  74.958  1.00  0.00           H  
ATOM   2238  CE1 PHE A 139      44.026   5.709  74.872  1.00  0.00           C  
ATOM   2239  HE1 PHE A 139      43.083   5.383  74.457  1.00  0.00           H  
ATOM   2240  CZ  PHE A 139      45.036   4.769  75.139  1.00  0.00           C  
ATOM   2241  HZ  PHE A 139      44.869   3.721  74.930  1.00  0.00           H  
ATOM   2242  CE2 PHE A 139      46.257   5.190  75.690  1.00  0.00           C  
ATOM   2243  HE2 PHE A 139      47.029   4.466  75.912  1.00  0.00           H  
ATOM   2244  CD2 PHE A 139      46.475   6.552  75.961  1.00  0.00           C  
ATOM   2245  HD2 PHE A 139      47.418   6.868  76.382  1.00  0.00           H  
ATOM   2246  C   PHE A 139      46.094  11.392  75.312  1.00  0.00           C  
ATOM   2247  O   PHE A 139      45.829  11.785  76.445  1.00  0.00           O  
ATOM   2248  N   ASP A 140      46.665  12.195  74.414  1.00  0.00           N  
ATOM   2249  H   ASP A 140      46.790  11.827  73.480  1.00  0.00           H  
ATOM   2250  CA  ASP A 140      47.012  13.607  74.633  1.00  0.00           C  
ATOM   2251  HA  ASP A 140      46.398  14.009  75.442  1.00  0.00           H  
ATOM   2252  CB  ASP A 140      48.487  13.724  75.058  1.00  0.00           C  
ATOM   2253  HB2 ASP A 140      48.634  13.159  75.979  1.00  0.00           H  
ATOM   2254  HB3 ASP A 140      49.117  13.278  74.286  1.00  0.00           H  
ATOM   2255  CG  ASP A 140      48.948  15.167  75.296  1.00  0.00           C  
ATOM   2256  OD1 ASP A 140      48.120  16.113  75.261  1.00  0.00           O  
ATOM   2257  OD2 ASP A 140      50.168  15.366  75.510  1.00  0.00           O  
ATOM   2258  C   ASP A 140      46.674  14.408  73.365  1.00  0.00           C  
ATOM   2259  O   ASP A 140      47.557  14.826  72.606  1.00  0.00           O  
ATOM   2260  N   ASN A 141      45.374  14.510  73.084  1.00  0.00           N  
ATOM   2261  H   ASN A 141      44.703  14.191  73.777  1.00  0.00           H  
ATOM   2262  CA  ASN A 141      44.813  14.873  71.782  1.00  0.00           C  
ATOM   2263  HA  ASN A 141      45.623  15.065  71.076  1.00  0.00           H  
ATOM   2264  CB  ASN A 141      43.980  13.687  71.237  1.00  0.00           C  
ATOM   2265  HB2 ASN A 141      42.987  13.732  71.680  1.00  0.00           H  
ATOM   2266  HB3 ASN A 141      43.847  13.781  70.164  1.00  0.00           H  
ATOM   2267  CG  ASN A 141      44.538  12.299  71.503  1.00  0.00           C  
ATOM   2268  OD1 ASN A 141      45.734  12.035  71.495  1.00  0.00           O  
ATOM   2269  ND2 ASN A 141      43.672  11.353  71.747  1.00  0.00           N  
ATOM   2270 HD21 ASN A 141      44.028  10.420  71.906  1.00  0.00           H  
ATOM   2271 HD22 ASN A 141      42.676  11.524  71.676  1.00  0.00           H  
ATOM   2272  C   ASN A 141      43.975  16.163  71.881  1.00  0.00           C  
ATOM   2273  O   ASN A 141      43.914  16.814  72.931  1.00  0.00           O  
ATOM   2274  N   GLN A 142      43.331  16.541  70.776  1.00  0.00           N  
ATOM   2275  H   GLN A 142      43.445  15.976  69.938  1.00  0.00           H  
ATOM   2276  CA  GLN A 142      42.518  17.754  70.646  1.00  0.00           C  
ATOM   2277  HA  GLN A 142      42.186  18.086  71.632  1.00  0.00           H  
ATOM   2278  CB  GLN A 142      43.375  18.869  70.012  1.00  0.00           C  
ATOM   2279  HB2 GLN A 142      43.794  18.488  69.082  1.00  0.00           H  
ATOM   2280  HB3 GLN A 142      42.741  19.719  69.756  1.00  0.00           H  
ATOM   2281  CG  GLN A 142      44.545  19.366  70.883  1.00  0.00           C  
ATOM   2282  HG2 GLN A 142      45.138  18.529  71.245  1.00  0.00           H  
ATOM   2283  HG3 GLN A 142      45.202  19.968  70.255  1.00  0.00           H  
ATOM   2284  CD  GLN A 142      44.118  20.244  72.057  1.00  0.00           C  
ATOM   2285  OE1 GLN A 142      43.041  20.819  72.092  1.00  0.00           O  
ATOM   2286  NE2 GLN A 142      44.970  20.437  73.038  1.00  0.00           N  
ATOM   2287 HE21 GLN A 142      45.797  19.866  73.121  1.00  0.00           H  
ATOM   2288 HE22 GLN A 142      44.754  21.159  73.712  1.00  0.00           H  
ATOM   2289  C   GLN A 142      41.258  17.508  69.796  1.00  0.00           C  
ATOM   2290  O   GLN A 142      41.215  16.603  68.954  1.00  0.00           O  
ATOM   2291  N   GLN A 143      40.255  18.369  69.978  1.00  0.00           N  
ATOM   2292  H   GLN A 143      40.318  19.016  70.760  1.00  0.00           H  
ATOM   2293  CA  GLN A 143      39.193  18.633  69.002  1.00  0.00           C  
ATOM   2294  HA  GLN A 143      39.457  18.169  68.052  1.00  0.00           H  
ATOM   2295  CB  GLN A 143      37.838  18.061  69.450  1.00  0.00           C  
ATOM   2296  HB2 GLN A 143      37.538  18.524  70.390  1.00  0.00           H  
ATOM   2297  HB3 GLN A 143      37.102  18.323  68.688  1.00  0.00           H  
ATOM   2298  CG  GLN A 143      37.850  16.538  69.625  1.00  0.00           C  
ATOM   2299  HG2 GLN A 143      38.329  16.080  68.762  1.00  0.00           H  
ATOM   2300  HG3 GLN A 143      38.444  16.292  70.500  1.00  0.00           H  
ATOM   2301  CD  GLN A 143      36.459  15.924  69.786  1.00  0.00           C  
ATOM   2302  OE1 GLN A 143      35.425  16.502  69.459  1.00  0.00           O  
ATOM   2303  NE2 GLN A 143      36.392  14.701  70.262  1.00  0.00           N  
ATOM   2304 HE21 GLN A 143      35.476  14.275  70.366  1.00  0.00           H  
ATOM   2305 HE22 GLN A 143      37.234  14.203  70.515  1.00  0.00           H  
ATOM   2306  C   GLN A 143      39.070  20.143  68.777  1.00  0.00           C  
ATOM   2307  O   GLN A 143      38.991  20.912  69.739  1.00  0.00           O  
ATOM   2308  N   CYX A 144      39.022  20.566  67.517  1.00  0.00           N  
ATOM   2309  H   CYX A 144      39.085  19.872  66.777  1.00  0.00           H  
ATOM   2310  CA  CYX A 144      38.918  21.965  67.109  1.00  0.00           C  
ATOM   2311  HA  CYX A 144      38.809  22.613  67.979  1.00  0.00           H  
ATOM   2312  CB  CYX A 144      40.208  22.364  66.380  1.00  0.00           C  
ATOM   2313  HB2 CYX A 144      40.261  21.789  65.455  1.00  0.00           H  
ATOM   2314  HB3 CYX A 144      40.150  23.419  66.109  1.00  0.00           H  
ATOM   2315  SG  CYX A 144      41.754  22.079  67.285  1.00  0.00           S  
ATOM   2316  C   CYX A 144      37.683  22.135  66.219  1.00  0.00           C  
ATOM   2317  O   CYX A 144      37.682  21.712  65.061  1.00  0.00           O  
ATOM   2318  N   NLN A 145      36.612  22.717  66.758  1.00  0.00           N  
ATOM   2319  H   NLN A 145      36.631  22.975  67.737  1.00  0.00           H  
ATOM   2320  CA  NLN A 145      35.374  22.929  66.006  1.00  0.00           C  
ATOM   2321  HA  NLN A 145      35.288  22.136  65.267  1.00  0.00           H  
ATOM   2322  CB  NLN A 145      34.166  22.793  66.949  1.00  0.00           C  
ATOM   2323  HB2 NLN A 145      34.259  23.516  67.759  1.00  0.00           H  
ATOM   2324  HB3 NLN A 145      33.265  23.029  66.383  1.00  0.00           H  
ATOM   2325  CG  NLN A 145      33.979  21.394  67.553  1.00  0.00           C  
ATOM   2326  OD1 NLN A 145      34.785  20.494  67.346  1.00  0.00           O  
ATOM   2327  ND2 NLN A 145      32.919  21.121  68.294  1.00  0.00           N  
ATOM   2328 HD21 NLN A 145      32.833  20.161  68.605  1.00  0.00           H  
ATOM   2329  C   NLN A 145      35.407  24.259  65.224  1.00  0.00           C  
ATOM   2330  O   NLN A 145      35.980  25.248  65.693  1.00  0.00           O  
ATOM   2331  N   LEU A 146      34.795  24.289  64.035  1.00  0.00           N  
ATOM   2332  H   LEU A 146      34.356  23.430  63.715  1.00  0.00           H  
ATOM   2333  CA  LEU A 146      34.694  25.468  63.166  1.00  0.00           C  
ATOM   2334  HA  LEU A 146      34.936  26.360  63.746  1.00  0.00           H  
ATOM   2335  CB  LEU A 146      35.694  25.385  61.993  1.00  0.00           C  
ATOM   2336  HB2 LEU A 146      35.578  24.434  61.470  1.00  0.00           H  
ATOM   2337  HB3 LEU A 146      35.413  26.172  61.294  1.00  0.00           H  
ATOM   2338  CG  LEU A 146      37.175  25.602  62.375  1.00  0.00           C  
ATOM   2339  HG  LEU A 146      37.237  26.257  63.244  1.00  0.00           H  
ATOM   2340  CD1 LEU A 146      37.908  24.292  62.667  1.00  0.00           C  
ATOM   2341 HD11 LEU A 146      37.893  23.642  61.792  1.00  0.00           H  
ATOM   2342 HD12 LEU A 146      38.941  24.504  62.945  1.00  0.00           H  
ATOM   2343 HD13 LEU A 146      37.436  23.778  63.497  1.00  0.00           H  
ATOM   2344  CD2 LEU A 146      37.925  26.276  61.222  1.00  0.00           C  
ATOM   2345 HD21 LEU A 146      37.892  25.647  60.332  1.00  0.00           H  
ATOM   2346 HD22 LEU A 146      37.471  27.240  60.998  1.00  0.00           H  
ATOM   2347 HD23 LEU A 146      38.964  26.441  61.511  1.00  0.00           H  
ATOM   2348  C   LEU A 146      33.255  25.633  62.653  1.00  0.00           C  
ATOM   2349  O   LEU A 146      32.752  24.790  61.909  1.00  0.00           O  
ATOM   2350  N   THR A 147      32.607  26.727  63.059  1.00  0.00           N  
ATOM   2351  H   THR A 147      33.107  27.354  63.679  1.00  0.00           H  
ATOM   2352  CA  THR A 147      31.197  27.057  62.799  1.00  0.00           C  
ATOM   2353  HA  THR A 147      30.688  26.180  62.406  1.00  0.00           H  
ATOM   2354  CB  THR A 147      30.500  27.456  64.109  1.00  0.00           C  
ATOM   2355  HB  THR A 147      31.026  28.308  64.542  1.00  0.00           H  
ATOM   2356  CG2 THR A 147      29.030  27.838  63.945  1.00  0.00           C  
ATOM   2357 HG21 THR A 147      28.944  28.780  63.403  1.00  0.00           H  
ATOM   2358 HG22 THR A 147      28.501  27.059  63.398  1.00  0.00           H  
ATOM   2359 HG23 THR A 147      28.570  27.963  64.925  1.00  0.00           H  
ATOM   2360  OG1 THR A 147      30.548  26.391  65.037  1.00  0.00           O  
ATOM   2361  HG1 THR A 147      29.970  25.681  64.672  1.00  0.00           H  
ATOM   2362  C   THR A 147      31.066  28.194  61.785  1.00  0.00           C  
ATOM   2363  O   THR A 147      31.618  29.280  61.987  1.00  0.00           O  
ATOM   2364  N   PHE A 148      30.290  27.965  60.726  1.00  0.00           N  
ATOM   2365  H   PHE A 148      29.817  27.068  60.671  1.00  0.00           H  
ATOM   2366  CA  PHE A 148      30.078  28.884  59.609  1.00  0.00           C  
ATOM   2367  HA  PHE A 148      30.630  29.800  59.803  1.00  0.00           H  
ATOM   2368  CB  PHE A 148      30.635  28.273  58.314  1.00  0.00           C  
ATOM   2369  HB2 PHE A 148      30.092  27.352  58.098  1.00  0.00           H  
ATOM   2370  HB3 PHE A 148      30.433  28.963  57.493  1.00  0.00           H  
ATOM   2371  CG  PHE A 148      32.123  27.967  58.329  1.00  0.00           C  
ATOM   2372  CD1 PHE A 148      33.044  28.911  57.835  1.00  0.00           C  
ATOM   2373  HD1 PHE A 148      32.696  29.864  57.465  1.00  0.00           H  
ATOM   2374  CE1 PHE A 148      34.418  28.611  57.811  1.00  0.00           C  
ATOM   2375  HE1 PHE A 148      35.127  29.330  57.421  1.00  0.00           H  
ATOM   2376  CZ  PHE A 148      34.878  27.374  58.293  1.00  0.00           C  
ATOM   2377  HZ  PHE A 148      35.936  27.150  58.273  1.00  0.00           H  
ATOM   2378  CE2 PHE A 148      33.962  26.432  58.796  1.00  0.00           C  
ATOM   2379  HE2 PHE A 148      34.312  25.477  59.162  1.00  0.00           H  
ATOM   2380  CD2 PHE A 148      32.587  26.727  58.811  1.00  0.00           C  
ATOM   2381  HD2 PHE A 148      31.887  25.998  59.195  1.00  0.00           H  
ATOM   2382  C   PHE A 148      28.596  29.249  59.444  1.00  0.00           C  
ATOM   2383  O   PHE A 148      27.712  28.391  59.494  1.00  0.00           O  
ATOM   2384  N   GLY A 149      28.331  30.529  59.189  1.00  0.00           N  
ATOM   2385  H   GLY A 149      29.107  31.185  59.166  1.00  0.00           H  
ATOM   2386  CA  GLY A 149      26.995  31.071  58.924  1.00  0.00           C  
ATOM   2387  HA2 GLY A 149      26.487  30.457  58.180  1.00  0.00           H  
ATOM   2388  HA3 GLY A 149      26.402  31.058  59.840  1.00  0.00           H  
ATOM   2389  C   GLY A 149      27.072  32.508  58.408  1.00  0.00           C  
ATOM   2390  O   GLY A 149      28.149  33.103  58.396  1.00  0.00           O  
ATOM   2391  N   SER A 150      25.951  33.081  57.971  1.00  0.00           N  
ATOM   2392  H   SER A 150      25.081  32.559  58.061  1.00  0.00           H  
ATOM   2393  CA  SER A 150      25.899  34.479  57.521  1.00  0.00           C  
ATOM   2394  HA  SER A 150      26.691  34.635  56.793  1.00  0.00           H  
ATOM   2395  CB  SER A 150      24.573  34.770  56.817  1.00  0.00           C  
ATOM   2396  HB2 SER A 150      24.401  34.033  56.031  1.00  0.00           H  
ATOM   2397  HB3 SER A 150      23.757  34.717  57.539  1.00  0.00           H  
ATOM   2398  OG  SER A 150      24.622  36.062  56.246  1.00  0.00           O  
ATOM   2399  HG  SER A 150      25.008  35.966  55.351  1.00  0.00           H  
ATOM   2400  C   SER A 150      26.115  35.459  58.682  1.00  0.00           C  
ATOM   2401  O   SER A 150      25.603  35.238  59.786  1.00  0.00           O  
ATOM   2402  N   TRP A 151      26.846  36.555  58.452  1.00  0.00           N  
ATOM   2403  H   TRP A 151      27.303  36.651  57.548  1.00  0.00           H  
ATOM   2404  CA  TRP A 151      27.002  37.634  59.436  1.00  0.00           C  
ATOM   2405  HA  TRP A 151      27.060  37.190  60.430  1.00  0.00           H  
ATOM   2406  CB  TRP A 151      28.330  38.370  59.197  1.00  0.00           C  
ATOM   2407  HB2 TRP A 151      29.139  37.643  59.210  1.00  0.00           H  
ATOM   2408  HB3 TRP A 151      28.315  38.813  58.203  1.00  0.00           H  
ATOM   2409  CG  TRP A 151      28.656  39.440  60.200  1.00  0.00           C  
ATOM   2410  CD1 TRP A 151      28.761  40.761  59.930  1.00  0.00           C  
ATOM   2411  HD1 TRP A 151      28.638  41.206  58.949  1.00  0.00           H  
ATOM   2412  NE1 TRP A 151      29.018  41.459  61.091  1.00  0.00           N  
ATOM   2413  HE1 TRP A 151      29.068  42.478  61.128  1.00  0.00           H  
ATOM   2414  CE2 TRP A 151      29.146  40.615  62.171  1.00  0.00           C  
ATOM   2415  CZ2 TRP A 151      29.409  40.838  63.530  1.00  0.00           C  
ATOM   2416  HZ2 TRP A 151      29.573  41.839  63.899  1.00  0.00           H  
ATOM   2417  CH2 TRP A 151      29.472  39.739  64.401  1.00  0.00           C  
ATOM   2418  HH2 TRP A 151      29.689  39.890  65.450  1.00  0.00           H  
ATOM   2419  CZ3 TRP A 151      29.268  38.438  63.907  1.00  0.00           C  
ATOM   2420  HZ3 TRP A 151      29.344  37.592  64.580  1.00  0.00           H  
ATOM   2421  CE3 TRP A 151      28.991  38.227  62.541  1.00  0.00           C  
ATOM   2422  HE3 TRP A 151      28.844  37.221  62.175  1.00  0.00           H  
ATOM   2423  CD2 TRP A 151      28.922  39.310  61.634  1.00  0.00           C  
ATOM   2424  C   TRP A 151      25.809  38.607  59.470  1.00  0.00           C  
ATOM   2425  O   TRP A 151      25.498  39.137  60.541  1.00  0.00           O  
ATOM   2426  N   THR A 152      25.111  38.831  58.345  1.00  0.00           N  
ATOM   2427  H   THR A 152      25.432  38.389  57.493  1.00  0.00           H  
ATOM   2428  CA  THR A 152      24.048  39.862  58.241  1.00  0.00           C  
ATOM   2429  HA  THR A 152      23.820  40.211  59.246  1.00  0.00           H  
ATOM   2430  CB  THR A 152      24.518  41.123  57.487  1.00  0.00           C  
ATOM   2431  HB  THR A 152      23.691  41.833  57.447  1.00  0.00           H  
ATOM   2432  CG2 THR A 152      25.671  41.815  58.211  1.00  0.00           C  
ATOM   2433 HG21 THR A 152      26.551  41.178  58.200  1.00  0.00           H  
ATOM   2434 HG22 THR A 152      25.904  42.762  57.730  1.00  0.00           H  
ATOM   2435 HG23 THR A 152      25.388  42.016  59.244  1.00  0.00           H  
ATOM   2436  OG1 THR A 152      24.921  40.847  56.163  1.00  0.00           O  
ATOM   2437  HG1 THR A 152      25.784  40.371  56.218  1.00  0.00           H  
ATOM   2438  C   THR A 152      22.678  39.399  57.728  1.00  0.00           C  
ATOM   2439  O   THR A 152      21.774  40.231  57.697  1.00  0.00           O  
ATOM   2440  N   TYR A 153      22.458  38.118  57.395  1.00  0.00           N  
ATOM   2441  H   TYR A 153      23.234  37.470  57.398  1.00  0.00           H  
ATOM   2442  CA  TYR A 153      21.126  37.602  57.014  1.00  0.00           C  
ATOM   2443  HA  TYR A 153      20.416  38.428  57.025  1.00  0.00           H  
ATOM   2444  CB  TYR A 153      21.140  37.069  55.575  1.00  0.00           C  
ATOM   2445  HB2 TYR A 153      21.817  36.216  55.524  1.00  0.00           H  
ATOM   2446  HB3 TYR A 153      20.143  36.705  55.331  1.00  0.00           H  
ATOM   2447  CG  TYR A 153      21.542  38.091  54.527  1.00  0.00           C  
ATOM   2448  CD1 TYR A 153      20.621  39.054  54.067  1.00  0.00           C  
ATOM   2449  HD1 TYR A 153      19.615  39.074  54.467  1.00  0.00           H  
ATOM   2450  CE1 TYR A 153      21.015  40.005  53.103  1.00  0.00           C  
ATOM   2451  HE1 TYR A 153      20.311  40.742  52.747  1.00  0.00           H  
ATOM   2452  CZ  TYR A 153      22.343  40.012  52.618  1.00  0.00           C  
ATOM   2453  OH  TYR A 153      22.743  40.942  51.708  1.00  0.00           O  
ATOM   2454  HH  TYR A 153      23.697  40.843  51.520  1.00  0.00           H  
ATOM   2455  CE2 TYR A 153      23.256  39.039  53.076  1.00  0.00           C  
ATOM   2456  HE2 TYR A 153      24.269  39.020  52.714  1.00  0.00           H  
ATOM   2457  CD2 TYR A 153      22.852  38.081  54.018  1.00  0.00           C  
ATOM   2458  HD2 TYR A 153      23.561  37.345  54.362  1.00  0.00           H  
ATOM   2459  C   TYR A 153      20.580  36.544  57.990  1.00  0.00           C  
ATOM   2460  O   TYR A 153      21.289  35.603  58.366  1.00  0.00           O  
ATOM   2461  N   ASN A 154      19.307  36.675  58.382  1.00  0.00           N  
ATOM   2462  H   ASN A 154      18.769  37.435  57.973  1.00  0.00           H  
ATOM   2463  CA  ASN A 154      18.606  35.734  59.267  1.00  0.00           C  
ATOM   2464  HA  ASN A 154      19.318  35.404  60.026  1.00  0.00           H  
ATOM   2465  CB  ASN A 154      17.472  36.479  60.019  1.00  0.00           C  
ATOM   2466  HB2 ASN A 154      17.158  35.874  60.870  1.00  0.00           H  
ATOM   2467  HB3 ASN A 154      17.870  37.410  60.423  1.00  0.00           H  
ATOM   2468  CG  ASN A 154      16.221  36.793  59.206  1.00  0.00           C  
ATOM   2469  OD1 ASN A 154      15.859  36.092  58.275  1.00  0.00           O  
ATOM   2470  ND2 ASN A 154      15.482  37.817  59.557  1.00  0.00           N  
ATOM   2471 HD21 ASN A 154      15.735  38.410  60.341  1.00  0.00           H  
ATOM   2472 HD22 ASN A 154      14.596  37.930  59.088  1.00  0.00           H  
ATOM   2473  C   ASN A 154      18.139  34.455  58.527  1.00  0.00           C  
ATOM   2474  O   ASN A 154      18.195  34.371  57.296  1.00  0.00           O  
ATOM   2475  N   GLY A 155      17.633  33.462  59.269  1.00  0.00           N  
ATOM   2476  H   GLY A 155      17.576  33.582  60.277  1.00  0.00           H  
ATOM   2477  CA  GLY A 155      17.178  32.169  58.736  1.00  0.00           C  
ATOM   2478  HA2 GLY A 155      17.971  31.742  58.122  1.00  0.00           H  
ATOM   2479  HA3 GLY A 155      17.001  31.497  59.575  1.00  0.00           H  
ATOM   2480  C   GLY A 155      15.894  32.191  57.892  1.00  0.00           C  
ATOM   2481  O   GLY A 155      15.516  31.152  57.352  1.00  0.00           O  
ATOM   2482  N   ASN A 156      15.218  33.338  57.761  1.00  0.00           N  
ATOM   2483  H   ASN A 156      15.569  34.157  58.246  1.00  0.00           H  
ATOM   2484  CA  ASN A 156      14.121  33.555  56.806  1.00  0.00           C  
ATOM   2485  HA  ASN A 156      13.689  32.591  56.528  1.00  0.00           H  
ATOM   2486  CB  ASN A 156      13.018  34.395  57.476  1.00  0.00           C  
ATOM   2487  HB2 ASN A 156      13.415  35.385  57.701  1.00  0.00           H  
ATOM   2488  HB3 ASN A 156      12.187  34.522  56.784  1.00  0.00           H  
ATOM   2489  CG  ASN A 156      12.462  33.788  58.751  1.00  0.00           C  
ATOM   2490  OD1 ASN A 156      12.343  32.581  58.905  1.00  0.00           O  
ATOM   2491  ND2 ASN A 156      12.085  34.609  59.699  1.00  0.00           N  
ATOM   2492 HD21 ASN A 156      11.665  34.216  60.536  1.00  0.00           H  
ATOM   2493 HD22 ASN A 156      12.178  35.612  59.558  1.00  0.00           H  
ATOM   2494  C   ASN A 156      14.600  34.227  55.502  1.00  0.00           C  
ATOM   2495  O   ASN A 156      13.855  34.277  54.519  1.00  0.00           O  
ATOM   2496  N   GLN A 157      15.828  34.755  55.479  1.00  0.00           N  
ATOM   2497  H   GLN A 157      16.356  34.742  56.345  1.00  0.00           H  
ATOM   2498  CA  GLN A 157      16.463  35.392  54.319  1.00  0.00           C  
ATOM   2499  HA  GLN A 157      15.708  35.672  53.588  1.00  0.00           H  
ATOM   2500  CB  GLN A 157      17.177  36.671  54.785  1.00  0.00           C  
ATOM   2501  HB2 GLN A 157      17.863  36.392  55.583  1.00  0.00           H  
ATOM   2502  HB3 GLN A 157      17.760  37.084  53.961  1.00  0.00           H  
ATOM   2503  CG  GLN A 157      16.211  37.757  55.297  1.00  0.00           C  
ATOM   2504  HG2 GLN A 157      15.758  38.257  54.441  1.00  0.00           H  
ATOM   2505  HG3 GLN A 157      15.406  37.308  55.877  1.00  0.00           H  
ATOM   2506  CD  GLN A 157      16.883  38.795  56.194  1.00  0.00           C  
ATOM   2507  OE1 GLN A 157      17.980  38.625  56.707  1.00  0.00           O  
ATOM   2508  NE2 GLN A 157      16.252  39.920  56.423  1.00  0.00           N  
ATOM   2509 HE21 GLN A 157      16.711  40.595  57.008  1.00  0.00           H  
ATOM   2510 HE22 GLN A 157      15.346  40.098  55.998  1.00  0.00           H  
ATOM   2511  C   GLN A 157      17.451  34.443  53.623  1.00  0.00           C  
ATOM   2512  O   GLN A 157      17.413  34.295  52.397  1.00  0.00           O  
ATOM   2513  N   VAL A 158      18.309  33.776  54.401  1.00  0.00           N  
ATOM   2514  H   VAL A 158      18.267  33.934  55.405  1.00  0.00           H  
ATOM   2515  CA  VAL A 158      19.340  32.840  53.926  1.00  0.00           C  
ATOM   2516  HA  VAL A 158      19.049  32.445  52.953  1.00  0.00           H  
ATOM   2517  CB  VAL A 158      20.710  33.543  53.770  1.00  0.00           C  
ATOM   2518  HB  VAL A 158      21.021  33.930  54.741  1.00  0.00           H  
ATOM   2519  CG1 VAL A 158      21.791  32.576  53.271  1.00  0.00           C  
ATOM   2520 HG11 VAL A 158      21.950  31.776  53.995  1.00  0.00           H  
ATOM   2521 HG12 VAL A 158      21.486  32.140  52.320  1.00  0.00           H  
ATOM   2522 HG13 VAL A 158      22.734  33.106  53.144  1.00  0.00           H  
ATOM   2523  CG2 VAL A 158      20.670  34.721  52.782  1.00  0.00           C  
ATOM   2524 HG21 VAL A 158      19.994  35.494  53.145  1.00  0.00           H  
ATOM   2525 HG22 VAL A 158      21.663  35.164  52.695  1.00  0.00           H  
ATOM   2526 HG23 VAL A 158      20.335  34.380  51.804  1.00  0.00           H  
ATOM   2527  C   VAL A 158      19.448  31.663  54.898  1.00  0.00           C  
ATOM   2528  O   VAL A 158      19.713  31.863  56.085  1.00  0.00           O  
ATOM   2529  N   ASP A 159      19.277  30.445  54.387  1.00  0.00           N  
ATOM   2530  H   ASP A 159      19.088  30.360  53.393  1.00  0.00           H  
ATOM   2531  CA  ASP A 159      19.488  29.184  55.105  1.00  0.00           C  
ATOM   2532  HA  ASP A 159      19.753  29.414  56.138  1.00  0.00           H  
ATOM   2533  CB  ASP A 159      18.171  28.384  55.137  1.00  0.00           C  
ATOM   2534  HB2 ASP A 159      17.359  29.060  55.413  1.00  0.00           H  
ATOM   2535  HB3 ASP A 159      17.962  27.998  54.138  1.00  0.00           H  
ATOM   2536  CG  ASP A 159      18.168  27.226  56.143  1.00  0.00           C  
ATOM   2537  OD1 ASP A 159      19.142  27.074  56.912  1.00  0.00           O  
ATOM   2538  OD2 ASP A 159      17.188  26.443  56.161  1.00  0.00           O  
ATOM   2539  C   ASP A 159      20.673  28.408  54.491  1.00  0.00           C  
ATOM   2540  O   ASP A 159      20.971  28.533  53.300  1.00  0.00           O  
ATOM   2541  N   ILE A 160      21.377  27.633  55.317  1.00  0.00           N  
ATOM   2542  H   ILE A 160      20.964  27.454  56.228  1.00  0.00           H  
ATOM   2543  CA  ILE A 160      22.730  27.114  55.065  1.00  0.00           C  
ATOM   2544  HA  ILE A 160      22.969  27.298  54.018  1.00  0.00           H  
ATOM   2545  CB  ILE A 160      23.752  27.909  55.919  1.00  0.00           C  
ATOM   2546  HB  ILE A 160      23.668  28.959  55.630  1.00  0.00           H  
ATOM   2547  CG2 ILE A 160      23.466  27.837  57.433  1.00  0.00           C  
ATOM   2548 HG21 ILE A 160      23.560  26.814  57.796  1.00  0.00           H  
ATOM   2549 HG22 ILE A 160      24.169  28.474  57.971  1.00  0.00           H  
ATOM   2550 HG23 ILE A 160      22.462  28.201  57.646  1.00  0.00           H  
ATOM   2551  CG1 ILE A 160      25.221  27.489  55.701  1.00  0.00           C  
ATOM   2552 HG12 ILE A 160      25.855  28.103  56.344  1.00  0.00           H  
ATOM   2553 HG13 ILE A 160      25.364  26.447  55.988  1.00  0.00           H  
ATOM   2554  CD1 ILE A 160      25.705  27.682  54.261  1.00  0.00           C  
ATOM   2555 HD11 ILE A 160      25.298  26.905  53.618  1.00  0.00           H  
ATOM   2556 HD12 ILE A 160      25.400  28.659  53.891  1.00  0.00           H  
ATOM   2557 HD13 ILE A 160      26.792  27.617  54.244  1.00  0.00           H  
ATOM   2558  C   ILE A 160      22.797  25.597  55.281  1.00  0.00           C  
ATOM   2559  O   ILE A 160      22.244  25.080  56.251  1.00  0.00           O  
ATOM   2560  N   PHE A 161      23.466  24.873  54.380  1.00  0.00           N  
ATOM   2561  H   PHE A 161      23.830  25.351  53.561  1.00  0.00           H  
ATOM   2562  CA  PHE A 161      23.476  23.405  54.352  1.00  0.00           C  
ATOM   2563  HA  PHE A 161      23.205  23.024  55.338  1.00  0.00           H  
ATOM   2564  CB  PHE A 161      22.423  22.909  53.350  1.00  0.00           C  
ATOM   2565  HB2 PHE A 161      22.678  23.289  52.359  1.00  0.00           H  
ATOM   2566  HB3 PHE A 161      22.472  21.821  53.299  1.00  0.00           H  
ATOM   2567  CG  PHE A 161      20.999  23.313  53.680  1.00  0.00           C  
ATOM   2568  CD1 PHE A 161      20.479  24.532  53.204  1.00  0.00           C  
ATOM   2569  HD1 PHE A 161      21.089  25.178  52.587  1.00  0.00           H  
ATOM   2570  CE1 PHE A 161      19.169  24.918  53.533  1.00  0.00           C  
ATOM   2571  HE1 PHE A 161      18.775  25.855  53.166  1.00  0.00           H  
ATOM   2572  CZ  PHE A 161      18.369  24.078  54.324  1.00  0.00           C  
ATOM   2573  HZ  PHE A 161      17.360  24.374  54.570  1.00  0.00           H  
ATOM   2574  CE2 PHE A 161      18.877  22.854  54.790  1.00  0.00           C  
ATOM   2575  HE2 PHE A 161      18.251  22.198  55.378  1.00  0.00           H  
ATOM   2576  CD2 PHE A 161      20.195  22.476  54.477  1.00  0.00           C  
ATOM   2577  HD2 PHE A 161      20.585  21.536  54.839  1.00  0.00           H  
ATOM   2578  C   PHE A 161      24.852  22.829  54.001  1.00  0.00           C  
ATOM   2579  O   PHE A 161      25.553  23.341  53.127  1.00  0.00           O  
ATOM   2580  N   ASN A 162      25.216  21.721  54.649  1.00  0.00           N  
ATOM   2581  H   ASN A 162      24.565  21.344  55.333  1.00  0.00           H  
ATOM   2582  CA  ASN A 162      26.395  20.919  54.325  1.00  0.00           C  
ATOM   2583  HA  ASN A 162      27.271  21.570  54.252  1.00  0.00           H  
ATOM   2584  CB  ASN A 162      26.620  19.883  55.445  1.00  0.00           C  
ATOM   2585  HB2 ASN A 162      25.679  19.397  55.703  1.00  0.00           H  
ATOM   2586  HB3 ASN A 162      27.294  19.106  55.091  1.00  0.00           H  
ATOM   2587  CG  ASN A 162      27.252  20.485  56.681  1.00  0.00           C  
ATOM   2588  OD1 ASN A 162      28.367  20.981  56.625  1.00  0.00           O  
ATOM   2589  ND2 ASN A 162      26.584  20.440  57.808  1.00  0.00           N  
ATOM   2590 HD21 ASN A 162      25.679  19.984  57.855  1.00  0.00           H  
ATOM   2591 HD22 ASN A 162      27.006  20.847  58.632  1.00  0.00           H  
ATOM   2592  C   ASN A 162      26.226  20.189  52.985  1.00  0.00           C  
ATOM   2593  O   ASN A 162      25.221  19.508  52.764  1.00  0.00           O  
ATOM   2594  N   ALA A 163      27.241  20.226  52.123  1.00  0.00           N  
ATOM   2595  H   ALA A 163      28.004  20.878  52.290  1.00  0.00           H  
ATOM   2596  CA  ALA A 163      27.331  19.325  50.975  1.00  0.00           C  
ATOM   2597  HA  ALA A 163      26.369  19.299  50.459  1.00  0.00           H  
ATOM   2598  CB  ALA A 163      28.380  19.875  50.011  1.00  0.00           C  
ATOM   2599  HB1 ALA A 163      28.147  20.906  49.748  1.00  0.00           H  
ATOM   2600  HB2 ALA A 163      29.363  19.832  50.480  1.00  0.00           H  
ATOM   2601  HB3 ALA A 163      28.392  19.271  49.103  1.00  0.00           H  
ATOM   2602  C   ALA A 163      27.692  17.884  51.384  1.00  0.00           C  
ATOM   2603  O   ALA A 163      27.237  16.939  50.743  1.00  0.00           O  
ATOM   2604  N   LEU A 164      28.505  17.713  52.435  1.00  0.00           N  
ATOM   2605  H   LEU A 164      28.821  18.540  52.925  1.00  0.00           H  
ATOM   2606  CA  LEU A 164      29.066  16.427  52.872  1.00  0.00           C  
ATOM   2607  HA  LEU A 164      28.453  15.611  52.483  1.00  0.00           H  
ATOM   2608  CB  LEU A 164      30.506  16.277  52.327  1.00  0.00           C  
ATOM   2609  HB2 LEU A 164      31.099  17.101  52.726  1.00  0.00           H  
ATOM   2610  HB3 LEU A 164      30.933  15.350  52.713  1.00  0.00           H  
ATOM   2611  CG  LEU A 164      30.651  16.277  50.791  1.00  0.00           C  
ATOM   2612  HG  LEU A 164      30.158  17.152  50.370  1.00  0.00           H  
ATOM   2613  CD1 LEU A 164      32.128  16.353  50.402  1.00  0.00           C  
ATOM   2614 HD11 LEU A 164      32.580  17.248  50.828  1.00  0.00           H  
ATOM   2615 HD12 LEU A 164      32.662  15.474  50.762  1.00  0.00           H  
ATOM   2616 HD13 LEU A 164      32.219  16.402  49.317  1.00  0.00           H  
ATOM   2617  CD2 LEU A 164      30.057  15.016  50.161  1.00  0.00           C  
ATOM   2618 HD21 LEU A 164      30.559  14.129  50.545  1.00  0.00           H  
ATOM   2619 HD22 LEU A 164      28.994  14.950  50.382  1.00  0.00           H  
ATOM   2620 HD23 LEU A 164      30.182  15.052  49.078  1.00  0.00           H  
ATOM   2621  C   LEU A 164      29.061  16.307  54.404  1.00  0.00           C  
ATOM   2622  O   LEU A 164      29.217  17.302  55.112  1.00  0.00           O  
ATOM   2623  N   ASP A 165      28.947  15.085  54.924  1.00  0.00           N  
ATOM   2624  H   ASP A 165      28.867  14.304  54.283  1.00  0.00           H  
ATOM   2625  CA  ASP A 165      28.949  14.799  56.372  1.00  0.00           C  
ATOM   2626  HA  ASP A 165      28.395  15.598  56.870  1.00  0.00           H  
ATOM   2627  CB  ASP A 165      28.202  13.486  56.649  1.00  0.00           C  
ATOM   2628  HB2 ASP A 165      28.775  12.658  56.229  1.00  0.00           H  
ATOM   2629  HB3 ASP A 165      28.123  13.337  57.726  1.00  0.00           H  
ATOM   2630  CG  ASP A 165      26.794  13.485  56.057  1.00  0.00           C  
ATOM   2631  OD1 ASP A 165      26.057  14.485  56.218  1.00  0.00           O  
ATOM   2632  OD2 ASP A 165      26.437  12.488  55.385  1.00  0.00           O  
ATOM   2633  C   ASP A 165      30.353  14.792  57.007  1.00  0.00           C  
ATOM   2634  O   ASP A 165      30.499  14.513  58.201  1.00  0.00           O  
ATOM   2635  N   SER A 166      31.387  15.101  56.221  1.00  0.00           N  
ATOM   2636  H   SER A 166      31.189  15.288  55.248  1.00  0.00           H  
ATOM   2637  CA  SER A 166      32.751  15.389  56.670  1.00  0.00           C  
ATOM   2638  HA  SER A 166      32.685  15.964  57.592  1.00  0.00           H  
ATOM   2639  CB  SER A 166      33.525  14.093  56.958  1.00  0.00           C  
ATOM   2640  HB2 SER A 166      34.508  14.349  57.357  1.00  0.00           H  
ATOM   2641  HB3 SER A 166      32.995  13.504  57.708  1.00  0.00           H  
ATOM   2642  OG  SER A 166      33.694  13.313  55.789  1.00  0.00           O  
ATOM   2643  HG  SER A 166      32.854  12.840  55.620  1.00  0.00           H  
ATOM   2644  C   SER A 166      33.500  16.250  55.643  1.00  0.00           C  
ATOM   2645  O   SER A 166      33.189  16.222  54.448  1.00  0.00           O  
ATOM   2646  N   GLY A 167      34.493  17.015  56.104  1.00  0.00           N  
ATOM   2647  H   GLY A 167      34.696  16.976  57.097  1.00  0.00           H  
ATOM   2648  CA  GLY A 167      35.402  17.786  55.249  1.00  0.00           C  
ATOM   2649  HA2 GLY A 167      34.823  18.474  54.631  1.00  0.00           H  
ATOM   2650  HA3 GLY A 167      36.081  18.373  55.866  1.00  0.00           H  
ATOM   2651  C   GLY A 167      36.240  16.887  54.334  1.00  0.00           C  
ATOM   2652  O   GLY A 167      36.572  15.754  54.691  1.00  0.00           O  
ATOM   2653  N   ASP A 168      36.555  17.374  53.137  1.00  0.00           N  
ATOM   2654  H   ASP A 168      36.277  18.325  52.907  1.00  0.00           H  
ATOM   2655  CA  ASP A 168      37.323  16.638  52.131  1.00  0.00           C  
ATOM   2656  HA  ASP A 168      37.010  15.593  52.158  1.00  0.00           H  
ATOM   2657  CB  ASP A 168      36.951  17.191  50.747  1.00  0.00           C  
ATOM   2658  HB2 ASP A 168      35.866  17.141  50.639  1.00  0.00           H  
ATOM   2659  HB3 ASP A 168      37.237  18.241  50.694  1.00  0.00           H  
ATOM   2660  CG  ASP A 168      37.575  16.459  49.558  1.00  0.00           C  
ATOM   2661  OD1 ASP A 168      37.262  16.857  48.411  1.00  0.00           O  
ATOM   2662  OD2 ASP A 168      38.364  15.500  49.727  1.00  0.00           O  
ATOM   2663  C   ASP A 168      38.836  16.695  52.427  1.00  0.00           C  
ATOM   2664  O   ASP A 168      39.411  17.775  52.582  1.00  0.00           O  
ATOM   2665  N   LEU A 169      39.475  15.523  52.502  1.00  0.00           N  
ATOM   2666  H   LEU A 169      38.927  14.688  52.334  1.00  0.00           H  
ATOM   2667  CA  LEU A 169      40.898  15.338  52.811  1.00  0.00           C  
ATOM   2668  HA  LEU A 169      41.317  16.303  53.097  1.00  0.00           H  
ATOM   2669  CB  LEU A 169      41.047  14.379  54.014  1.00  0.00           C  
ATOM   2670  HB2 LEU A 169      40.741  13.382  53.694  1.00  0.00           H  
ATOM   2671  HB3 LEU A 169      42.103  14.327  54.283  1.00  0.00           H  
ATOM   2672  CG  LEU A 169      40.247  14.743  55.283  1.00  0.00           C  
ATOM   2673  HG  LEU A 169      39.181  14.717  55.062  1.00  0.00           H  
ATOM   2674  CD1 LEU A 169      40.530  13.716  56.381  1.00  0.00           C  
ATOM   2675 HD11 LEU A 169      41.584  13.739  56.659  1.00  0.00           H  
ATOM   2676 HD12 LEU A 169      39.917  13.936  57.255  1.00  0.00           H  
ATOM   2677 HD13 LEU A 169      40.274  12.719  56.021  1.00  0.00           H  
ATOM   2678  CD2 LEU A 169      40.609  16.126  55.828  1.00  0.00           C  
ATOM   2679 HD21 LEU A 169      41.683  16.193  56.002  1.00  0.00           H  
ATOM   2680 HD22 LEU A 169      40.305  16.888  55.112  1.00  0.00           H  
ATOM   2681 HD23 LEU A 169      40.075  16.307  56.761  1.00  0.00           H  
ATOM   2682  C   LEU A 169      41.731  14.859  51.602  1.00  0.00           C  
ATOM   2683  O   LEU A 169      42.906  14.524  51.766  1.00  0.00           O  
ATOM   2684  N   SER A 170      41.158  14.810  50.392  1.00  0.00           N  
ATOM   2685  H   SER A 170      40.190  15.108  50.314  1.00  0.00           H  
ATOM   2686  CA  SER A 170      41.815  14.275  49.180  1.00  0.00           C  
ATOM   2687  HA  SER A 170      42.034  13.220  49.348  1.00  0.00           H  
ATOM   2688  CB  SER A 170      40.858  14.364  47.977  1.00  0.00           C  
ATOM   2689  HB2 SER A 170      41.401  14.101  47.068  1.00  0.00           H  
ATOM   2690  HB3 SER A 170      40.049  13.646  48.109  1.00  0.00           H  
ATOM   2691  OG  SER A 170      40.283  15.653  47.828  1.00  0.00           O  
ATOM   2692  HG  SER A 170      39.518  15.676  48.446  1.00  0.00           H  
ATOM   2693  C   SER A 170      43.151  14.961  48.848  1.00  0.00           C  
ATOM   2694  O   SER A 170      44.130  14.293  48.503  1.00  0.00           O  
ATOM   2695  N   ASP A 171      43.212  16.285  49.011  1.00  0.00           N  
ATOM   2696  H   ASP A 171      42.348  16.748  49.258  1.00  0.00           H  
ATOM   2697  CA  ASP A 171      44.397  17.134  48.806  1.00  0.00           C  
ATOM   2698  HA  ASP A 171      45.119  16.580  48.211  1.00  0.00           H  
ATOM   2699  CB  ASP A 171      44.005  18.375  47.990  1.00  0.00           C  
ATOM   2700  HB2 ASP A 171      43.318  18.990  48.575  1.00  0.00           H  
ATOM   2701  HB3 ASP A 171      44.895  18.966  47.777  1.00  0.00           H  
ATOM   2702  CG  ASP A 171      43.352  18.004  46.664  1.00  0.00           C  
ATOM   2703  OD1 ASP A 171      42.110  18.098  46.550  1.00  0.00           O  
ATOM   2704  OD2 ASP A 171      44.084  17.640  45.712  1.00  0.00           O  
ATOM   2705  C   ASP A 171      45.139  17.517  50.103  1.00  0.00           C  
ATOM   2706  O   ASP A 171      45.920  18.469  50.106  1.00  0.00           O  
ATOM   2707  N   PHE A 172      44.886  16.822  51.216  1.00  0.00           N  
ATOM   2708  H   PHE A 172      44.242  16.043  51.172  1.00  0.00           H  
ATOM   2709  CA  PHE A 172      45.437  17.191  52.521  1.00  0.00           C  
ATOM   2710  HA  PHE A 172      45.340  18.273  52.615  1.00  0.00           H  
ATOM   2711  CB  PHE A 172      44.580  16.559  53.624  1.00  0.00           C  
ATOM   2712  HB2 PHE A 172      43.545  16.864  53.473  1.00  0.00           H  
ATOM   2713  HB3 PHE A 172      44.628  15.476  53.521  1.00  0.00           H  
ATOM   2714  CG  PHE A 172      44.964  16.933  55.041  1.00  0.00           C  
ATOM   2715  CD1 PHE A 172      45.090  18.285  55.411  1.00  0.00           C  
ATOM   2716  HD1 PHE A 172      44.927  19.060  54.679  1.00  0.00           H  
ATOM   2717  CE1 PHE A 172      45.396  18.633  56.738  1.00  0.00           C  
ATOM   2718  HE1 PHE A 172      45.486  19.673  57.019  1.00  0.00           H  
ATOM   2719  CZ  PHE A 172      45.554  17.626  57.704  1.00  0.00           C  
ATOM   2720  HZ  PHE A 172      45.777  17.890  58.728  1.00  0.00           H  
ATOM   2721  CE2 PHE A 172      45.442  16.274  57.334  1.00  0.00           C  
ATOM   2722  HE2 PHE A 172      45.578  15.493  58.069  1.00  0.00           H  
ATOM   2723  CD2 PHE A 172      45.149  15.927  56.006  1.00  0.00           C  
ATOM   2724  HD2 PHE A 172      45.052  14.884  55.734  1.00  0.00           H  
ATOM   2725  C   PHE A 172      46.933  16.842  52.654  1.00  0.00           C  
ATOM   2726  O   PHE A 172      47.323  15.674  52.715  1.00  0.00           O  
ATOM   2727  N   ILE A 173      47.765  17.880  52.727  1.00  0.00           N  
ATOM   2728  H   ILE A 173      47.348  18.803  52.659  1.00  0.00           H  
ATOM   2729  CA  ILE A 173      49.233  17.849  52.858  1.00  0.00           C  
ATOM   2730  HA  ILE A 173      49.610  17.016  52.266  1.00  0.00           H  
ATOM   2731  CB  ILE A 173      49.823  19.167  52.278  1.00  0.00           C  
ATOM   2732  HB  ILE A 173      49.611  19.967  52.988  1.00  0.00           H  
ATOM   2733  CG2 ILE A 173      51.349  19.056  52.112  1.00  0.00           C  
ATOM   2734 HG21 ILE A 173      51.588  18.305  51.359  1.00  0.00           H  
ATOM   2735 HG22 ILE A 173      51.765  20.015  51.810  1.00  0.00           H  
ATOM   2736 HG23 ILE A 173      51.834  18.782  53.044  1.00  0.00           H  
ATOM   2737  CG1 ILE A 173      49.193  19.570  50.915  1.00  0.00           C  
ATOM   2738 HG12 ILE A 173      49.396  18.794  50.175  1.00  0.00           H  
ATOM   2739 HG13 ILE A 173      48.115  19.657  51.023  1.00  0.00           H  
ATOM   2740  CD1 ILE A 173      49.658  20.923  50.361  1.00  0.00           C  
ATOM   2741 HD11 ILE A 173      50.687  20.858  50.017  1.00  0.00           H  
ATOM   2742 HD12 ILE A 173      49.031  21.199  49.513  1.00  0.00           H  
ATOM   2743 HD13 ILE A 173      49.568  21.691  51.130  1.00  0.00           H  
ATOM   2744  C   ILE A 173      49.669  17.611  54.325  1.00  0.00           C  
ATOM   2745  O   ILE A 173      50.806  17.217  54.594  1.00  0.00           O  
ATOM   2746  N   GLU A 174      48.742  17.787  55.275  1.00  0.00           N  
ATOM   2747  H   GLU A 174      47.839  18.106  54.963  1.00  0.00           H  
ATOM   2748  CA  GLU A 174      48.897  17.493  56.708  1.00  0.00           C  
ATOM   2749  HA  GLU A 174      47.977  17.809  57.185  1.00  0.00           H  
ATOM   2750  CB  GLU A 174      48.966  15.954  56.894  1.00  0.00           C  
ATOM   2751  HB2 GLU A 174      48.236  15.515  56.212  1.00  0.00           H  
ATOM   2752  HB3 GLU A 174      49.952  15.588  56.605  1.00  0.00           H  
ATOM   2753  CG  GLU A 174      48.631  15.437  58.305  1.00  0.00           C  
ATOM   2754  HG2 GLU A 174      49.504  15.540  58.948  1.00  0.00           H  
ATOM   2755  HG3 GLU A 174      47.835  16.047  58.735  1.00  0.00           H  
ATOM   2756  CD  GLU A 174      48.196  13.963  58.300  1.00  0.00           C  
ATOM   2757  OE1 GLU A 174      48.752  13.140  57.531  1.00  0.00           O  
ATOM   2758  OE2 GLU A 174      47.347  13.562  59.126  1.00  0.00           O  
ATOM   2759  C   GLU A 174      49.982  18.348  57.405  1.00  0.00           C  
ATOM   2760  O   GLU A 174      50.082  19.552  57.144  1.00  0.00           O  
ATOM   2761  N   ASP A 175      50.734  17.760  58.336  1.00  0.00           N  
ATOM   2762  H   ASP A 175      50.585  16.775  58.500  1.00  0.00           H  
ATOM   2763  CA  ASP A 175      51.868  18.333  59.067  1.00  0.00           C  
ATOM   2764  HA  ASP A 175      52.452  18.949  58.383  1.00  0.00           H  
ATOM   2765  CB  ASP A 175      51.358  19.204  60.233  1.00  0.00           C  
ATOM   2766  HB2 ASP A 175      50.718  19.986  59.830  1.00  0.00           H  
ATOM   2767  HB3 ASP A 175      50.759  18.583  60.902  1.00  0.00           H  
ATOM   2768  CG  ASP A 175      52.476  19.879  61.036  1.00  0.00           C  
ATOM   2769  OD1 ASP A 175      52.336  20.003  62.270  1.00  0.00           O  
ATOM   2770  OD2 ASP A 175      53.530  20.228  60.453  1.00  0.00           O  
ATOM   2771  C   ASP A 175      52.776  17.199  59.587  1.00  0.00           C  
ATOM   2772  O   ASP A 175      52.352  16.041  59.696  1.00  0.00           O  
ATOM   2773  N   VAL A 176      54.025  17.511  59.935  1.00  0.00           N  
ATOM   2774  H   VAL A 176      54.300  18.488  59.857  1.00  0.00           H  
ATOM   2775  CA  VAL A 176      54.983  16.559  60.527  1.00  0.00           C  
ATOM   2776  HA  VAL A 176      54.664  15.556  60.253  1.00  0.00           H  
ATOM   2777  CB  VAL A 176      56.393  16.710  59.930  1.00  0.00           C  
ATOM   2778  HB  VAL A 176      57.050  15.979  60.400  1.00  0.00           H  
ATOM   2779  CG1 VAL A 176      56.362  16.399  58.431  1.00  0.00           C  
ATOM   2780 HG11 VAL A 176      55.940  15.409  58.262  1.00  0.00           H  
ATOM   2781 HG12 VAL A 176      55.763  17.139  57.901  1.00  0.00           H  
ATOM   2782 HG13 VAL A 176      57.373  16.415  58.032  1.00  0.00           H  
ATOM   2783  CG2 VAL A 176      56.984  18.102  60.154  1.00  0.00           C  
ATOM   2784 HG21 VAL A 176      57.008  18.331  61.219  1.00  0.00           H  
ATOM   2785 HG22 VAL A 176      58.004  18.128  59.771  1.00  0.00           H  
ATOM   2786 HG23 VAL A 176      56.385  18.845  59.628  1.00  0.00           H  
ATOM   2787  C   VAL A 176      55.002  16.566  62.062  1.00  0.00           C  
ATOM   2788  O   VAL A 176      55.675  15.724  62.649  1.00  0.00           O  
ATOM   2789  N   GLU A 177      54.240  17.440  62.729  1.00  0.00           N  
ATOM   2790  H   GLU A 177      53.788  18.187  62.215  1.00  0.00           H  
ATOM   2791  CA  GLU A 177      54.022  17.399  64.189  1.00  0.00           C  
ATOM   2792  HA  GLU A 177      54.655  16.625  64.624  1.00  0.00           H  
ATOM   2793  CB  GLU A 177      54.446  18.737  64.825  1.00  0.00           C  
ATOM   2794  HB2 GLU A 177      53.845  19.537  64.397  1.00  0.00           H  
ATOM   2795  HB3 GLU A 177      54.232  18.708  65.894  1.00  0.00           H  
ATOM   2796  CG  GLU A 177      55.936  19.094  64.639  1.00  0.00           C  
ATOM   2797  HG2 GLU A 177      56.160  19.158  63.573  1.00  0.00           H  
ATOM   2798  HG3 GLU A 177      56.102  20.085  65.066  1.00  0.00           H  
ATOM   2799  CD  GLU A 177      56.913  18.111  65.306  1.00  0.00           C  
ATOM   2800  OE1 GLU A 177      58.133  18.152  65.015  1.00  0.00           O  
ATOM   2801  OE2 GLU A 177      56.521  17.293  66.169  1.00  0.00           O  
ATOM   2802  C   GLU A 177      52.583  17.003  64.592  1.00  0.00           C  
ATOM   2803  O   GLU A 177      52.347  16.669  65.756  1.00  0.00           O  
ATOM   2804  N   TRP A 178      51.634  16.953  63.648  1.00  0.00           N  
ATOM   2805  H   TRP A 178      51.885  17.241  62.714  1.00  0.00           H  
ATOM   2806  CA  TRP A 178      50.225  16.579  63.872  1.00  0.00           C  
ATOM   2807  HA  TRP A 178      50.139  16.077  64.835  1.00  0.00           H  
ATOM   2808  CB  TRP A 178      49.350  17.842  63.939  1.00  0.00           C  
ATOM   2809  HB2 TRP A 178      49.531  18.454  63.054  1.00  0.00           H  
ATOM   2810  HB3 TRP A 178      48.301  17.545  63.919  1.00  0.00           H  
ATOM   2811  CG  TRP A 178      49.550  18.680  65.165  1.00  0.00           C  
ATOM   2812  CD1 TRP A 178      50.435  19.693  65.278  1.00  0.00           C  
ATOM   2813  HD1 TRP A 178      51.088  20.031  64.482  1.00  0.00           H  
ATOM   2814  NE1 TRP A 178      50.408  20.194  66.563  1.00  0.00           N  
ATOM   2815  HE1 TRP A 178      51.018  20.949  66.871  1.00  0.00           H  
ATOM   2816  CE2 TRP A 178      49.509  19.513  67.357  1.00  0.00           C  
ATOM   2817  CZ2 TRP A 178      49.145  19.614  68.709  1.00  0.00           C  
ATOM   2818  HZ2 TRP A 178      49.628  20.340  69.344  1.00  0.00           H  
ATOM   2819  CH2 TRP A 178      48.153  18.760  69.222  1.00  0.00           C  
ATOM   2820  HH2 TRP A 178      47.868  18.826  70.263  1.00  0.00           H  
ATOM   2821  CZ3 TRP A 178      47.529  17.826  68.375  1.00  0.00           C  
ATOM   2822  HZ3 TRP A 178      46.755  17.179  68.764  1.00  0.00           H  
ATOM   2823  CE3 TRP A 178      47.909  17.731  67.021  1.00  0.00           C  
ATOM   2824  HE3 TRP A 178      47.425  17.019  66.373  1.00  0.00           H  
ATOM   2825  CD2 TRP A 178      48.920  18.555  66.479  1.00  0.00           C  
ATOM   2826  C   TRP A 178      49.687  15.597  62.820  1.00  0.00           C  
ATOM   2827  O   TRP A 178      50.199  15.503  61.704  1.00  0.00           O  
ATOM   2828  N   GLU A 179      48.631  14.871  63.181  1.00  0.00           N  
ATOM   2829  H   GLU A 179      48.294  14.979  64.135  1.00  0.00           H  
ATOM   2830  CA  GLU A 179      47.917  13.885  62.368  1.00  0.00           C  
ATOM   2831  HA  GLU A 179      48.127  14.079  61.319  1.00  0.00           H  
ATOM   2832  CB  GLU A 179      48.436  12.475  62.717  1.00  0.00           C  
ATOM   2833  HB2 GLU A 179      49.515  12.453  62.560  1.00  0.00           H  
ATOM   2834  HB3 GLU A 179      48.261  12.290  63.778  1.00  0.00           H  
ATOM   2835  CG  GLU A 179      47.779  11.338  61.912  1.00  0.00           C  
ATOM   2836  HG2 GLU A 179      47.231  10.693  62.602  1.00  0.00           H  
ATOM   2837  HG3 GLU A 179      47.057  11.742  61.204  1.00  0.00           H  
ATOM   2838  CD  GLU A 179      48.802  10.503  61.136  1.00  0.00           C  
ATOM   2839  OE1 GLU A 179      49.081  10.811  59.950  1.00  0.00           O  
ATOM   2840  OE2 GLU A 179      49.329   9.509  61.695  1.00  0.00           O  
ATOM   2841  C   GLU A 179      46.395  14.008  62.579  1.00  0.00           C  
ATOM   2842  O   GLU A 179      45.921  14.143  63.712  1.00  0.00           O  
ATOM   2843  N   VAL A 180      45.616  13.967  61.494  1.00  0.00           N  
ATOM   2844  H   VAL A 180      46.068  13.825  60.590  1.00  0.00           H  
ATOM   2845  CA  VAL A 180      44.143  14.012  61.545  1.00  0.00           C  
ATOM   2846  HA  VAL A 180      43.847  14.652  62.378  1.00  0.00           H  
ATOM   2847  CB  VAL A 180      43.567  14.645  60.259  1.00  0.00           C  
ATOM   2848  HB  VAL A 180      44.052  14.197  59.390  1.00  0.00           H  
ATOM   2849  CG1 VAL A 180      42.050  14.483  60.093  1.00  0.00           C  
ATOM   2850 HG11 VAL A 180      41.532  14.873  60.970  1.00  0.00           H  
ATOM   2851 HG12 VAL A 180      41.714  15.031  59.212  1.00  0.00           H  
ATOM   2852 HG13 VAL A 180      41.800  13.434  59.941  1.00  0.00           H  
ATOM   2853  CG2 VAL A 180      43.838  16.153  60.267  1.00  0.00           C  
ATOM   2854 HG21 VAL A 180      44.904  16.344  60.382  1.00  0.00           H  
ATOM   2855 HG22 VAL A 180      43.492  16.597  59.334  1.00  0.00           H  
ATOM   2856 HG23 VAL A 180      43.301  16.619  61.089  1.00  0.00           H  
ATOM   2857  C   VAL A 180      43.548  12.627  61.815  1.00  0.00           C  
ATOM   2858  O   VAL A 180      43.909  11.638  61.171  1.00  0.00           O  
ATOM   2859  N   HIE A 181      42.570  12.560  62.723  1.00  0.00           N  
ATOM   2860  H   HIE A 181      42.357  13.404  63.247  1.00  0.00           H  
ATOM   2861  CA  HIE A 181      41.704  11.387  62.916  1.00  0.00           C  
ATOM   2862  HA  HIE A 181      42.236  10.500  62.582  1.00  0.00           H  
ATOM   2863  CB  HIE A 181      41.428  11.217  64.419  1.00  0.00           C  
ATOM   2864  HB2 HIE A 181      42.369  11.324  64.957  1.00  0.00           H  
ATOM   2865  HB3 HIE A 181      40.779  12.019  64.756  1.00  0.00           H  
ATOM   2866  CG  HIE A 181      40.825   9.900  64.852  1.00  0.00           C  
ATOM   2867  ND1 HIE A 181      40.286   9.665  66.121  1.00  0.00           N  
ATOM   2868  CE1 HIE A 181      39.987   8.353  66.157  1.00  0.00           C  
ATOM   2869  HE1 HIE A 181      39.558   7.833  67.005  1.00  0.00           H  
ATOM   2870  NE2 HIE A 181      40.279   7.774  64.983  1.00  0.00           N  
ATOM   2871  HE2 HIE A 181      40.157   6.786  64.773  1.00  0.00           H  
ATOM   2872  CD2 HIE A 181      40.829   8.725  64.155  1.00  0.00           C  
ATOM   2873  HD2 HIE A 181      41.226   8.558  63.164  1.00  0.00           H  
ATOM   2874  C   HIE A 181      40.420  11.471  62.072  1.00  0.00           C  
ATOM   2875  O   HIE A 181      39.952  10.455  61.553  1.00  0.00           O  
ATOM   2876  N   GLY A 182      39.875  12.675  61.875  1.00  0.00           N  
ATOM   2877  H   GLY A 182      40.297  13.473  62.335  1.00  0.00           H  
ATOM   2878  CA  GLY A 182      38.736  12.958  60.992  1.00  0.00           C  
ATOM   2879  HA2 GLY A 182      39.019  12.754  59.959  1.00  0.00           H  
ATOM   2880  HA3 GLY A 182      37.897  12.309  61.243  1.00  0.00           H  
ATOM   2881  C   GLY A 182      38.255  14.411  61.081  1.00  0.00           C  
ATOM   2882  O   GLY A 182      38.767  15.188  61.887  1.00  0.00           O  
ATOM   2883  N   MET A 183      37.267  14.772  60.260  1.00  0.00           N  
ATOM   2884  H   MET A 183      36.939  14.079  59.590  1.00  0.00           H  
ATOM   2885  CA  MET A 183      36.636  16.100  60.224  1.00  0.00           C  
ATOM   2886  HA  MET A 183      36.726  16.542  61.215  1.00  0.00           H  
ATOM   2887  CB  MET A 183      37.428  16.994  59.245  1.00  0.00           C  
ATOM   2888  HB2 MET A 183      38.493  16.890  59.454  1.00  0.00           H  
ATOM   2889  HB3 MET A 183      37.256  16.650  58.223  1.00  0.00           H  
ATOM   2890  CG  MET A 183      37.074  18.485  59.343  1.00  0.00           C  
ATOM   2891  HG2 MET A 183      36.010  18.622  59.158  1.00  0.00           H  
ATOM   2892  HG3 MET A 183      37.289  18.830  60.354  1.00  0.00           H  
ATOM   2893  SD  MET A 183      37.986  19.521  58.166  1.00  0.00           S  
ATOM   2894  CE  MET A 183      37.236  21.134  58.513  1.00  0.00           C  
ATOM   2895  HE1 MET A 183      37.721  21.897  57.904  1.00  0.00           H  
ATOM   2896  HE2 MET A 183      36.175  21.106  58.268  1.00  0.00           H  
ATOM   2897  HE3 MET A 183      37.362  21.380  59.567  1.00  0.00           H  
ATOM   2898  C   MET A 183      35.117  16.026  59.914  1.00  0.00           C  
ATOM   2899  O   MET A 183      34.674  16.602  58.916  1.00  0.00           O  
ATOM   2900  N   PRO A 184      34.297  15.290  60.696  1.00  0.00           N  
ATOM   2901  CD  PRO A 184      34.680  14.480  61.846  1.00  0.00           C  
ATOM   2902  HD2 PRO A 184      35.377  15.002  62.500  1.00  0.00           H  
ATOM   2903  HD3 PRO A 184      35.124  13.546  61.497  1.00  0.00           H  
ATOM   2904  CG  PRO A 184      33.385  14.173  62.592  1.00  0.00           C  
ATOM   2905  HG2 PRO A 184      33.151  14.982  63.277  1.00  0.00           H  
ATOM   2906  HG3 PRO A 184      33.434  13.220  63.121  1.00  0.00           H  
ATOM   2907  CB  PRO A 184      32.345  14.153  61.478  1.00  0.00           C  
ATOM   2908  HB2 PRO A 184      31.351  14.381  61.858  1.00  0.00           H  
ATOM   2909  HB3 PRO A 184      32.356  13.175  60.998  1.00  0.00           H  
ATOM   2910  CA  PRO A 184      32.844  15.211  60.491  1.00  0.00           C  
ATOM   2911  HA  PRO A 184      32.648  14.847  59.487  1.00  0.00           H  
ATOM   2912  C   PRO A 184      32.116  16.562  60.653  1.00  0.00           C  
ATOM   2913  O   PRO A 184      32.657  17.502  61.242  1.00  0.00           O  
ATOM   2914  N   ALA A 185      30.893  16.661  60.112  1.00  0.00           N  
ATOM   2915  H   ALA A 185      30.516  15.848  59.638  1.00  0.00           H  
ATOM   2916  CA  ALA A 185      30.130  17.911  60.000  1.00  0.00           C  
ATOM   2917  HA  ALA A 185      30.505  18.599  60.756  1.00  0.00           H  
ATOM   2918  CB  ALA A 185      30.413  18.527  58.624  1.00  0.00           C  
ATOM   2919  HB1 ALA A 185      29.983  17.904  57.839  1.00  0.00           H  
ATOM   2920  HB2 ALA A 185      29.976  19.526  58.569  1.00  0.00           H  
ATOM   2921  HB3 ALA A 185      31.487  18.604  58.471  1.00  0.00           H  
ATOM   2922  C   ALA A 185      28.609  17.767  60.238  1.00  0.00           C  
ATOM   2923  O   ALA A 185      27.983  16.777  59.838  1.00  0.00           O  
ATOM   2924  N   VAL A 186      28.014  18.799  60.850  1.00  0.00           N  
ATOM   2925  H   VAL A 186      28.611  19.581  61.106  1.00  0.00           H  
ATOM   2926  CA  VAL A 186      26.598  18.899  61.272  1.00  0.00           C  
ATOM   2927  HA  VAL A 186      26.002  18.184  60.703  1.00  0.00           H  
ATOM   2928  CB  VAL A 186      26.432  18.565  62.776  1.00  0.00           C  
ATOM   2929  HB  VAL A 186      25.372  18.639  63.020  1.00  0.00           H  
ATOM   2930  CG1 VAL A 186      26.859  17.136  63.121  1.00  0.00           C  
ATOM   2931 HG11 VAL A 186      26.277  16.434  62.528  1.00  0.00           H  
ATOM   2932 HG12 VAL A 186      27.922  16.991  62.931  1.00  0.00           H  
ATOM   2933 HG13 VAL A 186      26.662  16.937  64.175  1.00  0.00           H  
ATOM   2934  CG2 VAL A 186      27.183  19.536  63.696  1.00  0.00           C  
ATOM   2935 HG21 VAL A 186      28.258  19.469  63.526  1.00  0.00           H  
ATOM   2936 HG22 VAL A 186      26.855  20.561  63.526  1.00  0.00           H  
ATOM   2937 HG23 VAL A 186      26.970  19.282  64.734  1.00  0.00           H  
ATOM   2938  C   VAL A 186      26.018  20.298  60.998  1.00  0.00           C  
ATOM   2939  O   VAL A 186      26.749  21.230  60.649  1.00  0.00           O  
ATOM   2940  N   LYS A 187      24.704  20.464  61.184  1.00  0.00           N  
ATOM   2941  H   LYS A 187      24.151  19.635  61.387  1.00  0.00           H  
ATOM   2942  CA  LYS A 187      23.980  21.747  61.207  1.00  0.00           C  
ATOM   2943  HA  LYS A 187      24.684  22.562  61.054  1.00  0.00           H  
ATOM   2944  CB  LYS A 187      22.966  21.760  60.050  1.00  0.00           C  
ATOM   2945  HB2 LYS A 187      23.494  21.556  59.118  1.00  0.00           H  
ATOM   2946  HB3 LYS A 187      22.238  20.965  60.209  1.00  0.00           H  
ATOM   2947  CG  LYS A 187      22.217  23.093  59.913  1.00  0.00           C  
ATOM   2948  HG2 LYS A 187      21.624  23.278  60.810  1.00  0.00           H  
ATOM   2949  HG3 LYS A 187      22.937  23.903  59.786  1.00  0.00           H  
ATOM   2950  CD  LYS A 187      21.275  23.065  58.708  1.00  0.00           C  
ATOM   2951  HD2 LYS A 187      21.862  22.921  57.799  1.00  0.00           H  
ATOM   2952  HD3 LYS A 187      20.567  22.241  58.810  1.00  0.00           H  
ATOM   2953  CE  LYS A 187      20.514  24.391  58.632  1.00  0.00           C  
ATOM   2954  HE2 LYS A 187      19.852  24.485  59.498  1.00  0.00           H  
ATOM   2955  HE3 LYS A 187      21.238  25.210  58.655  1.00  0.00           H  
ATOM   2956  NZ  LYS A 187      19.734  24.484  57.383  1.00  0.00           N  
ATOM   2957  HZ1 LYS A 187      19.289  25.401  57.312  1.00  0.00           H  
ATOM   2958  HZ2 LYS A 187      20.358  24.425  56.584  1.00  0.00           H  
ATOM   2959  HZ3 LYS A 187      19.021  23.764  57.333  1.00  0.00           H  
ATOM   2960  C   LYS A 187      23.313  21.970  62.569  1.00  0.00           C  
ATOM   2961  O   LYS A 187      22.853  21.019  63.200  1.00  0.00           O  
ATOM   2962  N   ASN A 188      23.218  23.225  63.005  1.00  0.00           N  
ATOM   2963  H   ASN A 188      23.577  23.962  62.408  1.00  0.00           H  
ATOM   2964  CA  ASN A 188      22.532  23.653  64.228  1.00  0.00           C  
ATOM   2965  HA  ASN A 188      21.837  22.872  64.534  1.00  0.00           H  
ATOM   2966  CB  ASN A 188      23.551  23.857  65.366  1.00  0.00           C  
ATOM   2967  HB2 ASN A 188      24.217  24.677  65.101  1.00  0.00           H  
ATOM   2968  HB3 ASN A 188      23.025  24.146  66.275  1.00  0.00           H  
ATOM   2969  CG  ASN A 188      24.370  22.619  65.691  1.00  0.00           C  
ATOM   2970  OD1 ASN A 188      23.868  21.638  66.226  1.00  0.00           O  
ATOM   2971  ND2 ASN A 188      25.643  22.627  65.379  1.00  0.00           N  
ATOM   2972 HD21 ASN A 188      26.236  21.873  65.708  1.00  0.00           H  
ATOM   2973 HD22 ASN A 188      26.046  23.452  64.947  1.00  0.00           H  
ATOM   2974  C   ASN A 188      21.697  24.923  63.983  1.00  0.00           C  
ATOM   2975  O   ASN A 188      21.902  25.636  62.998  1.00  0.00           O  
ATOM   2976  N   VAL A 189      20.753  25.209  64.885  1.00  0.00           N  
ATOM   2977  H   VAL A 189      20.609  24.563  65.655  1.00  0.00           H  
ATOM   2978  CA  VAL A 189      19.883  26.397  64.831  1.00  0.00           C  
ATOM   2979  HA  VAL A 189      20.449  27.200  64.361  1.00  0.00           H  
ATOM   2980  CB  VAL A 189      18.656  26.117  63.932  1.00  0.00           C  
ATOM   2981  HB  VAL A 189      19.019  25.683  62.999  1.00  0.00           H  
ATOM   2982  CG1 VAL A 189      17.679  25.119  64.561  1.00  0.00           C  
ATOM   2983 HG11 VAL A 189      16.874  24.904  63.857  1.00  0.00           H  
ATOM   2984 HG12 VAL A 189      18.196  24.188  64.793  1.00  0.00           H  
ATOM   2985 HG13 VAL A 189      17.247  25.526  65.475  1.00  0.00           H  
ATOM   2986  CG2 VAL A 189      17.880  27.385  63.552  1.00  0.00           C  
ATOM   2987 HG21 VAL A 189      17.345  27.787  64.412  1.00  0.00           H  
ATOM   2988 HG22 VAL A 189      18.560  28.135  63.155  1.00  0.00           H  
ATOM   2989 HG23 VAL A 189      17.148  27.139  62.781  1.00  0.00           H  
ATOM   2990  C   VAL A 189      19.514  26.888  66.239  1.00  0.00           C  
ATOM   2991  O   VAL A 189      19.608  26.145  67.220  1.00  0.00           O  
ATOM   2992  N   ILE A 190      19.117  28.157  66.353  1.00  0.00           N  
ATOM   2993  H   ILE A 190      19.122  28.732  65.521  1.00  0.00           H  
ATOM   2994  CA  ILE A 190      18.605  28.788  67.578  1.00  0.00           C  
ATOM   2995  HA  ILE A 190      18.023  28.044  68.124  1.00  0.00           H  
ATOM   2996  CB  ILE A 190      19.789  29.239  68.473  1.00  0.00           C  
ATOM   2997  HB  ILE A 190      20.468  28.391  68.553  1.00  0.00           H  
ATOM   2998  CG2 ILE A 190      20.570  30.416  67.856  1.00  0.00           C  
ATOM   2999 HG21 ILE A 190      21.491  30.587  68.413  1.00  0.00           H  
ATOM   3000 HG22 ILE A 190      20.841  30.194  66.825  1.00  0.00           H  
ATOM   3001 HG23 ILE A 190      19.971  31.327  67.871  1.00  0.00           H  
ATOM   3002  CG1 ILE A 190      19.333  29.583  69.908  1.00  0.00           C  
ATOM   3003 HG12 ILE A 190      18.844  30.557  69.925  1.00  0.00           H  
ATOM   3004 HG13 ILE A 190      18.615  28.831  70.237  1.00  0.00           H  
ATOM   3005  CD1 ILE A 190      20.480  29.597  70.925  1.00  0.00           C  
ATOM   3006 HD11 ILE A 190      20.999  28.638  70.917  1.00  0.00           H  
ATOM   3007 HD12 ILE A 190      21.185  30.396  70.695  1.00  0.00           H  
ATOM   3008 HD13 ILE A 190      20.070  29.769  71.920  1.00  0.00           H  
ATOM   3009  C   ILE A 190      17.665  29.951  67.224  1.00  0.00           C  
ATOM   3010  O   ILE A 190      17.730  30.495  66.121  1.00  0.00           O  
ATOM   3011  N   SER A 191      16.829  30.371  68.174  1.00  0.00           N  
ATOM   3012  H   SER A 191      16.801  29.860  69.046  1.00  0.00           H  
ATOM   3013  CA  SER A 191      16.141  31.668  68.156  1.00  0.00           C  
ATOM   3014  HA  SER A 191      16.629  32.315  67.425  1.00  0.00           H  
ATOM   3015  CB  SER A 191      14.682  31.510  67.711  1.00  0.00           C  
ATOM   3016  HB2 SER A 191      14.225  32.497  67.672  1.00  0.00           H  
ATOM   3017  HB3 SER A 191      14.653  31.078  66.709  1.00  0.00           H  
ATOM   3018  OG  SER A 191      13.936  30.691  68.595  1.00  0.00           O  
ATOM   3019  HG  SER A 191      14.180  29.753  68.417  1.00  0.00           H  
ATOM   3020  C   SER A 191      16.286  32.335  69.532  1.00  0.00           C  
ATOM   3021  O   SER A 191      16.162  31.675  70.566  1.00  0.00           O  
ATOM   3022  N   TYR A 192      16.632  33.623  69.558  1.00  0.00           N  
ATOM   3023  H   TYR A 192      16.717  34.122  68.685  1.00  0.00           H  
ATOM   3024  CA  TYR A 192      17.080  34.316  70.772  1.00  0.00           C  
ATOM   3025  HA  TYR A 192      17.677  33.608  71.349  1.00  0.00           H  
ATOM   3026  CB  TYR A 192      18.012  35.467  70.370  1.00  0.00           C  
ATOM   3027  HB2 TYR A 192      17.458  36.186  69.764  1.00  0.00           H  
ATOM   3028  HB3 TYR A 192      18.354  35.979  71.271  1.00  0.00           H  
ATOM   3029  CG  TYR A 192      19.227  34.972  69.605  1.00  0.00           C  
ATOM   3030  CD1 TYR A 192      19.418  35.292  68.246  1.00  0.00           C  
ATOM   3031  HD1 TYR A 192      18.719  35.943  67.734  1.00  0.00           H  
ATOM   3032  CE1 TYR A 192      20.521  34.758  67.547  1.00  0.00           C  
ATOM   3033  HE1 TYR A 192      20.669  35.003  66.506  1.00  0.00           H  
ATOM   3034  CZ  TYR A 192      21.433  33.899  68.200  1.00  0.00           C  
ATOM   3035  OH  TYR A 192      22.531  33.435  67.546  1.00  0.00           O  
ATOM   3036  HH  TYR A 192      23.083  32.886  68.127  1.00  0.00           H  
ATOM   3037  CE2 TYR A 192      21.234  33.582  69.559  1.00  0.00           C  
ATOM   3038  HE2 TYR A 192      21.923  32.927  70.071  1.00  0.00           H  
ATOM   3039  CD2 TYR A 192      20.140  34.121  70.254  1.00  0.00           C  
ATOM   3040  HD2 TYR A 192      19.992  33.867  71.293  1.00  0.00           H  
ATOM   3041  C   TYR A 192      15.936  34.771  71.692  1.00  0.00           C  
ATOM   3042  O   TYR A 192      14.973  35.407  71.257  1.00  0.00           O  
ATOM   3043  N   GLY A 193      16.056  34.462  72.988  1.00  0.00           N  
ATOM   3044  H   GLY A 193      16.895  33.992  73.299  1.00  0.00           H  
ATOM   3045  CA  GLY A 193      14.995  34.683  73.974  1.00  0.00           C  
ATOM   3046  HA2 GLY A 193      15.333  34.351  74.956  1.00  0.00           H  
ATOM   3047  HA3 GLY A 193      14.789  35.752  74.033  1.00  0.00           H  
ATOM   3048  C   GLY A 193      13.692  33.944  73.634  1.00  0.00           C  
ATOM   3049  O   GLY A 193      13.692  32.934  72.924  1.00  0.00           O  
ATOM   3050  N   CYX A 194      12.569  34.462  74.130  1.00  0.00           N  
ATOM   3051  H   CYX A 194      12.653  35.252  74.764  1.00  0.00           H  
ATOM   3052  CA  CYX A 194      11.221  33.941  73.863  1.00  0.00           C  
ATOM   3053  HA  CYX A 194      11.201  32.869  74.066  1.00  0.00           H  
ATOM   3054  CB  CYX A 194      10.259  34.651  74.826  1.00  0.00           C  
ATOM   3055  HB2 CYX A 194       9.264  34.220  74.705  1.00  0.00           H  
ATOM   3056  HB3 CYX A 194      10.582  34.438  75.846  1.00  0.00           H  
ATOM   3057  SG  CYX A 194      10.128  36.464  74.641  1.00  0.00           S  
ATOM   3058  C   CYX A 194      10.712  34.163  72.426  1.00  0.00           C  
ATOM   3059  O   CYX A 194       9.761  33.506  71.999  1.00  0.00           O  
ATOM   3060  N   CYX A 195      11.257  35.161  71.725  1.00  0.00           N  
ATOM   3061  H   CYX A 195      12.092  35.581  72.103  1.00  0.00           H  
ATOM   3062  CA  CYX A 195      10.457  35.985  70.818  1.00  0.00           C  
ATOM   3063  HA  CYX A 195       9.587  35.410  70.502  1.00  0.00           H  
ATOM   3064  CB  CYX A 195       9.928  37.193  71.614  1.00  0.00           C  
ATOM   3065  HB2 CYX A 195      10.767  37.810  71.941  1.00  0.00           H  
ATOM   3066  HB3 CYX A 195       9.328  37.802  70.936  1.00  0.00           H  
ATOM   3067  SG  CYX A 195       8.874  36.816  73.055  1.00  0.00           S  
ATOM   3068  C   CYX A 195      11.190  36.382  69.517  1.00  0.00           C  
ATOM   3069  O   CYX A 195      11.025  37.506  69.029  1.00  0.00           O  
ATOM   3070  N   SER A 196      12.021  35.493  68.958  1.00  0.00           N  
ATOM   3071  H   SER A 196      12.144  34.596  69.427  1.00  0.00           H  
ATOM   3072  CA  SER A 196      12.863  35.748  67.776  1.00  0.00           C  
ATOM   3073  HA  SER A 196      12.703  36.769  67.431  1.00  0.00           H  
ATOM   3074  CB  SER A 196      14.338  35.640  68.181  1.00  0.00           C  
ATOM   3075  HB2 SER A 196      14.530  36.354  68.978  1.00  0.00           H  
ATOM   3076  HB3 SER A 196      14.516  34.637  68.562  1.00  0.00           H  
ATOM   3077  OG  SER A 196      15.251  35.913  67.128  1.00  0.00           O  
ATOM   3078  HG  SER A 196      15.216  35.183  66.472  1.00  0.00           H  
ATOM   3079  C   SER A 196      12.579  34.823  66.585  1.00  0.00           C  
ATOM   3080  O   SER A 196      12.206  33.654  66.723  1.00  0.00           O  
ATOM   3081  N   GLU A 197      12.869  35.347  65.399  1.00  0.00           N  
ATOM   3082  H   GLU A 197      13.105  36.336  65.377  1.00  0.00           H  
ATOM   3083  CA  GLU A 197      13.172  34.597  64.180  1.00  0.00           C  
ATOM   3084  HA  GLU A 197      12.328  33.936  63.978  1.00  0.00           H  
ATOM   3085  CB  GLU A 197      13.274  35.599  63.011  1.00  0.00           C  
ATOM   3086  HB2 GLU A 197      13.258  35.026  62.088  1.00  0.00           H  
ATOM   3087  HB3 GLU A 197      12.385  36.230  62.996  1.00  0.00           H  
ATOM   3088  CG  GLU A 197      14.531  36.488  62.954  1.00  0.00           C  
ATOM   3089  HG2 GLU A 197      15.420  35.861  63.028  1.00  0.00           H  
ATOM   3090  HG3 GLU A 197      14.552  36.947  61.966  1.00  0.00           H  
ATOM   3091  CD  GLU A 197      14.616  37.624  63.987  1.00  0.00           C  
ATOM   3092  OE1 GLU A 197      15.704  38.241  64.079  1.00  0.00           O  
ATOM   3093  OE2 GLU A 197      13.633  37.933  64.704  1.00  0.00           O  
ATOM   3094  C   GLU A 197      14.451  33.728  64.346  1.00  0.00           C  
ATOM   3095  O   GLU A 197      15.239  33.978  65.270  1.00  0.00           O  
ATOM   3096  N   PRO A 198      14.663  32.691  63.511  1.00  0.00           N  
ATOM   3097  CD  PRO A 198      13.764  32.239  62.456  1.00  0.00           C  
ATOM   3098  HD2 PRO A 198      13.696  32.965  61.648  1.00  0.00           H  
ATOM   3099  HD3 PRO A 198      12.780  32.047  62.878  1.00  0.00           H  
ATOM   3100  CG  PRO A 198      14.347  30.934  61.917  1.00  0.00           C  
ATOM   3101  HG2 PRO A 198      14.970  31.147  61.047  1.00  0.00           H  
ATOM   3102  HG3 PRO A 198      13.562  30.222  61.664  1.00  0.00           H  
ATOM   3103  CB  PRO A 198      15.219  30.432  63.065  1.00  0.00           C  
ATOM   3104  HB2 PRO A 198      16.014  29.772  62.715  1.00  0.00           H  
ATOM   3105  HB3 PRO A 198      14.594  29.920  63.798  1.00  0.00           H  
ATOM   3106  CA  PRO A 198      15.755  31.729  63.675  1.00  0.00           C  
ATOM   3107  HA  PRO A 198      15.940  31.564  64.735  1.00  0.00           H  
ATOM   3108  C   PRO A 198      17.077  32.159  63.011  1.00  0.00           C  
ATOM   3109  O   PRO A 198      17.093  32.894  62.021  1.00  0.00           O  
ATOM   3110  N   TYR A 199      18.190  31.623  63.521  1.00  0.00           N  
ATOM   3111  H   TYR A 199      18.090  31.069  64.366  1.00  0.00           H  
ATOM   3112  CA  TYR A 199      19.557  31.832  63.022  1.00  0.00           C  
ATOM   3113  HA  TYR A 199      19.517  32.295  62.037  1.00  0.00           H  
ATOM   3114  CB  TYR A 199      20.293  32.829  63.938  1.00  0.00           C  
ATOM   3115  HB2 TYR A 199      20.239  32.477  64.970  1.00  0.00           H  
ATOM   3116  HB3 TYR A 199      21.346  32.837  63.656  1.00  0.00           H  
ATOM   3117  CG  TYR A 199      19.770  34.259  63.875  1.00  0.00           C  
ATOM   3118  CD1 TYR A 199      20.430  35.225  63.086  1.00  0.00           C  
ATOM   3119  HD1 TYR A 199      21.316  34.954  62.526  1.00  0.00           H  
ATOM   3120  CE1 TYR A 199      19.939  36.546  63.022  1.00  0.00           C  
ATOM   3121  HE1 TYR A 199      20.436  37.288  62.411  1.00  0.00           H  
ATOM   3122  CZ  TYR A 199      18.779  36.905  63.742  1.00  0.00           C  
ATOM   3123  OH  TYR A 199      18.302  38.176  63.679  1.00  0.00           O  
ATOM   3124  HH  TYR A 199      17.345  38.195  63.892  1.00  0.00           H  
ATOM   3125  CE2 TYR A 199      18.125  35.942  64.538  1.00  0.00           C  
ATOM   3126  HE2 TYR A 199      17.240  36.215  65.092  1.00  0.00           H  
ATOM   3127  CD2 TYR A 199      18.623  34.627  64.608  1.00  0.00           C  
ATOM   3128  HD2 TYR A 199      18.113  33.894  65.219  1.00  0.00           H  
ATOM   3129  C   TYR A 199      20.301  30.477  62.906  1.00  0.00           C  
ATOM   3130  O   TYR A 199      20.758  29.939  63.921  1.00  0.00           O  
ATOM   3131  N   PRO A 200      20.385  29.873  61.700  1.00  0.00           N  
ATOM   3132  CD  PRO A 200      19.674  30.289  60.496  1.00  0.00           C  
ATOM   3133  HD2 PRO A 200      20.002  31.274  60.160  1.00  0.00           H  
ATOM   3134  HD3 PRO A 200      18.602  30.295  60.697  1.00  0.00           H  
ATOM   3135  CG  PRO A 200      19.983  29.247  59.421  1.00  0.00           C  
ATOM   3136  HG2 PRO A 200      20.835  29.578  58.827  1.00  0.00           H  
ATOM   3137  HG3 PRO A 200      19.119  29.065  58.781  1.00  0.00           H  
ATOM   3138  CB  PRO A 200      20.362  28.006  60.231  1.00  0.00           C  
ATOM   3139  HB2 PRO A 200      21.005  27.333  59.664  1.00  0.00           H  
ATOM   3140  HB3 PRO A 200      19.455  27.486  60.545  1.00  0.00           H  
ATOM   3141  CA  PRO A 200      21.066  28.595  61.458  1.00  0.00           C  
ATOM   3142  HA  PRO A 200      20.923  27.924  62.303  1.00  0.00           H  
ATOM   3143  C   PRO A 200      22.577  28.752  61.207  1.00  0.00           C  
ATOM   3144  O   PRO A 200      23.030  29.779  60.693  1.00  0.00           O  
ATOM   3145  N   ASP A 201      23.365  27.722  61.521  1.00  0.00           N  
ATOM   3146  H   ASP A 201      22.937  26.911  61.966  1.00  0.00           H  
ATOM   3147  CA  ASP A 201      24.793  27.609  61.170  1.00  0.00           C  
ATOM   3148  HA  ASP A 201      24.954  28.114  60.216  1.00  0.00           H  
ATOM   3149  CB  ASP A 201      25.711  28.304  62.202  1.00  0.00           C  
ATOM   3150  HB2 ASP A 201      26.729  27.934  62.080  1.00  0.00           H  
ATOM   3151  HB3 ASP A 201      25.740  29.366  61.952  1.00  0.00           H  
ATOM   3152  CG  ASP A 201      25.302  28.181  63.676  1.00  0.00           C  
ATOM   3153  OD1 ASP A 201      25.719  27.217  64.366  1.00  0.00           O  
ATOM   3154  OD2 ASP A 201      24.626  29.113  64.177  1.00  0.00           O  
ATOM   3155  C   ASP A 201      25.211  26.143  60.950  1.00  0.00           C  
ATOM   3156  O   ASP A 201      24.610  25.225  61.513  1.00  0.00           O  
ATOM   3157  N   VAL A 202      26.267  25.905  60.168  1.00  0.00           N  
ATOM   3158  H   VAL A 202      26.773  26.707  59.798  1.00  0.00           H  
ATOM   3159  CA  VAL A 202      26.894  24.577  59.986  1.00  0.00           C  
ATOM   3160  HA  VAL A 202      26.265  23.821  60.448  1.00  0.00           H  
ATOM   3161  CB  VAL A 202      27.030  24.181  58.501  1.00  0.00           C  
ATOM   3162  HB  VAL A 202      27.554  23.226  58.457  1.00  0.00           H  
ATOM   3163  CG1 VAL A 202      25.652  23.974  57.863  1.00  0.00           C  
ATOM   3164 HG11 VAL A 202      25.771  23.653  56.829  1.00  0.00           H  
ATOM   3165 HG12 VAL A 202      25.113  23.199  58.406  1.00  0.00           H  
ATOM   3166 HG13 VAL A 202      25.075  24.897  57.889  1.00  0.00           H  
ATOM   3167  CG2 VAL A 202      27.827  25.186  57.659  1.00  0.00           C  
ATOM   3168 HG21 VAL A 202      28.840  25.274  58.051  1.00  0.00           H  
ATOM   3169 HG22 VAL A 202      27.885  24.833  56.630  1.00  0.00           H  
ATOM   3170 HG23 VAL A 202      27.348  26.165  57.675  1.00  0.00           H  
ATOM   3171  C   VAL A 202      28.240  24.505  60.708  1.00  0.00           C  
ATOM   3172  O   VAL A 202      28.969  25.494  60.751  1.00  0.00           O  
ATOM   3173  N   THR A 203      28.587  23.346  61.273  1.00  0.00           N  
ATOM   3174  H   THR A 203      27.968  22.548  61.166  1.00  0.00           H  
ATOM   3175  CA  THR A 203      29.807  23.163  62.078  1.00  0.00           C  
ATOM   3176  HA  THR A 203      30.481  23.989  61.869  1.00  0.00           H  
ATOM   3177  CB  THR A 203      29.509  23.207  63.587  1.00  0.00           C  
ATOM   3178  HB  THR A 203      28.765  22.452  63.843  1.00  0.00           H  
ATOM   3179  CG2 THR A 203      30.753  23.006  64.454  1.00  0.00           C  
ATOM   3180 HG21 THR A 203      30.507  23.225  65.492  1.00  0.00           H  
ATOM   3181 HG22 THR A 203      31.092  21.972  64.395  1.00  0.00           H  
ATOM   3182 HG23 THR A 203      31.552  23.672  64.133  1.00  0.00           H  
ATOM   3183  OG1 THR A 203      29.021  24.481  63.933  1.00  0.00           O  
ATOM   3184  HG1 THR A 203      28.069  24.506  63.698  1.00  0.00           H  
ATOM   3185  C   THR A 203      30.549  21.882  61.716  1.00  0.00           C  
ATOM   3186  O   THR A 203      29.957  20.806  61.660  1.00  0.00           O  
ATOM   3187  N   PHE A 204      31.862  22.005  61.517  1.00  0.00           N  
ATOM   3188  H   PHE A 204      32.259  22.934  61.612  1.00  0.00           H  
ATOM   3189  CA  PHE A 204      32.813  20.900  61.378  1.00  0.00           C  
ATOM   3190  HA  PHE A 204      32.286  19.988  61.100  1.00  0.00           H  
ATOM   3191  CB  PHE A 204      33.834  21.235  60.276  1.00  0.00           C  
ATOM   3192  HB2 PHE A 204      34.352  22.157  60.545  1.00  0.00           H  
ATOM   3193  HB3 PHE A 204      34.582  20.442  60.254  1.00  0.00           H  
ATOM   3194  CG  PHE A 204      33.261  21.398  58.877  1.00  0.00           C  
ATOM   3195  CD1 PHE A 204      32.571  22.575  58.519  1.00  0.00           C  
ATOM   3196  HD1 PHE A 204      32.444  23.370  59.239  1.00  0.00           H  
ATOM   3197  CE1 PHE A 204      32.034  22.717  57.227  1.00  0.00           C  
ATOM   3198  HE1 PHE A 204      31.490  23.612  56.962  1.00  0.00           H  
ATOM   3199  CZ  PHE A 204      32.209  21.696  56.278  1.00  0.00           C  
ATOM   3200  HZ  PHE A 204      31.800  21.806  55.283  1.00  0.00           H  
ATOM   3201  CE2 PHE A 204      32.914  20.530  56.623  1.00  0.00           C  
ATOM   3202  HE2 PHE A 204      33.044  19.745  55.893  1.00  0.00           H  
ATOM   3203  CD2 PHE A 204      33.436  20.380  57.920  1.00  0.00           C  
ATOM   3204  HD2 PHE A 204      33.962  19.472  58.183  1.00  0.00           H  
ATOM   3205  C   PHE A 204      33.541  20.667  62.711  1.00  0.00           C  
ATOM   3206  O   PHE A 204      33.861  21.635  63.402  1.00  0.00           O  
ATOM   3207  N   THR A 205      33.866  19.417  63.054  1.00  0.00           N  
ATOM   3208  H   THR A 205      33.530  18.654  62.470  1.00  0.00           H  
ATOM   3209  CA  THR A 205      34.672  19.076  64.245  1.00  0.00           C  
ATOM   3210  HA  THR A 205      34.941  19.988  64.775  1.00  0.00           H  
ATOM   3211  CB  THR A 205      33.882  18.216  65.260  1.00  0.00           C  
ATOM   3212  HB  THR A 205      34.449  18.185  66.190  1.00  0.00           H  
ATOM   3213  CG2 THR A 205      32.477  18.747  65.553  1.00  0.00           C  
ATOM   3214 HG21 THR A 205      32.064  18.219  66.412  1.00  0.00           H  
ATOM   3215 HG22 THR A 205      32.520  19.812  65.773  1.00  0.00           H  
ATOM   3216 HG23 THR A 205      31.826  18.589  64.692  1.00  0.00           H  
ATOM   3217  OG1 THR A 205      33.710  16.890  64.814  1.00  0.00           O  
ATOM   3218  HG1 THR A 205      34.513  16.688  64.301  1.00  0.00           H  
ATOM   3219  C   THR A 205      35.983  18.407  63.817  1.00  0.00           C  
ATOM   3220  O   THR A 205      35.988  17.221  63.487  1.00  0.00           O  
ATOM   3221  N   LEU A 206      37.095  19.147  63.769  1.00  0.00           N  
ATOM   3222  H   LEU A 206      37.068  20.110  64.093  1.00  0.00           H  
ATOM   3223  CA  LEU A 206      38.399  18.611  63.356  1.00  0.00           C  
ATOM   3224  HA  LEU A 206      38.230  17.886  62.558  1.00  0.00           H  
ATOM   3225  CB  LEU A 206      39.248  19.757  62.774  1.00  0.00           C  
ATOM   3226  HB2 LEU A 206      38.694  20.224  61.959  1.00  0.00           H  
ATOM   3227  HB3 LEU A 206      39.392  20.506  63.553  1.00  0.00           H  
ATOM   3228  CG  LEU A 206      40.638  19.344  62.256  1.00  0.00           C  
ATOM   3229  HG  LEU A 206      41.209  18.904  63.069  1.00  0.00           H  
ATOM   3230  CD1 LEU A 206      40.571  18.345  61.102  1.00  0.00           C  
ATOM   3231 HD11 LEU A 206      40.166  17.396  61.447  1.00  0.00           H  
ATOM   3232 HD12 LEU A 206      39.948  18.741  60.302  1.00  0.00           H  
ATOM   3233 HD13 LEU A 206      41.571  18.167  60.710  1.00  0.00           H  
ATOM   3234  CD2 LEU A 206      41.381  20.583  61.758  1.00  0.00           C  
ATOM   3235 HD21 LEU A 206      40.856  21.020  60.908  1.00  0.00           H  
ATOM   3236 HD22 LEU A 206      41.436  21.317  62.560  1.00  0.00           H  
ATOM   3237 HD23 LEU A 206      42.393  20.313  61.457  1.00  0.00           H  
ATOM   3238  C   LEU A 206      39.083  17.874  64.522  1.00  0.00           C  
ATOM   3239  O   LEU A 206      39.338  18.460  65.575  1.00  0.00           O  
ATOM   3240  N   LEU A 207      39.368  16.585  64.334  1.00  0.00           N  
ATOM   3241  H   LEU A 207      39.138  16.181  63.431  1.00  0.00           H  
ATOM   3242  CA  LEU A 207      39.881  15.664  65.355  1.00  0.00           C  
ATOM   3243  HA  LEU A 207      39.727  16.095  66.346  1.00  0.00           H  
ATOM   3244  CB  LEU A 207      39.086  14.341  65.271  1.00  0.00           C  
ATOM   3245  HB2 LEU A 207      39.411  13.815  64.376  1.00  0.00           H  
ATOM   3246  HB3 LEU A 207      39.346  13.725  66.133  1.00  0.00           H  
ATOM   3247  CG  LEU A 207      37.548  14.458  65.183  1.00  0.00           C  
ATOM   3248  HG  LEU A 207      37.274  15.021  64.294  1.00  0.00           H  
ATOM   3249  CD1 LEU A 207      36.930  13.067  65.049  1.00  0.00           C  
ATOM   3250 HD11 LEU A 207      35.847  13.153  64.950  1.00  0.00           H  
ATOM   3251 HD12 LEU A 207      37.322  12.573  64.161  1.00  0.00           H  
ATOM   3252 HD13 LEU A 207      37.161  12.465  65.929  1.00  0.00           H  
ATOM   3253  CD2 LEU A 207      36.933  15.137  66.405  1.00  0.00           C  
ATOM   3254 HD21 LEU A 207      35.850  15.183  66.293  1.00  0.00           H  
ATOM   3255 HD22 LEU A 207      37.175  14.565  67.300  1.00  0.00           H  
ATOM   3256 HD23 LEU A 207      37.312  16.154  66.494  1.00  0.00           H  
ATOM   3257  C   LEU A 207      41.391  15.436  65.149  1.00  0.00           C  
ATOM   3258  O   LEU A 207      41.795  14.980  64.074  1.00  0.00           O  
ATOM   3259  N   LEU A 208      42.226  15.746  66.151  1.00  0.00           N  
ATOM   3260  H   LEU A 208      41.831  16.049  67.034  1.00  0.00           H  
ATOM   3261  CA  LEU A 208      43.686  15.882  65.988  1.00  0.00           C  
ATOM   3262  HA  LEU A 208      43.979  15.469  65.023  1.00  0.00           H  
ATOM   3263  CB  LEU A 208      44.069  17.376  66.011  1.00  0.00           C  
ATOM   3264  HB2 LEU A 208      43.708  17.799  66.947  1.00  0.00           H  
ATOM   3265  HB3 LEU A 208      45.155  17.461  66.009  1.00  0.00           H  
ATOM   3266  CG  LEU A 208      43.522  18.230  64.857  1.00  0.00           C  
ATOM   3267  HG  LEU A 208      42.438  18.136  64.817  1.00  0.00           H  
ATOM   3268  CD1 LEU A 208      43.873  19.699  65.085  1.00  0.00           C  
ATOM   3269 HD11 LEU A 208      44.955  19.829  65.118  1.00  0.00           H  
ATOM   3270 HD12 LEU A 208      43.461  20.305  64.279  1.00  0.00           H  
ATOM   3271 HD13 LEU A 208      43.445  20.033  66.029  1.00  0.00           H  
ATOM   3272  CD2 LEU A 208      44.121  17.812  63.516  1.00  0.00           C  
ATOM   3273 HD21 LEU A 208      43.739  18.459  62.727  1.00  0.00           H  
ATOM   3274 HD22 LEU A 208      45.208  17.884  63.549  1.00  0.00           H  
ATOM   3275 HD23 LEU A 208      43.836  16.788  63.293  1.00  0.00           H  
ATOM   3276  C   LEU A 208      44.512  15.134  67.046  1.00  0.00           C  
ATOM   3277  O   LEU A 208      44.261  15.261  68.247  1.00  0.00           O  
ATOM   3278  N   LYS A 209      45.562  14.439  66.588  1.00  0.00           N  
ATOM   3279  H   LYS A 209      45.697  14.416  65.578  1.00  0.00           H  
ATOM   3280  CA  LYS A 209      46.592  13.759  67.397  1.00  0.00           C  
ATOM   3281  HA  LYS A 209      46.413  13.945  68.457  1.00  0.00           H  
ATOM   3282  CB  LYS A 209      46.546  12.243  67.141  1.00  0.00           C  
ATOM   3283  HB2 LYS A 209      46.686  12.064  66.073  1.00  0.00           H  
ATOM   3284  HB3 LYS A 209      47.379  11.778  67.672  1.00  0.00           H  
ATOM   3285  CG  LYS A 209      45.247  11.562  67.599  1.00  0.00           C  
ATOM   3286  HG2 LYS A 209      45.122  11.703  68.672  1.00  0.00           H  
ATOM   3287  HG3 LYS A 209      44.392  11.993  67.077  1.00  0.00           H  
ATOM   3288  CD  LYS A 209      45.330  10.063  67.283  1.00  0.00           C  
ATOM   3289  HD2 LYS A 209      45.428   9.932  66.204  1.00  0.00           H  
ATOM   3290  HD3 LYS A 209      46.215   9.646  67.766  1.00  0.00           H  
ATOM   3291  CE  LYS A 209      44.090   9.309  67.770  1.00  0.00           C  
ATOM   3292  HE2 LYS A 209      43.977   9.463  68.846  1.00  0.00           H  
ATOM   3293  HE3 LYS A 209      43.206   9.714  67.268  1.00  0.00           H  
ATOM   3294  NZ  LYS A 209      44.220   7.864  67.479  1.00  0.00           N  
ATOM   3295  HZ1 LYS A 209      44.453   7.698  66.504  1.00  0.00           H  
ATOM   3296  HZ2 LYS A 209      44.929   7.407  68.052  1.00  0.00           H  
ATOM   3297  HZ3 LYS A 209      43.354   7.353  67.637  1.00  0.00           H  
ATOM   3298  C   LYS A 209      47.995  14.281  67.060  1.00  0.00           C  
ATOM   3299  O   LYS A 209      48.244  14.717  65.939  1.00  0.00           O  
ATOM   3300  N   ARG A 210      48.934  14.202  68.003  1.00  0.00           N  
ATOM   3301  H   ARG A 210      48.660  13.796  68.893  1.00  0.00           H  
ATOM   3302  CA  ARG A 210      50.361  14.524  67.797  1.00  0.00           C  
ATOM   3303  HA  ARG A 210      50.444  15.472  67.261  1.00  0.00           H  
ATOM   3304  CB  ARG A 210      51.065  14.660  69.159  1.00  0.00           C  
ATOM   3305  HB2 ARG A 210      51.018  13.696  69.669  1.00  0.00           H  
ATOM   3306  HB3 ARG A 210      52.115  14.910  68.997  1.00  0.00           H  
ATOM   3307  CG  ARG A 210      50.432  15.735  70.061  1.00  0.00           C  
ATOM   3308  HG2 ARG A 210      50.594  16.724  69.632  1.00  0.00           H  
ATOM   3309  HG3 ARG A 210      49.357  15.568  70.137  1.00  0.00           H  
ATOM   3310  CD  ARG A 210      51.018  15.679  71.477  1.00  0.00           C  
ATOM   3311  HD2 ARG A 210      51.070  14.637  71.797  1.00  0.00           H  
ATOM   3312  HD3 ARG A 210      52.032  16.079  71.478  1.00  0.00           H  
ATOM   3313  NE  ARG A 210      50.162  16.400  72.432  1.00  0.00           N  
ATOM   3314  HE  ARG A 210      49.393  15.879  72.831  1.00  0.00           H  
ATOM   3315  CZ  ARG A 210      50.199  17.678  72.756  1.00  0.00           C  
ATOM   3316  NH1 ARG A 210      51.039  18.533  72.249  1.00  0.00           N  
ATOM   3317 HH11 ARG A 210      50.946  19.519  72.486  1.00  0.00           H  
ATOM   3318 HH12 ARG A 210      51.787  18.230  71.638  1.00  0.00           H  
ATOM   3319  NH2 ARG A 210      49.351  18.125  73.627  1.00  0.00           N  
ATOM   3320 HH21 ARG A 210      48.805  17.464  74.173  1.00  0.00           H  
ATOM   3321 HH22 ARG A 210      49.389  19.100  73.908  1.00  0.00           H  
ATOM   3322  C   ARG A 210      51.028  13.432  66.948  1.00  0.00           C  
ATOM   3323  O   ARG A 210      50.725  12.249  67.129  1.00  0.00           O  
ATOM   3324  N   ARG A 211      51.945  13.793  66.041  1.00  0.00           N  
ATOM   3325  H   ARG A 211      52.172  14.780  65.957  1.00  0.00           H  
ATOM   3326  CA  ARG A 211      52.658  12.812  65.198  1.00  0.00           C  
ATOM   3327  HA  ARG A 211      51.917  12.089  64.854  1.00  0.00           H  
ATOM   3328  CB  ARG A 211      53.241  13.479  63.941  1.00  0.00           C  
ATOM   3329  HB2 ARG A 211      52.445  14.052  63.465  1.00  0.00           H  
ATOM   3330  HB3 ARG A 211      54.046  14.162  64.216  1.00  0.00           H  
ATOM   3331  CG  ARG A 211      53.770  12.417  62.956  1.00  0.00           C  
ATOM   3332  HG2 ARG A 211      54.718  12.027  63.330  1.00  0.00           H  
ATOM   3333  HG3 ARG A 211      53.063  11.589  62.905  1.00  0.00           H  
ATOM   3334  CD  ARG A 211      53.989  12.949  61.531  1.00  0.00           C  
ATOM   3335  HD2 ARG A 211      54.718  13.754  61.563  1.00  0.00           H  
ATOM   3336  HD3 ARG A 211      54.416  12.156  60.915  1.00  0.00           H  
ATOM   3337  NE  ARG A 211      52.735  13.430  60.919  1.00  0.00           N  
ATOM   3338  HE  ARG A 211      52.583  14.431  60.860  1.00  0.00           H  
ATOM   3339  CZ  ARG A 211      51.747  12.691  60.453  1.00  0.00           C  
ATOM   3340  NH1 ARG A 211      51.788  11.401  60.335  1.00  0.00           N  
ATOM   3341 HH11 ARG A 211      52.618  10.873  60.595  1.00  0.00           H  
ATOM   3342 HH12 ARG A 211      50.938  10.924  60.058  1.00  0.00           H  
ATOM   3343  NH2 ARG A 211      50.633  13.249  60.110  1.00  0.00           N  
ATOM   3344 HH21 ARG A 211      50.481  14.221  60.363  1.00  0.00           H  
ATOM   3345 HH22 ARG A 211      49.884  12.653  59.777  1.00  0.00           H  
ATOM   3346  C   ARG A 211      53.704  12.039  66.013  1.00  0.00           C  
ATOM   3347  O   ARG A 211      54.648  12.640  66.538  1.00  0.00           O  
ATOM   3348  N   SER A 212      53.504  10.717  66.124  1.00  0.00           N  
ATOM   3349  H   SER A 212      52.714  10.333  65.624  1.00  0.00           H  
ATOM   3350  CA  SER A 212      54.187   9.828  67.084  1.00  0.00           C  
ATOM   3351  HA  SER A 212      55.160  10.257  67.324  1.00  0.00           H  
ATOM   3352  CB  SER A 212      53.374   9.799  68.382  1.00  0.00           C  
ATOM   3353  HB2 SER A 212      53.164  10.824  68.698  1.00  0.00           H  
ATOM   3354  HB3 SER A 212      52.422   9.286  68.224  1.00  0.00           H  
ATOM   3355  OG  SER A 212      54.120   9.155  69.391  1.00  0.00           O  
ATOM   3356  HG  SER A 212      54.045   8.183  69.278  1.00  0.00           H  
ATOM   3357  C   SER A 212      54.459   8.431  66.528  1.00  0.00           C  
ATOM   3358  O   SER A 212      53.526   7.593  66.440  1.00  0.00           O  
ATOM   3359  OXT SER A 212      55.629   8.163  66.184  1.00  0.00           O  
TER    3360      SER   212 
ATOM   3360  C1  0YA A 213      17.741  23.055  50.066  1.00  0.00           C  
ATOM   3361  H1  0YA A 213      18.785  22.805  50.243  1.00  0.00           H  
ATOM   3362  C2  0YA A 213      17.135  21.964  49.129  1.00  0.00           C  
ATOM   3363  H2  0YA A 213      17.393  21.007  49.587  1.00  0.00           H  
ATOM   3364  C3  0YA A 213      15.588  22.006  49.072  1.00  0.00           C  
ATOM   3365  H3  0YA A 213      15.263  22.932  48.595  1.00  0.00           H  
ATOM   3366  C4  0YA A 213      15.001  21.931  50.507  1.00  0.00           C  
ATOM   3367  H4  0YA A 213      15.258  20.966  50.945  1.00  0.00           H  
ATOM   3368  C5  0YA A 213      15.557  23.069  51.398  1.00  0.00           C  
ATOM   3369  H5  0YA A 213      15.210  24.022  50.995  1.00  0.00           H  
ATOM   3370  C6  0YA A 213      15.073  22.979  52.862  1.00  0.00           C  
ATOM   3371  H62 0YA A 213      13.988  23.078  52.899  1.00  0.00           H  
ATOM   3372  H61 0YA A 213      15.497  23.795  53.446  1.00  0.00           H  
ATOM   3373  O6  0YA A 213      15.446  21.719  53.468  1.00  0.00           O  
ATOM   3374  H6O 0YA A 213      14.905  21.613  54.275  1.00  0.00           H  
ATOM   3375  O5  0YA A 213      17.054  23.086  51.363  1.00  0.00           O  
ATOM   3376  O4  0YA A 213      13.550  22.043  50.456  1.00  0.00           O  
ATOM   3377  H4O 0YA A 213      13.227  21.252  49.965  1.00  0.00           H  
ATOM   3378  O3  0YA A 213      15.098  20.886  48.280  1.00  0.00           O  
ATOM   3379  H3O 0YA A 213      15.192  21.088  47.329  1.00  0.00           H  
ATOM   3380  N2  0YA A 213      17.747  21.981  47.776  1.00  0.00           N  
ATOM   3381  H2N 0YA A 213      17.318  22.561  47.071  1.00  0.00           H  
ATOM   3382  C2N 0YA A 213      18.826  21.260  47.444  1.00  0.00           C  
ATOM   3383  CME 0YA A 213      19.322  21.394  45.989  1.00  0.00           C  
ATOM   3384  H3M 0YA A 213      18.500  21.214  45.295  1.00  0.00           H  
ATOM   3385  H2M 0YA A 213      19.718  22.398  45.827  1.00  0.00           H  
ATOM   3386  H1M 0YA A 213      20.112  20.667  45.793  1.00  0.00           H  
ATOM   3387  O2N 0YA A 213      19.390  20.525  48.259  1.00  0.00           O  
TER    3388      0YA   213 
ATOM   3388  C1  0YA A 214      31.848  22.049  68.596  1.00  0.00           C  
ATOM   3389  H1  0YA A 214      32.198  23.066  68.428  1.00  0.00           H  
ATOM   3390  C2  0YA A 214      31.295  21.999  70.061  1.00  0.00           C  
ATOM   3391  H2  0YA A 214      30.862  22.988  70.218  1.00  0.00           H  
ATOM   3392  C3  0YA A 214      30.158  20.968  70.319  1.00  0.00           C  
ATOM   3393  H3  0YA A 214      30.605  20.005  70.575  1.00  0.00           H  
ATOM   3394  C4  0YA A 214      29.196  20.753  69.126  1.00  0.00           C  
ATOM   3395  H4  0YA A 214      28.548  21.625  69.031  1.00  0.00           H  
ATOM   3396  C5  0YA A 214      29.967  20.553  67.809  1.00  0.00           C  
ATOM   3397  H5  0YA A 214      30.616  19.682  67.912  1.00  0.00           H  
ATOM   3398  C6  0YA A 214      29.083  20.311  66.567  1.00  0.00           C  
ATOM   3399  H62 0YA A 214      28.644  19.315  66.617  1.00  0.00           H  
ATOM   3400  H61 0YA A 214      29.694  20.353  65.666  1.00  0.00           H  
ATOM   3401  O6  0YA A 214      28.014  21.276  66.455  1.00  0.00           O  
ATOM   3402  H6O 0YA A 214      28.355  22.170  66.671  1.00  0.00           H  
ATOM   3403  O5  0YA A 214      30.828  21.749  67.587  1.00  0.00           O  
ATOM   3404  O4  0YA A 214      28.367  19.589  69.391  1.00  0.00           O  
ATOM   3405  H4O 0YA A 214      27.443  19.852  69.191  1.00  0.00           H  
ATOM   3406  O3  0YA A 214      29.367  21.436  71.449  1.00  0.00           O  
ATOM   3407  H3O 0YA A 214      28.573  20.877  71.539  1.00  0.00           H  
ATOM   3408  N2  0YA A 214      32.388  21.823  71.049  1.00  0.00           N  
ATOM   3409  H2N 0YA A 214      33.049  21.078  70.869  1.00  0.00           H  
ATOM   3410  C2N 0YA A 214      32.569  22.547  72.159  1.00  0.00           C  
ATOM   3411  CME 0YA A 214      33.819  22.189  72.984  1.00  0.00           C  
ATOM   3412  H3M 0YA A 214      33.770  22.672  73.958  1.00  0.00           H  
ATOM   3413  H2M 0YA A 214      33.883  21.111  73.132  1.00  0.00           H  
ATOM   3414  H1M 0YA A 214      34.711  22.533  72.460  1.00  0.00           H  
ATOM   3415  O2N 0YA A 214      31.803  23.451  72.498  1.00  0.00           O  
TER    3416      0YA   214 
ATOM   3416  N   ALA B   1      58.877  53.971  12.008  1.00  0.00           N  
ATOM   3417  H1  ALA B   1      58.991  53.082  11.535  1.00  0.00           H  
ATOM   3418  H2  ALA B   1      58.667  54.691  11.326  1.00  0.00           H  
ATOM   3419  H3  ALA B   1      59.742  54.201  12.482  1.00  0.00           H  
ATOM   3420  CA  ALA B   1      57.778  53.874  12.983  1.00  0.00           C  
ATOM   3421  HA  ALA B   1      56.856  53.721  12.424  1.00  0.00           H  
ATOM   3422  CB  ALA B   1      57.959  52.659  13.904  1.00  0.00           C  
ATOM   3423  HB1 ALA B   1      57.925  51.746  13.313  1.00  0.00           H  
ATOM   3424  HB2 ALA B   1      58.915  52.706  14.422  1.00  0.00           H  
ATOM   3425  HB3 ALA B   1      57.159  52.638  14.642  1.00  0.00           H  
ATOM   3426  C   ALA B   1      57.625  55.190  13.750  1.00  0.00           C  
ATOM   3427  O   ALA B   1      58.005  55.314  14.917  1.00  0.00           O  
ATOM   3428  N   ASP B   2      57.059  56.200  13.091  1.00  0.00           N  
ATOM   3429  H   ASP B   2      56.837  56.063  12.106  1.00  0.00           H  
ATOM   3430  CA  ASP B   2      56.789  57.519  13.670  1.00  0.00           C  
ATOM   3431  HA  ASP B   2      57.732  57.926  14.034  1.00  0.00           H  
ATOM   3432  CB  ASP B   2      56.260  58.468  12.587  1.00  0.00           C  
ATOM   3433  HB2 ASP B   2      55.358  58.039  12.153  1.00  0.00           H  
ATOM   3434  HB3 ASP B   2      55.995  59.419  13.050  1.00  0.00           H  
ATOM   3435  CG  ASP B   2      57.265  58.747  11.471  1.00  0.00           C  
ATOM   3436  OD1 ASP B   2      58.493  58.671  11.720  1.00  0.00           O  
ATOM   3437  OD2 ASP B   2      56.821  59.113  10.358  1.00  0.00           O  
ATOM   3438  C   ASP B   2      55.818  57.473  14.860  1.00  0.00           C  
ATOM   3439  O   ASP B   2      54.825  56.742  14.865  1.00  0.00           O  
ATOM   3440  N   GLY B   3      56.080  58.314  15.862  1.00  0.00           N  
ATOM   3441  H   GLY B   3      56.878  58.930  15.764  1.00  0.00           H  
ATOM   3442  CA  GLY B   3      55.324  58.367  17.113  1.00  0.00           C  
ATOM   3443  HA2 GLY B   3      55.451  57.430  17.656  1.00  0.00           H  
ATOM   3444  HA3 GLY B   3      55.720  59.179  17.712  1.00  0.00           H  
ATOM   3445  C   GLY B   3      53.831  58.624  16.930  1.00  0.00           C  
ATOM   3446  O   GLY B   3      53.023  57.998  17.610  1.00  0.00           O  
ATOM   3447  N   LYS B   4      53.439  59.449  15.950  1.00  0.00           N  
ATOM   3448  H   LYS B   4      54.153  59.987  15.466  1.00  0.00           H  
ATOM   3449  CA  LYS B   4      52.024  59.688  15.615  1.00  0.00           C  
ATOM   3450  HA  LYS B   4      51.535  60.060  16.516  1.00  0.00           H  
ATOM   3451  CB  LYS B   4      51.953  60.793  14.546  1.00  0.00           C  
ATOM   3452  HB2 LYS B   4      52.648  61.589  14.822  1.00  0.00           H  
ATOM   3453  HB3 LYS B   4      52.253  60.396  13.575  1.00  0.00           H  
ATOM   3454  CG  LYS B   4      50.547  61.405  14.450  1.00  0.00           C  
ATOM   3455  HG2 LYS B   4      49.848  60.665  14.057  1.00  0.00           H  
ATOM   3456  HG3 LYS B   4      50.225  61.703  15.448  1.00  0.00           H  
ATOM   3457  CD  LYS B   4      50.543  62.642  13.545  1.00  0.00           C  
ATOM   3458  HD2 LYS B   4      51.263  63.369  13.926  1.00  0.00           H  
ATOM   3459  HD3 LYS B   4      50.827  62.356  12.532  1.00  0.00           H  
ATOM   3460  CE  LYS B   4      49.148  63.271  13.525  1.00  0.00           C  
ATOM   3461  HE2 LYS B   4      48.443  62.568  13.082  1.00  0.00           H  
ATOM   3462  HE3 LYS B   4      48.832  63.460  14.555  1.00  0.00           H  
ATOM   3463  NZ  LYS B   4      49.137  64.541  12.768  1.00  0.00           N  
ATOM   3464  HZ1 LYS B   4      49.736  65.220  13.236  1.00  0.00           H  
ATOM   3465  HZ2 LYS B   4      49.436  64.412  11.805  1.00  0.00           H  
ATOM   3466  HZ3 LYS B   4      48.201  64.935  12.769  1.00  0.00           H  
ATOM   3467  C   LYS B   4      51.269  58.409  15.206  1.00  0.00           C  
ATOM   3468  O   LYS B   4      50.079  58.290  15.507  1.00  0.00           O  
ATOM   3469  N   TYR B   5      51.952  57.426  14.603  1.00  0.00           N  
ATOM   3470  H   TYR B   5      52.946  57.555  14.462  1.00  0.00           H  
ATOM   3471  CA  TYR B   5      51.392  56.100  14.297  1.00  0.00           C  
ATOM   3472  HA  TYR B   5      50.356  56.226  13.984  1.00  0.00           H  
ATOM   3473  CB  TYR B   5      52.137  55.444  13.124  1.00  0.00           C  
ATOM   3474  HB2 TYR B   5      53.213  55.511  13.282  1.00  0.00           H  
ATOM   3475  HB3 TYR B   5      51.893  54.381  13.113  1.00  0.00           H  
ATOM   3476  CG  TYR B   5      51.796  56.009  11.757  1.00  0.00           C  
ATOM   3477  CD1 TYR B   5      50.824  55.374  10.958  1.00  0.00           C  
ATOM   3478  HD1 TYR B   5      50.284  54.514  11.330  1.00  0.00           H  
ATOM   3479  CE1 TYR B   5      50.554  55.845   9.660  1.00  0.00           C  
ATOM   3480  HE1 TYR B   5      49.826  55.339   9.042  1.00  0.00           H  
ATOM   3481  CZ  TYR B   5      51.239  56.973   9.162  1.00  0.00           C  
ATOM   3482  OH  TYR B   5      50.984  57.405   7.897  1.00  0.00           O  
ATOM   3483  HH  TYR B   5      51.239  58.342   7.768  1.00  0.00           H  
ATOM   3484  CE2 TYR B   5      52.191  57.631   9.971  1.00  0.00           C  
ATOM   3485  HE2 TYR B   5      52.725  58.488   9.588  1.00  0.00           H  
ATOM   3486  CD2 TYR B   5      52.468  57.145  11.264  1.00  0.00           C  
ATOM   3487  HD2 TYR B   5      53.207  57.638  11.875  1.00  0.00           H  
ATOM   3488  C   TYR B   5      51.375  55.156  15.512  1.00  0.00           C  
ATOM   3489  O   TYR B   5      50.426  54.390  15.652  1.00  0.00           O  
ATOM   3490  N   ALA B   6      52.347  55.222  16.429  1.00  0.00           N  
ATOM   3491  H   ALA B   6      53.127  55.849  16.272  1.00  0.00           H  
ATOM   3492  CA  ALA B   6      52.278  54.485  17.702  1.00  0.00           C  
ATOM   3493  HA  ALA B   6      52.074  53.435  17.492  1.00  0.00           H  
ATOM   3494  CB  ALA B   6      53.639  54.587  18.400  1.00  0.00           C  
ATOM   3495  HB1 ALA B   6      54.429  54.218  17.745  1.00  0.00           H  
ATOM   3496  HB2 ALA B   6      53.852  55.623  18.666  1.00  0.00           H  
ATOM   3497  HB3 ALA B   6      53.628  53.986  19.310  1.00  0.00           H  
ATOM   3498  C   ALA B   6      51.128  55.001  18.594  1.00  0.00           C  
ATOM   3499  O   ALA B   6      50.321  54.229  19.117  1.00  0.00           O  
ATOM   3500  N   GLN B   7      50.981  56.324  18.655  1.00  0.00           N  
ATOM   3501  H   GLN B   7      51.728  56.887  18.260  1.00  0.00           H  
ATOM   3502  CA  GLN B   7      49.858  57.040  19.256  1.00  0.00           C  
ATOM   3503  HA  GLN B   7      49.812  56.789  20.317  1.00  0.00           H  
ATOM   3504  CB  GLN B   7      50.193  58.536  19.115  1.00  0.00           C  
ATOM   3505  HB2 GLN B   7      51.187  58.703  19.534  1.00  0.00           H  
ATOM   3506  HB3 GLN B   7      50.237  58.781  18.055  1.00  0.00           H  
ATOM   3507  CG  GLN B   7      49.247  59.529  19.793  1.00  0.00           C  
ATOM   3508  HG2 GLN B   7      48.249  59.425  19.377  1.00  0.00           H  
ATOM   3509  HG3 GLN B   7      49.203  59.322  20.861  1.00  0.00           H  
ATOM   3510  CD  GLN B   7      49.748  60.954  19.555  1.00  0.00           C  
ATOM   3511  OE1 GLN B   7      49.743  61.465  18.440  1.00  0.00           O  
ATOM   3512  NE2 GLN B   7      50.243  61.642  20.556  1.00  0.00           N  
ATOM   3513 HE21 GLN B   7      50.635  62.556  20.363  1.00  0.00           H  
ATOM   3514 HE22 GLN B   7      50.261  61.251  21.492  1.00  0.00           H  
ATOM   3515  C   GLN B   7      48.519  56.631  18.604  1.00  0.00           C  
ATOM   3516  O   GLN B   7      47.548  56.362  19.317  1.00  0.00           O  
ATOM   3517  N   LYS B   8      48.477  56.477  17.267  1.00  0.00           N  
ATOM   3518  H   LYS B   8      49.289  56.770  16.736  1.00  0.00           H  
ATOM   3519  CA  LYS B   8      47.322  55.932  16.524  1.00  0.00           C  
ATOM   3520  HA  LYS B   8      46.439  56.513  16.796  1.00  0.00           H  
ATOM   3521  CB  LYS B   8      47.539  56.080  15.003  1.00  0.00           C  
ATOM   3522  HB2 LYS B   8      47.838  57.105  14.782  1.00  0.00           H  
ATOM   3523  HB3 LYS B   8      48.327  55.406  14.674  1.00  0.00           H  
ATOM   3524  CG  LYS B   8      46.263  55.771  14.205  1.00  0.00           C  
ATOM   3525  HG2 LYS B   8      45.921  54.761  14.429  1.00  0.00           H  
ATOM   3526  HG3 LYS B   8      45.495  56.481  14.508  1.00  0.00           H  
ATOM   3527  CD  LYS B   8      46.483  55.896  12.690  1.00  0.00           C  
ATOM   3528  HD2 LYS B   8      46.867  56.894  12.473  1.00  0.00           H  
ATOM   3529  HD3 LYS B   8      47.222  55.165  12.355  1.00  0.00           H  
ATOM   3530  CE  LYS B   8      45.174  55.709  11.910  1.00  0.00           C  
ATOM   3531  HE2 LYS B   8      44.396  56.327  12.368  1.00  0.00           H  
ATOM   3532  HE3 LYS B   8      45.330  56.066  10.887  1.00  0.00           H  
ATOM   3533  NZ  LYS B   8      44.735  54.294  11.860  1.00  0.00           N  
ATOM   3534  HZ1 LYS B   8      43.872  54.203  11.330  1.00  0.00           H  
ATOM   3535  HZ2 LYS B   8      45.431  53.713  11.394  1.00  0.00           H  
ATOM   3536  HZ3 LYS B   8      44.562  53.904  12.785  1.00  0.00           H  
ATOM   3537  C   LYS B   8      47.023  54.476  16.895  1.00  0.00           C  
ATOM   3538  O   LYS B   8      45.867  54.150  17.145  1.00  0.00           O  
ATOM   3539  N   LEU B   9      48.034  53.609  16.995  1.00  0.00           N  
ATOM   3540  H   LEU B   9      48.965  53.928  16.748  1.00  0.00           H  
ATOM   3541  CA  LEU B   9      47.861  52.202  17.381  1.00  0.00           C  
ATOM   3542  HA  LEU B   9      47.177  51.744  16.668  1.00  0.00           H  
ATOM   3543  CB  LEU B   9      49.217  51.471  17.290  1.00  0.00           C  
ATOM   3544  HB2 LEU B   9      49.633  51.605  16.292  1.00  0.00           H  
ATOM   3545  HB3 LEU B   9      49.906  51.931  17.998  1.00  0.00           H  
ATOM   3546  CG  LEU B   9      49.148  49.962  17.599  1.00  0.00           C  
ATOM   3547  HG  LEU B   9      48.697  49.814  18.580  1.00  0.00           H  
ATOM   3548  CD1 LEU B   9      48.345  49.187  16.553  1.00  0.00           C  
ATOM   3549 HD11 LEU B   9      48.790  49.322  15.568  1.00  0.00           H  
ATOM   3550 HD12 LEU B   9      48.354  48.126  16.798  1.00  0.00           H  
ATOM   3551 HD13 LEU B   9      47.312  49.528  16.532  1.00  0.00           H  
ATOM   3552  CD2 LEU B   9      50.553  49.364  17.635  1.00  0.00           C  
ATOM   3553 HD21 LEU B   9      51.186  49.932  18.315  1.00  0.00           H  
ATOM   3554 HD22 LEU B   9      50.499  48.334  17.987  1.00  0.00           H  
ATOM   3555 HD23 LEU B   9      50.989  49.371  16.637  1.00  0.00           H  
ATOM   3556  C   LEU B   9      47.216  52.073  18.772  1.00  0.00           C  
ATOM   3557  O   LEU B   9      46.281  51.293  18.944  1.00  0.00           O  
ATOM   3558  N   PHE B  10      47.627  52.893  19.745  1.00  0.00           N  
ATOM   3559  H   PHE B  10      48.427  53.495  19.566  1.00  0.00           H  
ATOM   3560  CA  PHE B  10      46.991  52.922  21.069  1.00  0.00           C  
ATOM   3561  HA  PHE B  10      46.989  51.904  21.461  1.00  0.00           H  
ATOM   3562  CB  PHE B  10      47.838  53.786  22.017  1.00  0.00           C  
ATOM   3563  HB2 PHE B  10      48.887  53.507  21.903  1.00  0.00           H  
ATOM   3564  HB3 PHE B  10      47.749  54.833  21.727  1.00  0.00           H  
ATOM   3565  CG  PHE B  10      47.462  53.633  23.481  1.00  0.00           C  
ATOM   3566  CD1 PHE B  10      46.469  54.452  24.051  1.00  0.00           C  
ATOM   3567  HD1 PHE B  10      45.987  55.215  23.456  1.00  0.00           H  
ATOM   3568  CE1 PHE B  10      46.088  54.273  25.393  1.00  0.00           C  
ATOM   3569  HE1 PHE B  10      45.327  54.907  25.829  1.00  0.00           H  
ATOM   3570  CZ  PHE B  10      46.707  53.286  26.177  1.00  0.00           C  
ATOM   3571  HZ  PHE B  10      46.421  53.160  27.213  1.00  0.00           H  
ATOM   3572  CE2 PHE B  10      47.713  52.480  25.619  1.00  0.00           C  
ATOM   3573  HE2 PHE B  10      48.198  51.731  26.229  1.00  0.00           H  
ATOM   3574  CD2 PHE B  10      48.089  52.651  24.274  1.00  0.00           C  
ATOM   3575  HD2 PHE B  10      48.862  52.026  23.851  1.00  0.00           H  
ATOM   3576  C   PHE B  10      45.517  53.388  21.021  1.00  0.00           C  
ATOM   3577  O   PHE B  10      44.693  52.916  21.807  1.00  0.00           O  
ATOM   3578  N   ASN B  11      45.152  54.270  20.083  1.00  0.00           N  
ATOM   3579  H   ASN B  11      45.859  54.602  19.440  1.00  0.00           H  
ATOM   3580  CA  ASN B  11      43.756  54.657  19.832  1.00  0.00           C  
ATOM   3581  HA  ASN B  11      43.249  54.780  20.790  1.00  0.00           H  
ATOM   3582  CB  ASN B  11      43.716  56.020  19.108  1.00  0.00           C  
ATOM   3583  HB2 ASN B  11      44.429  56.038  18.286  1.00  0.00           H  
ATOM   3584  HB3 ASN B  11      42.722  56.161  18.681  1.00  0.00           H  
ATOM   3585  CG  ASN B  11      43.972  57.205  20.028  1.00  0.00           C  
ATOM   3586  OD1 ASN B  11      43.059  57.897  20.455  1.00  0.00           O  
ATOM   3587  ND2 ASN B  11      45.204  57.501  20.366  1.00  0.00           N  
ATOM   3588 HD21 ASN B  11      45.980  57.004  19.948  1.00  0.00           H  
ATOM   3589 HD22 ASN B  11      45.348  58.339  20.913  1.00  0.00           H  
ATOM   3590  C   ASN B  11      42.956  53.576  19.064  1.00  0.00           C  
ATOM   3591  O   ASN B  11      41.748  53.464  19.261  1.00  0.00           O  
ATOM   3592  N   ASP B  12      43.599  52.773  18.211  1.00  0.00           N  
ATOM   3593  H   ASP B  12      44.576  52.977  18.029  1.00  0.00           H  
ATOM   3594  CA  ASP B  12      42.957  51.728  17.396  1.00  0.00           C  
ATOM   3595  HA  ASP B  12      41.941  52.045  17.155  1.00  0.00           H  
ATOM   3596  CB  ASP B  12      43.730  51.560  16.077  1.00  0.00           C  
ATOM   3597  HB2 ASP B  12      44.801  51.532  16.287  1.00  0.00           H  
ATOM   3598  HB3 ASP B  12      43.460  50.596  15.650  1.00  0.00           H  
ATOM   3599  CG  ASP B  12      43.445  52.608  14.998  1.00  0.00           C  
ATOM   3600  OD1 ASP B  12      42.457  53.375  15.095  1.00  0.00           O  
ATOM   3601  OD2 ASP B  12      44.167  52.585  13.972  1.00  0.00           O  
ATOM   3602  C   ASP B  12      42.826  50.347  18.070  1.00  0.00           C  
ATOM   3603  O   ASP B  12      41.924  49.588  17.705  1.00  0.00           O  
ATOM   3604  N   LEU B  13      43.701  49.968  19.008  1.00  0.00           N  
ATOM   3605  H   LEU B  13      44.499  50.570  19.195  1.00  0.00           H  
ATOM   3606  CA  LEU B  13      43.612  48.661  19.683  1.00  0.00           C  
ATOM   3607  HA  LEU B  13      43.282  47.913  18.962  1.00  0.00           H  
ATOM   3608  CB  LEU B  13      44.991  48.224  20.218  1.00  0.00           C  
ATOM   3609  HB2 LEU B  13      45.382  49.009  20.866  1.00  0.00           H  
ATOM   3610  HB3 LEU B  13      44.840  47.337  20.834  1.00  0.00           H  
ATOM   3611  CG  LEU B  13      46.059  47.883  19.160  1.00  0.00           C  
ATOM   3612  HG  LEU B  13      46.312  48.778  18.601  1.00  0.00           H  
ATOM   3613  CD1 LEU B  13      47.318  47.376  19.867  1.00  0.00           C  
ATOM   3614 HD11 LEU B  13      47.674  48.131  20.567  1.00  0.00           H  
ATOM   3615 HD12 LEU B  13      47.105  46.454  20.410  1.00  0.00           H  
ATOM   3616 HD13 LEU B  13      48.104  47.185  19.137  1.00  0.00           H  
ATOM   3617  CD2 LEU B  13      45.611  46.810  18.164  1.00  0.00           C  
ATOM   3618 HD21 LEU B  13      45.219  45.942  18.689  1.00  0.00           H  
ATOM   3619 HD22 LEU B  13      44.840  47.215  17.511  1.00  0.00           H  
ATOM   3620 HD23 LEU B  13      46.452  46.508  17.540  1.00  0.00           H  
ATOM   3621  C   LEU B  13      42.566  48.641  20.811  1.00  0.00           C  
ATOM   3622  O   LEU B  13      41.740  47.728  20.866  1.00  0.00           O  
ATOM   3623  N   PHE B  14      42.609  49.625  21.716  1.00  0.00           N  
ATOM   3624  H   PHE B  14      43.307  50.343  21.593  1.00  0.00           H  
ATOM   3625  CA  PHE B  14      41.929  49.555  23.020  1.00  0.00           C  
ATOM   3626  HA  PHE B  14      41.817  48.505  23.284  1.00  0.00           H  
ATOM   3627  CB  PHE B  14      42.847  50.181  24.079  1.00  0.00           C  
ATOM   3628  HB2 PHE B  14      43.030  51.223  23.815  1.00  0.00           H  
ATOM   3629  HB3 PHE B  14      42.333  50.168  25.040  1.00  0.00           H  
ATOM   3630  CG  PHE B  14      44.173  49.458  24.252  1.00  0.00           C  
ATOM   3631  CD1 PHE B  14      44.208  48.210  24.904  1.00  0.00           C  
ATOM   3632  HD1 PHE B  14      43.298  47.778  25.298  1.00  0.00           H  
ATOM   3633  CE1 PHE B  14      45.424  47.517  25.045  1.00  0.00           C  
ATOM   3634  HE1 PHE B  14      45.443  46.557  25.542  1.00  0.00           H  
ATOM   3635  CZ  PHE B  14      46.611  48.068  24.531  1.00  0.00           C  
ATOM   3636  HZ  PHE B  14      47.543  47.530  24.631  1.00  0.00           H  
ATOM   3637  CE2 PHE B  14      46.584  49.319  23.891  1.00  0.00           C  
ATOM   3638  HE2 PHE B  14      47.498  49.748  23.507  1.00  0.00           H  
ATOM   3639  CD2 PHE B  14      45.369  50.015  23.757  1.00  0.00           C  
ATOM   3640  HD2 PHE B  14      45.358  50.980  23.275  1.00  0.00           H  
ATOM   3641  C   PHE B  14      40.507  50.154  23.065  1.00  0.00           C  
ATOM   3642  O   PHE B  14      39.770  49.920  24.026  1.00  0.00           O  
ATOM   3643  N   GLU B  15      40.085  50.886  22.026  1.00  0.00           N  
ATOM   3644  H   GLU B  15      40.732  51.052  21.269  1.00  0.00           H  
ATOM   3645  CA  GLU B  15      38.773  51.565  21.971  1.00  0.00           C  
ATOM   3646  HA  GLU B  15      38.684  52.195  22.858  1.00  0.00           H  
ATOM   3647  CB  GLU B  15      38.720  52.492  20.744  1.00  0.00           C  
ATOM   3648  HB2 GLU B  15      37.824  53.109  20.823  1.00  0.00           H  
ATOM   3649  HB3 GLU B  15      39.588  53.141  20.798  1.00  0.00           H  
ATOM   3650  CG  GLU B  15      38.714  51.778  19.377  1.00  0.00           C  
ATOM   3651  HG2 GLU B  15      39.644  51.214  19.273  1.00  0.00           H  
ATOM   3652  HG3 GLU B  15      37.889  51.065  19.352  1.00  0.00           H  
ATOM   3653  CD  GLU B  15      38.562  52.720  18.166  1.00  0.00           C  
ATOM   3654  OE1 GLU B  15      38.215  53.919  18.306  1.00  0.00           O  
ATOM   3655  OE2 GLU B  15      38.763  52.244  17.020  1.00  0.00           O  
ATOM   3656  C   GLU B  15      37.558  50.616  21.986  1.00  0.00           C  
ATOM   3657  O   GLU B  15      36.437  51.047  22.257  1.00  0.00           O  
ATOM   3658  N   ASP B  16      37.777  49.328  21.713  1.00  0.00           N  
ATOM   3659  H   ASP B  16      38.728  49.066  21.498  1.00  0.00           H  
ATOM   3660  CA  ASP B  16      36.763  48.270  21.683  1.00  0.00           C  
ATOM   3661  HA  ASP B  16      35.933  48.577  22.322  1.00  0.00           H  
ATOM   3662  CB  ASP B  16      36.225  48.126  20.245  1.00  0.00           C  
ATOM   3663  HB2 ASP B  16      36.013  49.122  19.853  1.00  0.00           H  
ATOM   3664  HB3 ASP B  16      37.000  47.682  19.617  1.00  0.00           H  
ATOM   3665  CG  ASP B  16      34.937  47.301  20.117  1.00  0.00           C  
ATOM   3666  OD1 ASP B  16      34.502  47.074  18.961  1.00  0.00           O  
ATOM   3667  OD2 ASP B  16      34.326  46.907  21.142  1.00  0.00           O  
ATOM   3668  C   ASP B  16      37.320  46.962  22.285  1.00  0.00           C  
ATOM   3669  O   ASP B  16      37.135  45.874  21.739  1.00  0.00           O  
ATOM   3670  N   TYR B  17      38.048  47.067  23.403  1.00  0.00           N  
ATOM   3671  H   TYR B  17      38.166  47.987  23.805  1.00  0.00           H  
ATOM   3672  CA  TYR B  17      38.681  45.947  24.118  1.00  0.00           C  
ATOM   3673  HA  TYR B  17      38.237  45.006  23.787  1.00  0.00           H  
ATOM   3674  CB  TYR B  17      40.178  45.910  23.771  1.00  0.00           C  
ATOM   3675  HB2 TYR B  17      40.285  45.806  22.690  1.00  0.00           H  
ATOM   3676  HB3 TYR B  17      40.613  46.869  24.051  1.00  0.00           H  
ATOM   3677  CG  TYR B  17      40.985  44.815  24.449  1.00  0.00           C  
ATOM   3678  CD1 TYR B  17      41.193  43.581  23.802  1.00  0.00           C  
ATOM   3679  HD1 TYR B  17      40.758  43.400  22.829  1.00  0.00           H  
ATOM   3680  CE1 TYR B  17      41.984  42.585  24.409  1.00  0.00           C  
ATOM   3681  HE1 TYR B  17      42.176  41.652  23.895  1.00  0.00           H  
ATOM   3682  CZ  TYR B  17      42.554  42.808  25.681  1.00  0.00           C  
ATOM   3683  OH  TYR B  17      43.337  41.858  26.259  1.00  0.00           O  
ATOM   3684  HH  TYR B  17      43.758  41.300  25.559  1.00  0.00           H  
ATOM   3685  CE2 TYR B  17      42.320  44.034  26.341  1.00  0.00           C  
ATOM   3686  HE2 TYR B  17      42.751  44.208  27.312  1.00  0.00           H  
ATOM   3687  CD2 TYR B  17      41.553  45.039  25.720  1.00  0.00           C  
ATOM   3688  HD2 TYR B  17      41.401  45.984  26.225  1.00  0.00           H  
ATOM   3689  C   TYR B  17      38.459  46.052  25.636  1.00  0.00           C  
ATOM   3690  O   TYR B  17      38.392  47.157  26.190  1.00  0.00           O  
ATOM   3691  N   SER B  18      38.371  44.905  26.317  1.00  0.00           N  
ATOM   3692  H   SER B  18      38.400  44.031  25.798  1.00  0.00           H  
ATOM   3693  CA  SER B  18      38.131  44.824  27.760  1.00  0.00           C  
ATOM   3694  HA  SER B  18      38.503  45.729  28.241  1.00  0.00           H  
ATOM   3695  CB  SER B  18      36.620  44.753  27.984  1.00  0.00           C  
ATOM   3696  HB2 SER B  18      36.154  45.614  27.502  1.00  0.00           H  
ATOM   3697  HB3 SER B  18      36.228  43.845  27.522  1.00  0.00           H  
ATOM   3698  OG  SER B  18      36.278  44.764  29.356  1.00  0.00           O  
ATOM   3699  HG  SER B  18      35.340  45.047  29.371  1.00  0.00           H  
ATOM   3700  C   SER B  18      38.827  43.621  28.401  1.00  0.00           C  
ATOM   3701  O   SER B  18      38.612  42.476  28.002  1.00  0.00           O  
ATOM   3702  N   ASN B  19      39.615  43.854  29.456  1.00  0.00           N  
ATOM   3703  H   ASN B  19      39.778  44.814  29.731  1.00  0.00           H  
ATOM   3704  CA  ASN B  19      40.273  42.787  30.225  1.00  0.00           C  
ATOM   3705  HA  ASN B  19      40.830  42.169  29.516  1.00  0.00           H  
ATOM   3706  CB  ASN B  19      41.286  43.398  31.209  1.00  0.00           C  
ATOM   3707  HB2 ASN B  19      41.908  42.589  31.582  1.00  0.00           H  
ATOM   3708  HB3 ASN B  19      41.930  44.109  30.698  1.00  0.00           H  
ATOM   3709  CG  ASN B  19      40.656  44.085  32.408  1.00  0.00           C  
ATOM   3710  OD1 ASN B  19      39.656  44.786  32.309  1.00  0.00           O  
ATOM   3711  ND2 ASN B  19      41.194  43.887  33.586  1.00  0.00           N  
ATOM   3712 HD21 ASN B  19      40.777  44.308  34.398  1.00  0.00           H  
ATOM   3713 HD22 ASN B  19      42.005  43.286  33.690  1.00  0.00           H  
ATOM   3714  C   ASN B  19      39.304  41.833  30.960  1.00  0.00           C  
ATOM   3715  O   ASN B  19      39.747  40.836  31.526  1.00  0.00           O  
ATOM   3716  N   ALA B  20      37.997  42.119  30.970  1.00  0.00           N  
ATOM   3717  H   ALA B  20      37.698  42.960  30.496  1.00  0.00           H  
ATOM   3718  CA  ALA B  20      36.950  41.254  31.524  1.00  0.00           C  
ATOM   3719  HA  ALA B  20      37.300  40.845  32.472  1.00  0.00           H  
ATOM   3720  CB  ALA B  20      35.731  42.136  31.821  1.00  0.00           C  
ATOM   3721  HB1 ALA B  20      34.933  41.535  32.259  1.00  0.00           H  
ATOM   3722  HB2 ALA B  20      36.004  42.919  32.528  1.00  0.00           H  
ATOM   3723  HB3 ALA B  20      35.372  42.593  30.900  1.00  0.00           H  
ATOM   3724  C   ALA B  20      36.587  40.042  30.629  1.00  0.00           C  
ATOM   3725  O   ALA B  20      35.677  39.278  30.972  1.00  0.00           O  
ATOM   3726  N   LEU B  21      37.265  39.865  29.487  1.00  0.00           N  
ATOM   3727  H   LEU B  21      37.967  40.552  29.242  1.00  0.00           H  
ATOM   3728  CA  LEU B  21      37.028  38.796  28.512  1.00  0.00           C  
ATOM   3729  HA  LEU B  21      36.399  38.031  28.970  1.00  0.00           H  
ATOM   3730  CB  LEU B  21      36.269  39.412  27.315  1.00  0.00           C  
ATOM   3731  HB2 LEU B  21      35.369  39.910  27.682  1.00  0.00           H  
ATOM   3732  HB3 LEU B  21      36.909  40.174  26.865  1.00  0.00           H  
ATOM   3733  CG  LEU B  21      35.865  38.408  26.219  1.00  0.00           C  
ATOM   3734  HG  LEU B  21      36.729  37.814  25.921  1.00  0.00           H  
ATOM   3735  CD1 LEU B  21      34.757  37.475  26.706  1.00  0.00           C  
ATOM   3736 HD11 LEU B  21      35.105  36.886  27.550  1.00  0.00           H  
ATOM   3737 HD12 LEU B  21      33.887  38.056  27.011  1.00  0.00           H  
ATOM   3738 HD13 LEU B  21      34.474  36.793  25.905  1.00  0.00           H  
ATOM   3739  CD2 LEU B  21      35.344  39.146  24.985  1.00  0.00           C  
ATOM   3740 HD21 LEU B  21      34.474  39.750  25.244  1.00  0.00           H  
ATOM   3741 HD22 LEU B  21      36.126  39.795  24.592  1.00  0.00           H  
ATOM   3742 HD23 LEU B  21      35.069  38.428  24.213  1.00  0.00           H  
ATOM   3743  C   LEU B  21      38.350  38.130  28.084  1.00  0.00           C  
ATOM   3744  O   LEU B  21      39.263  38.808  27.605  1.00  0.00           O  
ATOM   3745  N   ARG B  22      38.447  36.800  28.218  1.00  0.00           N  
ATOM   3746  H   ARG B  22      37.687  36.320  28.688  1.00  0.00           H  
ATOM   3747  CA  ARG B  22      39.594  35.989  27.764  1.00  0.00           C  
ATOM   3748  HA  ARG B  22      40.472  36.350  28.294  1.00  0.00           H  
ATOM   3749  CB  ARG B  22      39.355  34.531  28.196  1.00  0.00           C  
ATOM   3750  HB2 ARG B  22      39.241  34.512  29.282  1.00  0.00           H  
ATOM   3751  HB3 ARG B  22      38.421  34.182  27.754  1.00  0.00           H  
ATOM   3752  CG  ARG B  22      40.483  33.557  27.816  1.00  0.00           C  
ATOM   3753  HG2 ARG B  22      40.537  33.465  26.730  1.00  0.00           H  
ATOM   3754  HG3 ARG B  22      41.434  33.948  28.178  1.00  0.00           H  
ATOM   3755  CD  ARG B  22      40.262  32.164  28.429  1.00  0.00           C  
ATOM   3756  HD2 ARG B  22      41.079  31.511  28.124  1.00  0.00           H  
ATOM   3757  HD3 ARG B  22      40.298  32.252  29.517  1.00  0.00           H  
ATOM   3758  NE  ARG B  22      38.960  31.586  28.039  1.00  0.00           N  
ATOM   3759  HE  ARG B  22      38.155  31.828  28.610  1.00  0.00           H  
ATOM   3760  CZ  ARG B  22      38.658  30.913  26.946  1.00  0.00           C  
ATOM   3761  NH1 ARG B  22      39.566  30.453  26.143  1.00  0.00           N  
ATOM   3762 HH11 ARG B  22      40.506  30.362  26.496  1.00  0.00           H  
ATOM   3763 HH12 ARG B  22      39.283  29.918  25.327  1.00  0.00           H  
ATOM   3764  NH2 ARG B  22      37.410  30.680  26.675  1.00  0.00           N  
ATOM   3765 HH21 ARG B  22      36.716  31.020  27.334  1.00  0.00           H  
ATOM   3766 HH22 ARG B  22      37.124  30.171  25.851  1.00  0.00           H  
ATOM   3767  C   ARG B  22      39.815  36.151  26.241  1.00  0.00           C  
ATOM   3768  O   ARG B  22      38.868  35.929  25.478  1.00  0.00           O  
ATOM   3769  N   PRO B  23      41.026  36.534  25.778  1.00  0.00           N  
ATOM   3770  CD  PRO B  23      42.228  36.727  26.580  1.00  0.00           C  
ATOM   3771  HD2 PRO B  23      42.548  35.800  27.058  1.00  0.00           H  
ATOM   3772  HD3 PRO B  23      42.024  37.492  27.324  1.00  0.00           H  
ATOM   3773  CG  PRO B  23      43.313  37.244  25.637  1.00  0.00           C  
ATOM   3774  HG2 PRO B  23      43.830  36.407  25.166  1.00  0.00           H  
ATOM   3775  HG3 PRO B  23      44.019  37.899  26.149  1.00  0.00           H  
ATOM   3776  CB  PRO B  23      42.482  38.000  24.606  1.00  0.00           C  
ATOM   3777  HB2 PRO B  23      43.015  38.141  23.668  1.00  0.00           H  
ATOM   3778  HB3 PRO B  23      42.186  38.967  25.016  1.00  0.00           H  
ATOM   3779  CA  PRO B  23      41.247  37.111  24.448  1.00  0.00           C  
ATOM   3780  HA  PRO B  23      40.403  37.752  24.191  1.00  0.00           H  
ATOM   3781  C   PRO B  23      41.392  36.061  23.333  1.00  0.00           C  
ATOM   3782  O   PRO B  23      42.465  35.871  22.751  1.00  0.00           O  
ATOM   3783  N   VAL B  24      40.281  35.400  23.016  1.00  0.00           N  
ATOM   3784  H   VAL B  24      39.458  35.585  23.580  1.00  0.00           H  
ATOM   3785  CA  VAL B  24      40.100  34.526  21.846  1.00  0.00           C  
ATOM   3786  HA  VAL B  24      41.004  34.550  21.237  1.00  0.00           H  
ATOM   3787  CB  VAL B  24      39.868  33.054  22.249  1.00  0.00           C  
ATOM   3788  HB  VAL B  24      39.580  32.500  21.355  1.00  0.00           H  
ATOM   3789  CG1 VAL B  24      41.156  32.419  22.789  1.00  0.00           C  
ATOM   3790 HG11 VAL B  24      41.475  32.926  23.700  1.00  0.00           H  
ATOM   3791 HG12 VAL B  24      40.986  31.364  23.005  1.00  0.00           H  
ATOM   3792 HG13 VAL B  24      41.947  32.504  22.043  1.00  0.00           H  
ATOM   3793  CG2 VAL B  24      38.761  32.877  23.298  1.00  0.00           C  
ATOM   3794 HG21 VAL B  24      38.559  31.814  23.434  1.00  0.00           H  
ATOM   3795 HG22 VAL B  24      39.058  33.309  24.253  1.00  0.00           H  
ATOM   3796 HG23 VAL B  24      37.849  33.360  22.952  1.00  0.00           H  
ATOM   3797  C   VAL B  24      38.965  35.056  20.964  1.00  0.00           C  
ATOM   3798  O   VAL B  24      37.999  35.648  21.456  1.00  0.00           O  
ATOM   3799  N   GLU B  25      39.077  34.867  19.650  1.00  0.00           N  
ATOM   3800  H   GLU B  25      39.897  34.364  19.314  1.00  0.00           H  
ATOM   3801  CA  GLU B  25      38.082  35.276  18.648  1.00  0.00           C  
ATOM   3802  HA  GLU B  25      37.910  36.347  18.729  1.00  0.00           H  
ATOM   3803  CB  GLU B  25      38.663  34.986  17.251  1.00  0.00           C  
ATOM   3804  HB2 GLU B  25      39.531  35.628  17.102  1.00  0.00           H  
ATOM   3805  HB3 GLU B  25      39.011  33.954  17.241  1.00  0.00           H  
ATOM   3806  CG  GLU B  25      37.725  35.145  16.043  1.00  0.00           C  
ATOM   3807  HG2 GLU B  25      38.316  35.015  15.135  1.00  0.00           H  
ATOM   3808  HG3 GLU B  25      36.996  34.333  16.072  1.00  0.00           H  
ATOM   3809  CD  GLU B  25      36.972  36.478  15.951  1.00  0.00           C  
ATOM   3810  OE1 GLU B  25      37.391  37.497  16.553  1.00  0.00           O  
ATOM   3811  OE2 GLU B  25      35.918  36.503  15.272  1.00  0.00           O  
ATOM   3812  C   GLU B  25      36.738  34.569  18.880  1.00  0.00           C  
ATOM   3813  O   GLU B  25      35.695  35.219  18.961  1.00  0.00           O  
ATOM   3814  N   ASP B  26      36.768  33.253  19.077  1.00  0.00           N  
ATOM   3815  H   ASP B  26      37.668  32.796  19.038  1.00  0.00           H  
ATOM   3816  CA  ASP B  26      35.628  32.431  19.491  1.00  0.00           C  
ATOM   3817  HA  ASP B  26      34.700  32.999  19.408  1.00  0.00           H  
ATOM   3818  CB  ASP B  26      35.533  31.229  18.539  1.00  0.00           C  
ATOM   3819  HB2 ASP B  26      35.405  31.602  17.522  1.00  0.00           H  
ATOM   3820  HB3 ASP B  26      36.472  30.674  18.574  1.00  0.00           H  
ATOM   3821  CG  ASP B  26      34.390  30.260  18.844  1.00  0.00           C  
ATOM   3822  OD1 ASP B  26      34.271  29.262  18.094  1.00  0.00           O  
ATOM   3823  OD2 ASP B  26      33.605  30.463  19.797  1.00  0.00           O  
ATOM   3824  C   ASP B  26      35.807  31.998  20.953  1.00  0.00           C  
ATOM   3825  O   ASP B  26      36.774  31.314  21.285  1.00  0.00           O  
ATOM   3826  N   THR B  27      34.879  32.380  21.831  1.00  0.00           N  
ATOM   3827  H   THR B  27      34.086  32.910  21.479  1.00  0.00           H  
ATOM   3828  CA  THR B  27      34.936  32.088  23.275  1.00  0.00           C  
ATOM   3829  HA  THR B  27      35.931  32.349  23.631  1.00  0.00           H  
ATOM   3830  CB  THR B  27      33.947  33.006  24.020  1.00  0.00           C  
ATOM   3831  HB  THR B  27      33.006  33.051  23.471  1.00  0.00           H  
ATOM   3832  CG2 THR B  27      33.638  32.634  25.471  1.00  0.00           C  
ATOM   3833 HG21 THR B  27      34.564  32.504  26.031  1.00  0.00           H  
ATOM   3834 HG22 THR B  27      33.046  33.424  25.931  1.00  0.00           H  
ATOM   3835 HG23 THR B  27      33.062  31.710  25.501  1.00  0.00           H  
ATOM   3836  OG1 THR B  27      34.511  34.302  24.083  1.00  0.00           O  
ATOM   3837  HG1 THR B  27      34.639  34.630  23.167  1.00  0.00           H  
ATOM   3838  C   THR B  27      34.786  30.590  23.594  1.00  0.00           C  
ATOM   3839  O   THR B  27      35.154  30.156  24.691  1.00  0.00           O  
ATOM   3840  N   ASP B  28      34.363  29.759  22.631  1.00  0.00           N  
ATOM   3841  H   ASP B  28      34.073  30.148  21.736  1.00  0.00           H  
ATOM   3842  CA  ASP B  28      34.478  28.298  22.746  1.00  0.00           C  
ATOM   3843  HA  ASP B  28      33.985  27.975  23.664  1.00  0.00           H  
ATOM   3844  CB  ASP B  28      33.808  27.579  21.557  1.00  0.00           C  
ATOM   3845  HB2 ASP B  28      34.349  27.852  20.651  1.00  0.00           H  
ATOM   3846  HB3 ASP B  28      33.953  26.510  21.711  1.00  0.00           H  
ATOM   3847  CG  ASP B  28      32.310  27.788  21.290  1.00  0.00           C  
ATOM   3848  OD1 ASP B  28      31.639  28.653  21.900  1.00  0.00           O  
ATOM   3849  OD2 ASP B  28      31.781  27.015  20.451  1.00  0.00           O  
ATOM   3850  C   ASP B  28      35.948  27.817  22.806  1.00  0.00           C  
ATOM   3851  O   ASP B  28      36.232  26.801  23.449  1.00  0.00           O  
ATOM   3852  N   LYS B  29      36.880  28.509  22.130  1.00  0.00           N  
ATOM   3853  H   LYS B  29      36.604  29.400  21.727  1.00  0.00           H  
ATOM   3854  CA  LYS B  29      38.253  28.044  21.854  1.00  0.00           C  
ATOM   3855  HA  LYS B  29      38.183  27.035  21.448  1.00  0.00           H  
ATOM   3856  CB  LYS B  29      38.885  28.960  20.783  1.00  0.00           C  
ATOM   3857  HB2 LYS B  29      38.124  29.224  20.046  1.00  0.00           H  
ATOM   3858  HB3 LYS B  29      39.232  29.879  21.258  1.00  0.00           H  
ATOM   3859  CG  LYS B  29      40.043  28.285  20.029  1.00  0.00           C  
ATOM   3860  HG2 LYS B  29      40.781  27.896  20.728  1.00  0.00           H  
ATOM   3861  HG3 LYS B  29      39.632  27.445  19.470  1.00  0.00           H  
ATOM   3862  CD  LYS B  29      40.743  29.222  19.031  1.00  0.00           C  
ATOM   3863  HD2 LYS B  29      41.351  28.625  18.352  1.00  0.00           H  
ATOM   3864  HD3 LYS B  29      39.988  29.734  18.432  1.00  0.00           H  
ATOM   3865  CE  LYS B  29      41.654  30.267  19.687  1.00  0.00           C  
ATOM   3866  HE2 LYS B  29      41.968  30.970  18.911  1.00  0.00           H  
ATOM   3867  HE3 LYS B  29      41.094  30.828  20.437  1.00  0.00           H  
ATOM   3868  NZ  LYS B  29      42.866  29.658  20.285  1.00  0.00           N  
ATOM   3869  HZ1 LYS B  29      43.500  30.378  20.622  1.00  0.00           H  
ATOM   3870  HZ2 LYS B  29      42.644  29.043  21.063  1.00  0.00           H  
ATOM   3871  HZ3 LYS B  29      43.377  29.124  19.582  1.00  0.00           H  
ATOM   3872  C   LYS B  29      39.136  27.983  23.108  1.00  0.00           C  
ATOM   3873  O   LYS B  29      39.017  28.832  23.993  1.00  0.00           O  
ATOM   3874  N   VAL B  30      40.068  27.029  23.159  1.00  0.00           N  
ATOM   3875  H   VAL B  30      40.101  26.367  22.391  1.00  0.00           H  
ATOM   3876  CA  VAL B  30      41.138  26.969  24.179  1.00  0.00           C  
ATOM   3877  HA  VAL B  30      40.686  27.217  25.139  1.00  0.00           H  
ATOM   3878  CB  VAL B  30      41.683  25.527  24.297  1.00  0.00           C  
ATOM   3879  HB  VAL B  30      40.827  24.852  24.333  1.00  0.00           H  
ATOM   3880  CG1 VAL B  30      42.563  25.113  23.111  1.00  0.00           C  
ATOM   3881 HG11 VAL B  30      43.490  25.683  23.100  1.00  0.00           H  
ATOM   3882 HG12 VAL B  30      42.802  24.052  23.188  1.00  0.00           H  
ATOM   3883 HG13 VAL B  30      42.036  25.279  22.174  1.00  0.00           H  
ATOM   3884  CG2 VAL B  30      42.490  25.298  25.583  1.00  0.00           C  
ATOM   3885 HG21 VAL B  30      41.916  25.622  26.450  1.00  0.00           H  
ATOM   3886 HG22 VAL B  30      42.699  24.233  25.690  1.00  0.00           H  
ATOM   3887 HG23 VAL B  30      43.442  25.827  25.553  1.00  0.00           H  
ATOM   3888  C   VAL B  30      42.245  28.011  23.921  1.00  0.00           C  
ATOM   3889  O   VAL B  30      42.427  28.476  22.794  1.00  0.00           O  
ATOM   3890  N   LEU B  31      42.996  28.374  24.965  1.00  0.00           N  
ATOM   3891  H   LEU B  31      42.770  27.977  25.867  1.00  0.00           H  
ATOM   3892  CA  LEU B  31      44.155  29.277  24.927  1.00  0.00           C  
ATOM   3893  HA  LEU B  31      44.412  29.502  23.891  1.00  0.00           H  
ATOM   3894  CB  LEU B  31      43.745  30.591  25.629  1.00  0.00           C  
ATOM   3895  HB2 LEU B  31      42.961  31.064  25.036  1.00  0.00           H  
ATOM   3896  HB3 LEU B  31      43.324  30.338  26.600  1.00  0.00           H  
ATOM   3897  CG  LEU B  31      44.867  31.614  25.884  1.00  0.00           C  
ATOM   3898  HG  LEU B  31      45.620  31.181  26.541  1.00  0.00           H  
ATOM   3899  CD1 LEU B  31      45.529  32.066  24.588  1.00  0.00           C  
ATOM   3900 HD11 LEU B  31      46.054  31.237  24.123  1.00  0.00           H  
ATOM   3901 HD12 LEU B  31      44.767  32.440  23.909  1.00  0.00           H  
ATOM   3902 HD13 LEU B  31      46.250  32.859  24.792  1.00  0.00           H  
ATOM   3903  CD2 LEU B  31      44.274  32.848  26.566  1.00  0.00           C  
ATOM   3904 HD21 LEU B  31      43.802  32.562  27.505  1.00  0.00           H  
ATOM   3905 HD22 LEU B  31      45.068  33.564  26.780  1.00  0.00           H  
ATOM   3906 HD23 LEU B  31      43.537  33.322  25.916  1.00  0.00           H  
ATOM   3907  C   LEU B  31      45.374  28.610  25.591  1.00  0.00           C  
ATOM   3908  O   LEU B  31      45.271  28.155  26.729  1.00  0.00           O  
ATOM   3909  N   NLN B  32      46.524  28.568  24.910  1.00  0.00           N  
ATOM   3910  H   NLN B  32      46.559  28.981  23.986  1.00  0.00           H  
ATOM   3911  CA  NLN B  32      47.794  28.144  25.517  1.00  0.00           C  
ATOM   3912  HA  NLN B  32      47.604  27.308  26.194  1.00  0.00           H  
ATOM   3913  CB  NLN B  32      48.792  27.675  24.437  1.00  0.00           C  
ATOM   3914  HB2 NLN B  32      48.942  28.476  23.713  1.00  0.00           H  
ATOM   3915  HB3 NLN B  32      49.753  27.476  24.910  1.00  0.00           H  
ATOM   3916  CG  NLN B  32      48.390  26.409  23.698  1.00  0.00           C  
ATOM   3917  OD1 NLN B  32      47.538  25.650  24.161  1.00  0.00           O  
ATOM   3918  ND2 NLN B  32      48.976  26.183  22.531  1.00  0.00           N  
ATOM   3919 HD21 NLN B  32      49.624  26.875  22.158  1.00  0.00           H  
ATOM   3920  C   NLN B  32      48.412  29.287  26.339  1.00  0.00           C  
ATOM   3921  O   NLN B  32      48.441  30.429  25.870  1.00  0.00           O  
ATOM   3922  N   VAL B  33      48.975  28.976  27.510  1.00  0.00           N  
ATOM   3923  H   VAL B  33      48.886  28.020  27.845  1.00  0.00           H  
ATOM   3924  CA  VAL B  33      49.761  29.918  28.332  1.00  0.00           C  
ATOM   3925  HA  VAL B  33      50.035  30.784  27.728  1.00  0.00           H  
ATOM   3926  CB  VAL B  33      48.950  30.430  29.543  1.00  0.00           C  
ATOM   3927  HB  VAL B  33      48.630  29.574  30.140  1.00  0.00           H  
ATOM   3928  CG1 VAL B  33      49.781  31.357  30.443  1.00  0.00           C  
ATOM   3929 HG11 VAL B  33      50.150  32.206  29.867  1.00  0.00           H  
ATOM   3930 HG12 VAL B  33      49.164  31.720  31.264  1.00  0.00           H  
ATOM   3931 HG13 VAL B  33      50.624  30.817  30.873  1.00  0.00           H  
ATOM   3932  CG2 VAL B  33      47.695  31.208  29.118  1.00  0.00           C  
ATOM   3933 HG21 VAL B  33      47.972  32.082  28.532  1.00  0.00           H  
ATOM   3934 HG22 VAL B  33      47.047  30.574  28.515  1.00  0.00           H  
ATOM   3935 HG23 VAL B  33      47.142  31.530  30.000  1.00  0.00           H  
ATOM   3936  C   VAL B  33      51.054  29.242  28.789  1.00  0.00           C  
ATOM   3937  O   VAL B  33      51.005  28.183  29.412  1.00  0.00           O  
ATOM   3938  N   THR B  34      52.208  29.851  28.513  1.00  0.00           N  
ATOM   3939  H   THR B  34      52.177  30.754  28.048  1.00  0.00           H  
ATOM   3940  CA  THR B  34      53.523  29.337  28.931  1.00  0.00           C  
ATOM   3941  HA  THR B  34      53.410  28.300  29.241  1.00  0.00           H  
ATOM   3942  CB  THR B  34      54.514  29.315  27.756  1.00  0.00           C  
ATOM   3943  HB  THR B  34      54.586  30.303  27.305  1.00  0.00           H  
ATOM   3944  CG2 THR B  34      55.909  28.837  28.152  1.00  0.00           C  
ATOM   3945 HG21 THR B  34      56.377  29.547  28.833  1.00  0.00           H  
ATOM   3946 HG22 THR B  34      55.837  27.862  28.632  1.00  0.00           H  
ATOM   3947 HG23 THR B  34      56.531  28.754  27.260  1.00  0.00           H  
ATOM   3948  OG1 THR B  34      54.062  28.393  26.791  1.00  0.00           O  
ATOM   3949  HG1 THR B  34      53.380  28.838  26.252  1.00  0.00           H  
ATOM   3950  C   THR B  34      54.070  30.113  30.133  1.00  0.00           C  
ATOM   3951  O   THR B  34      54.142  31.342  30.114  1.00  0.00           O  
ATOM   3952  N   LEU B  35      54.465  29.387  31.179  1.00  0.00           N  
ATOM   3953  H   LEU B  35      54.328  28.382  31.125  1.00  0.00           H  
ATOM   3954  CA  LEU B  35      55.127  29.887  32.388  1.00  0.00           C  
ATOM   3955  HA  LEU B  35      54.935  30.957  32.481  1.00  0.00           H  
ATOM   3956  CB  LEU B  35      54.486  29.153  33.586  1.00  0.00           C  
ATOM   3957  HB2 LEU B  35      53.405  29.290  33.538  1.00  0.00           H  
ATOM   3958  HB3 LEU B  35      54.685  28.086  33.467  1.00  0.00           H  
ATOM   3959  CG  LEU B  35      54.966  29.575  34.988  1.00  0.00           C  
ATOM   3960  HG  LEU B  35      56.048  29.471  35.056  1.00  0.00           H  
ATOM   3961  CD1 LEU B  35      54.574  31.016  35.318  1.00  0.00           C  
ATOM   3962 HD11 LEU B  35      54.869  31.252  36.340  1.00  0.00           H  
ATOM   3963 HD12 LEU B  35      55.083  31.704  34.647  1.00  0.00           H  
ATOM   3964 HD13 LEU B  35      53.495  31.137  35.223  1.00  0.00           H  
ATOM   3965  CD2 LEU B  35      54.332  28.666  36.042  1.00  0.00           C  
ATOM   3966 HD21 LEU B  35      54.598  27.629  35.840  1.00  0.00           H  
ATOM   3967 HD22 LEU B  35      54.699  28.933  37.034  1.00  0.00           H  
ATOM   3968 HD23 LEU B  35      53.247  28.764  36.023  1.00  0.00           H  
ATOM   3969  C   LEU B  35      56.654  29.677  32.311  1.00  0.00           C  
ATOM   3970  O   LEU B  35      57.119  28.698  31.725  1.00  0.00           O  
ATOM   3971  N   GLN B  36      57.436  30.562  32.933  1.00  0.00           N  
ATOM   3972  H   GLN B  36      57.014  31.410  33.300  1.00  0.00           H  
ATOM   3973  CA  GLN B  36      58.892  30.438  33.057  1.00  0.00           C  
ATOM   3974  HA  GLN B  36      59.146  29.378  33.071  1.00  0.00           H  
ATOM   3975  CB  GLN B  36      59.541  31.061  31.809  1.00  0.00           C  
ATOM   3976  HB2 GLN B  36      59.165  30.533  30.933  1.00  0.00           H  
ATOM   3977  HB3 GLN B  36      59.251  32.107  31.721  1.00  0.00           H  
ATOM   3978  CG  GLN B  36      61.070  30.956  31.829  1.00  0.00           C  
ATOM   3979  HG2 GLN B  36      61.472  31.683  32.533  1.00  0.00           H  
ATOM   3980  HG3 GLN B  36      61.341  29.958  32.175  1.00  0.00           H  
ATOM   3981  CD  GLN B  36      61.727  31.163  30.465  1.00  0.00           C  
ATOM   3982  OE1 GLN B  36      61.160  31.692  29.513  1.00  0.00           O  
ATOM   3983  NE2 GLN B  36      62.961  30.747  30.315  1.00  0.00           N  
ATOM   3984 HE21 GLN B  36      63.387  30.834  29.399  1.00  0.00           H  
ATOM   3985 HE22 GLN B  36      63.482  30.409  31.113  1.00  0.00           H  
ATOM   3986  C   GLN B  36      59.397  31.051  34.379  1.00  0.00           C  
ATOM   3987  O   GLN B  36      58.946  32.130  34.770  1.00  0.00           O  
ATOM   3988  N   ILE B  37      60.309  30.361  35.080  1.00  0.00           N  
ATOM   3989  H   ILE B  37      60.652  29.491  34.682  1.00  0.00           H  
ATOM   3990  CA  ILE B  37      60.688  30.660  36.480  1.00  0.00           C  
ATOM   3991  HA  ILE B  37      60.284  31.634  36.758  1.00  0.00           H  
ATOM   3992  CB  ILE B  37      60.065  29.597  37.427  1.00  0.00           C  
ATOM   3993  HB  ILE B  37      60.445  28.625  37.109  1.00  0.00           H  
ATOM   3994  CG2 ILE B  37      60.493  29.775  38.898  1.00  0.00           C  
ATOM   3995 HG21 ILE B  37      59.935  29.087  39.534  1.00  0.00           H  
ATOM   3996 HG22 ILE B  37      61.552  29.549  39.017  1.00  0.00           H  
ATOM   3997 HG23 ILE B  37      60.305  30.799  39.226  1.00  0.00           H  
ATOM   3998  CG1 ILE B  37      58.521  29.515  37.353  1.00  0.00           C  
ATOM   3999 HG12 ILE B  37      58.218  29.292  36.331  1.00  0.00           H  
ATOM   4000 HG13 ILE B  37      58.193  28.678  37.971  1.00  0.00           H  
ATOM   4001  CD1 ILE B  37      57.757  30.756  37.823  1.00  0.00           C  
ATOM   4002 HD11 ILE B  37      58.033  31.618  37.219  1.00  0.00           H  
ATOM   4003 HD12 ILE B  37      56.688  30.578  37.718  1.00  0.00           H  
ATOM   4004 HD13 ILE B  37      57.969  30.956  38.872  1.00  0.00           H  
ATOM   4005  C   ILE B  37      62.215  30.748  36.679  1.00  0.00           C  
ATOM   4006  O   ILE B  37      62.974  29.982  36.073  1.00  0.00           O  
ATOM   4007  N   THR B  38      62.649  31.624  37.595  1.00  0.00           N  
ATOM   4008  H   THR B  38      61.968  32.275  37.980  1.00  0.00           H  
ATOM   4009  CA  THR B  38      64.034  31.744  38.092  1.00  0.00           C  
ATOM   4010  HA  THR B  38      64.575  30.833  37.845  1.00  0.00           H  
ATOM   4011  CB  THR B  38      64.762  32.920  37.419  1.00  0.00           C  
ATOM   4012  HB  THR B  38      64.266  33.848  37.696  1.00  0.00           H  
ATOM   4013  CG2 THR B  38      66.242  33.032  37.794  1.00  0.00           C  
ATOM   4014 HG21 THR B  38      66.706  33.827  37.210  1.00  0.00           H  
ATOM   4015 HG22 THR B  38      66.345  33.276  38.851  1.00  0.00           H  
ATOM   4016 HG23 THR B  38      66.755  32.093  37.590  1.00  0.00           H  
ATOM   4017  OG1 THR B  38      64.705  32.791  36.018  1.00  0.00           O  
ATOM   4018  HG1 THR B  38      63.779  33.016  35.770  1.00  0.00           H  
ATOM   4019  C   THR B  38      64.058  31.923  39.617  1.00  0.00           C  
ATOM   4020  O   THR B  38      63.287  32.712  40.162  1.00  0.00           O  
ATOM   4021  N   LEU B  39      64.942  31.212  40.323  1.00  0.00           N  
ATOM   4022  H   LEU B  39      65.566  30.593  39.813  1.00  0.00           H  
ATOM   4023  CA  LEU B  39      65.124  31.310  41.778  1.00  0.00           C  
ATOM   4024  HA  LEU B  39      64.136  31.372  42.235  1.00  0.00           H  
ATOM   4025  CB  LEU B  39      65.812  30.021  42.277  1.00  0.00           C  
ATOM   4026  HB2 LEU B  39      65.217  29.162  41.969  1.00  0.00           H  
ATOM   4027  HB3 LEU B  39      66.782  29.946  41.783  1.00  0.00           H  
ATOM   4028  CG  LEU B  39      66.042  29.939  43.801  1.00  0.00           C  
ATOM   4029  HG  LEU B  39      66.622  30.800  44.132  1.00  0.00           H  
ATOM   4030  CD1 LEU B  39      64.731  29.893  44.587  1.00  0.00           C  
ATOM   4031 HD11 LEU B  39      64.163  30.808  44.437  1.00  0.00           H  
ATOM   4032 HD12 LEU B  39      64.130  29.042  44.265  1.00  0.00           H  
ATOM   4033 HD13 LEU B  39      64.941  29.798  45.653  1.00  0.00           H  
ATOM   4034  CD2 LEU B  39      66.835  28.677  44.141  1.00  0.00           C  
ATOM   4035 HD21 LEU B  39      67.805  28.712  43.648  1.00  0.00           H  
ATOM   4036 HD22 LEU B  39      67.000  28.621  45.217  1.00  0.00           H  
ATOM   4037 HD23 LEU B  39      66.291  27.790  43.813  1.00  0.00           H  
ATOM   4038  C   LEU B  39      65.917  32.567  42.187  1.00  0.00           C  
ATOM   4039  O   LEU B  39      66.953  32.870  41.593  1.00  0.00           O  
ATOM   4040  N   SER B  40      65.470  33.249  43.248  1.00  0.00           N  
ATOM   4041  H   SER B  40      64.584  32.968  43.656  1.00  0.00           H  
ATOM   4042  CA  SER B  40      66.182  34.368  43.885  1.00  0.00           C  
ATOM   4043  HA  SER B  40      67.016  34.662  43.248  1.00  0.00           H  
ATOM   4044  CB  SER B  40      65.246  35.583  43.973  1.00  0.00           C  
ATOM   4045  HB2 SER B  40      65.014  35.931  42.966  1.00  0.00           H  
ATOM   4046  HB3 SER B  40      64.314  35.292  44.450  1.00  0.00           H  
ATOM   4047  OG  SER B  40      65.817  36.639  44.717  1.00  0.00           O  
ATOM   4048  HG  SER B  40      66.679  36.865  44.302  1.00  0.00           H  
ATOM   4049  C   SER B  40      66.792  33.983  45.245  1.00  0.00           C  
ATOM   4050  O   SER B  40      68.010  34.066  45.411  1.00  0.00           O  
ATOM   4051  N   GLN B  41      65.989  33.503  46.204  1.00  0.00           N  
ATOM   4052  H   GLN B  41      65.004  33.391  46.000  1.00  0.00           H  
ATOM   4053  CA  GLN B  41      66.446  33.188  47.572  1.00  0.00           C  
ATOM   4054  HA  GLN B  41      67.508  32.937  47.548  1.00  0.00           H  
ATOM   4055  CB  GLN B  41      66.257  34.387  48.522  1.00  0.00           C  
ATOM   4056  HB2 GLN B  41      65.200  34.653  48.557  1.00  0.00           H  
ATOM   4057  HB3 GLN B  41      66.550  34.069  49.524  1.00  0.00           H  
ATOM   4058  CG  GLN B  41      67.073  35.638  48.176  1.00  0.00           C  
ATOM   4059  HG2 GLN B  41      68.126  35.373  48.097  1.00  0.00           H  
ATOM   4060  HG3 GLN B  41      66.744  36.029  47.214  1.00  0.00           H  
ATOM   4061  CD  GLN B  41      66.931  36.742  49.222  1.00  0.00           C  
ATOM   4062  OE1 GLN B  41      66.561  36.545  50.373  1.00  0.00           O  
ATOM   4063  NE2 GLN B  41      67.217  37.969  48.862  1.00  0.00           N  
ATOM   4064 HE21 GLN B  41      67.096  38.687  49.554  1.00  0.00           H  
ATOM   4065 HE22 GLN B  41      67.517  38.160  47.905  1.00  0.00           H  
ATOM   4066  C   GLN B  41      65.704  32.008  48.205  1.00  0.00           C  
ATOM   4067  O   GLN B  41      64.497  31.856  48.013  1.00  0.00           O  
ATOM   4068  N   ILE B  42      66.408  31.267  49.067  1.00  0.00           N  
ATOM   4069  H   ILE B  42      67.395  31.499  49.164  1.00  0.00           H  
ATOM   4070  CA  ILE B  42      65.818  30.550  50.206  1.00  0.00           C  
ATOM   4071  HA  ILE B  42      64.804  30.227  49.961  1.00  0.00           H  
ATOM   4072  CB  ILE B  42      66.650  29.294  50.571  1.00  0.00           C  
ATOM   4073  HB  ILE B  42      67.683  29.606  50.746  1.00  0.00           H  
ATOM   4074  CG2 ILE B  42      66.123  28.636  51.863  1.00  0.00           C  
ATOM   4075 HG21 ILE B  42      66.193  29.321  52.707  1.00  0.00           H  
ATOM   4076 HG22 ILE B  42      65.082  28.337  51.740  1.00  0.00           H  
ATOM   4077 HG23 ILE B  42      66.717  27.758  52.118  1.00  0.00           H  
ATOM   4078  CG1 ILE B  42      66.639  28.275  49.406  1.00  0.00           C  
ATOM   4079 HG12 ILE B  42      65.635  27.866  49.284  1.00  0.00           H  
ATOM   4080 HG13 ILE B  42      66.905  28.782  48.479  1.00  0.00           H  
ATOM   4081  CD1 ILE B  42      67.634  27.120  49.584  1.00  0.00           C  
ATOM   4082 HD11 ILE B  42      67.295  26.441  50.366  1.00  0.00           H  
ATOM   4083 HD12 ILE B  42      67.709  26.566  48.649  1.00  0.00           H  
ATOM   4084 HD13 ILE B  42      68.619  27.509  49.843  1.00  0.00           H  
ATOM   4085  C   ILE B  42      65.745  31.566  51.357  1.00  0.00           C  
ATOM   4086  O   ILE B  42      66.737  31.818  52.048  1.00  0.00           O  
ATOM   4087  N   LYS B  43      64.583  32.211  51.513  1.00  0.00           N  
ATOM   4088  H   LYS B  43      63.795  31.904  50.955  1.00  0.00           H  
ATOM   4089  CA  LYS B  43      64.361  33.268  52.513  1.00  0.00           C  
ATOM   4090  HA  LYS B  43      65.240  33.916  52.538  1.00  0.00           H  
ATOM   4091  CB  LYS B  43      63.144  34.110  52.084  1.00  0.00           C  
ATOM   4092  HB2 LYS B  43      63.369  34.588  51.128  1.00  0.00           H  
ATOM   4093  HB3 LYS B  43      62.295  33.443  51.928  1.00  0.00           H  
ATOM   4094  CG  LYS B  43      62.706  35.198  53.083  1.00  0.00           C  
ATOM   4095  HG2 LYS B  43      61.821  35.681  52.670  1.00  0.00           H  
ATOM   4096  HG3 LYS B  43      62.405  34.727  54.020  1.00  0.00           H  
ATOM   4097  CD  LYS B  43      63.763  36.278  53.377  1.00  0.00           C  
ATOM   4098  HD2 LYS B  43      64.614  35.842  53.902  1.00  0.00           H  
ATOM   4099  HD3 LYS B  43      64.107  36.721  52.441  1.00  0.00           H  
ATOM   4100  CE  LYS B  43      63.111  37.354  54.256  1.00  0.00           C  
ATOM   4101  HE2 LYS B  43      62.227  37.741  53.745  1.00  0.00           H  
ATOM   4102  HE3 LYS B  43      62.773  36.892  55.181  1.00  0.00           H  
ATOM   4103  NZ  LYS B  43      64.020  38.471  54.585  1.00  0.00           N  
ATOM   4104  HZ1 LYS B  43      64.746  38.172  55.233  1.00  0.00           H  
ATOM   4105  HZ2 LYS B  43      64.483  38.845  53.765  1.00  0.00           H  
ATOM   4106  HZ3 LYS B  43      63.501  39.237  55.007  1.00  0.00           H  
ATOM   4107  C   LYS B  43      64.205  32.692  53.922  1.00  0.00           C  
ATOM   4108  O   LYS B  43      64.632  33.330  54.885  1.00  0.00           O  
ATOM   4109  N   ASP B  44      63.612  31.506  54.053  1.00  0.00           N  
ATOM   4110  H   ASP B  44      63.273  31.040  53.218  1.00  0.00           H  
ATOM   4111  CA  ASP B  44      63.464  30.788  55.324  1.00  0.00           C  
ATOM   4112  HA  ASP B  44      64.381  30.923  55.900  1.00  0.00           H  
ATOM   4113  CB  ASP B  44      62.274  31.370  56.114  1.00  0.00           C  
ATOM   4114  HB2 ASP B  44      62.227  32.449  55.965  1.00  0.00           H  
ATOM   4115  HB3 ASP B  44      61.347  30.948  55.728  1.00  0.00           H  
ATOM   4116  CG  ASP B  44      62.342  31.111  57.621  1.00  0.00           C  
ATOM   4117  OD1 ASP B  44      63.378  30.636  58.145  1.00  0.00           O  
ATOM   4118  OD2 ASP B  44      61.355  31.418  58.317  1.00  0.00           O  
ATOM   4119  C   ASP B  44      63.247  29.281  55.102  1.00  0.00           C  
ATOM   4120  O   ASP B  44      62.727  28.873  54.061  1.00  0.00           O  
ATOM   4121  N   MET B  45      63.582  28.462  56.101  1.00  0.00           N  
ATOM   4122  H   MET B  45      63.991  28.863  56.937  1.00  0.00           H  
ATOM   4123  CA  MET B  45      63.198  27.050  56.159  1.00  0.00           C  
ATOM   4124  HA  MET B  45      62.277  26.935  55.590  1.00  0.00           H  
ATOM   4125  CB  MET B  45      64.267  26.163  55.492  1.00  0.00           C  
ATOM   4126  HB2 MET B  45      64.725  26.717  54.671  1.00  0.00           H  
ATOM   4127  HB3 MET B  45      65.051  25.911  56.205  1.00  0.00           H  
ATOM   4128  CG  MET B  45      63.680  24.877  54.894  1.00  0.00           C  
ATOM   4129  HG2 MET B  45      62.889  25.148  54.195  1.00  0.00           H  
ATOM   4130  HG3 MET B  45      64.471  24.392  54.321  1.00  0.00           H  
ATOM   4131  SD  MET B  45      63.021  23.655  56.064  1.00  0.00           S  
ATOM   4132  CE  MET B  45      62.538  22.361  54.889  1.00  0.00           C  
ATOM   4133  HE1 MET B  45      62.203  21.477  55.431  1.00  0.00           H  
ATOM   4134  HE2 MET B  45      61.729  22.726  54.255  1.00  0.00           H  
ATOM   4135  HE3 MET B  45      63.393  22.094  54.268  1.00  0.00           H  
ATOM   4136  C   MET B  45      62.909  26.663  57.616  1.00  0.00           C  
ATOM   4137  O   MET B  45      63.812  26.581  58.448  1.00  0.00           O  
ATOM   4138  N   ASP B  46      61.631  26.465  57.937  1.00  0.00           N  
ATOM   4139  H   ASP B  46      60.962  26.469  57.176  1.00  0.00           H  
ATOM   4140  CA  ASP B  46      61.144  26.053  59.255  1.00  0.00           C  
ATOM   4141  HA  ASP B  46      61.797  26.471  60.025  1.00  0.00           H  
ATOM   4142  CB  ASP B  46      59.724  26.608  59.489  1.00  0.00           C  
ATOM   4143  HB2 ASP B  46      59.032  26.113  58.809  1.00  0.00           H  
ATOM   4144  HB3 ASP B  46      59.418  26.366  60.508  1.00  0.00           H  
ATOM   4145  CG  ASP B  46      59.593  28.120  59.286  1.00  0.00           C  
ATOM   4146  OD1 ASP B  46      60.122  28.911  60.098  1.00  0.00           O  
ATOM   4147  OD2 ASP B  46      58.885  28.561  58.349  1.00  0.00           O  
ATOM   4148  C   ASP B  46      61.192  24.518  59.371  1.00  0.00           C  
ATOM   4149  O   ASP B  46      60.164  23.843  59.263  1.00  0.00           O  
ATOM   4150  N   GLU B  47      62.385  23.937  59.555  1.00  0.00           N  
ATOM   4151  H   GLU B  47      63.206  24.529  59.627  1.00  0.00           H  
ATOM   4152  CA  GLU B  47      62.589  22.478  59.543  1.00  0.00           C  
ATOM   4153  HA  GLU B  47      62.222  22.112  58.584  1.00  0.00           H  
ATOM   4154  CB  GLU B  47      64.091  22.127  59.613  1.00  0.00           C  
ATOM   4155  HB2 GLU B  47      64.644  22.778  58.934  1.00  0.00           H  
ATOM   4156  HB3 GLU B  47      64.449  22.298  60.629  1.00  0.00           H  
ATOM   4157  CG  GLU B  47      64.358  20.662  59.210  1.00  0.00           C  
ATOM   4158  HG2 GLU B  47      63.718  20.005  59.797  1.00  0.00           H  
ATOM   4159  HG3 GLU B  47      64.092  20.533  58.159  1.00  0.00           H  
ATOM   4160  CD  GLU B  47      65.811  20.209  59.418  1.00  0.00           C  
ATOM   4161  OE1 GLU B  47      66.761  20.947  59.065  1.00  0.00           O  
ATOM   4162  OE2 GLU B  47      66.019  19.085  59.945  1.00  0.00           O  
ATOM   4163  C   GLU B  47      61.770  21.758  60.631  1.00  0.00           C  
ATOM   4164  O   GLU B  47      61.366  20.614  60.421  1.00  0.00           O  
ATOM   4165  N   ARG B  48      61.404  22.444  61.730  1.00  0.00           N  
ATOM   4166  H   ARG B  48      61.788  23.381  61.829  1.00  0.00           H  
ATOM   4167  CA  ARG B  48      60.428  21.986  62.745  1.00  0.00           C  
ATOM   4168  HA  ARG B  48      60.892  21.227  63.376  1.00  0.00           H  
ATOM   4169  CB  ARG B  48      60.036  23.194  63.624  1.00  0.00           C  
ATOM   4170  HB2 ARG B  48      60.932  23.582  64.112  1.00  0.00           H  
ATOM   4171  HB3 ARG B  48      59.635  23.980  62.980  1.00  0.00           H  
ATOM   4172  CG  ARG B  48      58.990  22.867  64.708  1.00  0.00           C  
ATOM   4173  HG2 ARG B  48      58.117  22.398  64.253  1.00  0.00           H  
ATOM   4174  HG3 ARG B  48      59.422  22.178  65.432  1.00  0.00           H  
ATOM   4175  CD  ARG B  48      58.520  24.138  65.428  1.00  0.00           C  
ATOM   4176  HD2 ARG B  48      59.351  24.556  65.999  1.00  0.00           H  
ATOM   4177  HD3 ARG B  48      58.223  24.864  64.670  1.00  0.00           H  
ATOM   4178  NE  ARG B  48      57.389  23.853  66.335  1.00  0.00           N  
ATOM   4179  HE  ARG B  48      57.492  23.053  66.946  1.00  0.00           H  
ATOM   4180  CZ  ARG B  48      56.241  24.512  66.411  1.00  0.00           C  
ATOM   4181  NH1 ARG B  48      55.992  25.592  65.727  1.00  0.00           N  
ATOM   4182 HH11 ARG B  48      56.675  25.952  65.074  1.00  0.00           H  
ATOM   4183 HH12 ARG B  48      55.107  26.074  65.873  1.00  0.00           H  
ATOM   4184  NH2 ARG B  48      55.292  24.100  67.197  1.00  0.00           N  
ATOM   4185 HH21 ARG B  48      54.381  24.554  67.142  1.00  0.00           H  
ATOM   4186 HH22 ARG B  48      55.402  23.254  67.746  1.00  0.00           H  
ATOM   4187  C   ARG B  48      59.183  21.349  62.110  1.00  0.00           C  
ATOM   4188  O   ARG B  48      58.787  20.253  62.514  1.00  0.00           O  
ATOM   4189  N   ASN B  49      58.627  22.020  61.097  1.00  0.00           N  
ATOM   4190  H   ASN B  49      59.090  22.875  60.813  1.00  0.00           H  
ATOM   4191  CA  ASN B  49      57.450  21.615  60.321  1.00  0.00           C  
ATOM   4192  HA  ASN B  49      57.053  20.697  60.750  1.00  0.00           H  
ATOM   4193  CB  ASN B  49      56.363  22.697  60.467  1.00  0.00           C  
ATOM   4194  HB2 ASN B  49      56.763  23.668  60.176  1.00  0.00           H  
ATOM   4195  HB3 ASN B  49      55.524  22.461  59.812  1.00  0.00           H  
ATOM   4196  CG  ASN B  49      55.833  22.786  61.883  1.00  0.00           C  
ATOM   4197  OD1 ASN B  49      56.173  23.681  62.647  1.00  0.00           O  
ATOM   4198  ND2 ASN B  49      54.985  21.868  62.271  1.00  0.00           N  
ATOM   4199 HD21 ASN B  49      54.592  21.932  63.197  1.00  0.00           H  
ATOM   4200 HD22 ASN B  49      54.595  21.200  61.603  1.00  0.00           H  
ATOM   4201  C   ASN B  49      57.769  21.299  58.841  1.00  0.00           C  
ATOM   4202  O   ASN B  49      56.854  21.078  58.050  1.00  0.00           O  
ATOM   4203  N   GLN B  50      59.051  21.285  58.458  1.00  0.00           N  
ATOM   4204  H   GLN B  50      59.746  21.453  59.173  1.00  0.00           H  
ATOM   4205  CA  GLN B  50      59.541  21.104  57.083  1.00  0.00           C  
ATOM   4206  HA  GLN B  50      60.605  21.334  57.104  1.00  0.00           H  
ATOM   4207  CB  GLN B  50      59.420  19.622  56.645  1.00  0.00           C  
ATOM   4208  HB2 GLN B  50      58.366  19.340  56.648  1.00  0.00           H  
ATOM   4209  HB3 GLN B  50      59.795  19.527  55.626  1.00  0.00           H  
ATOM   4210  CG  GLN B  50      60.211  18.633  57.529  1.00  0.00           C  
ATOM   4211  HG2 GLN B  50      61.276  18.799  57.363  1.00  0.00           H  
ATOM   4212  HG3 GLN B  50      59.996  18.827  58.579  1.00  0.00           H  
ATOM   4213  CD  GLN B  50      59.910  17.152  57.265  1.00  0.00           C  
ATOM   4214  OE1 GLN B  50      60.130  16.298  58.122  1.00  0.00           O  
ATOM   4215  NE2 GLN B  50      59.385  16.771  56.118  1.00  0.00           N  
ATOM   4216 HE21 GLN B  50      59.217  15.781  55.972  1.00  0.00           H  
ATOM   4217 HE22 GLN B  50      59.152  17.442  55.396  1.00  0.00           H  
ATOM   4218  C   GLN B  50      58.935  22.107  56.067  1.00  0.00           C  
ATOM   4219  O   GLN B  50      58.577  21.712  54.961  1.00  0.00           O  
ATOM   4220  N   ILE B  51      58.795  23.396  56.417  1.00  0.00           N  
ATOM   4221  H   ILE B  51      59.126  23.681  57.332  1.00  0.00           H  
ATOM   4222  CA  ILE B  51      58.218  24.426  55.518  1.00  0.00           C  
ATOM   4223  HA  ILE B  51      57.723  23.926  54.685  1.00  0.00           H  
ATOM   4224  CB  ILE B  51      57.135  25.274  56.229  1.00  0.00           C  
ATOM   4225  HB  ILE B  51      57.624  25.874  56.997  1.00  0.00           H  
ATOM   4226  CG2 ILE B  51      56.478  26.251  55.236  1.00  0.00           C  
ATOM   4227 HG21 ILE B  51      56.145  25.724  54.342  1.00  0.00           H  
ATOM   4228 HG22 ILE B  51      55.615  26.724  55.703  1.00  0.00           H  
ATOM   4229 HG23 ILE B  51      57.185  27.027  54.941  1.00  0.00           H  
ATOM   4230  CG1 ILE B  51      56.044  24.447  56.943  1.00  0.00           C  
ATOM   4231 HG12 ILE B  51      56.506  23.849  57.727  1.00  0.00           H  
ATOM   4232 HG13 ILE B  51      55.352  25.133  57.433  1.00  0.00           H  
ATOM   4233  CD1 ILE B  51      55.233  23.514  56.037  1.00  0.00           C  
ATOM   4234 HD11 ILE B  51      54.437  23.057  56.621  1.00  0.00           H  
ATOM   4235 HD12 ILE B  51      54.780  24.064  55.214  1.00  0.00           H  
ATOM   4236 HD13 ILE B  51      55.877  22.726  55.650  1.00  0.00           H  
ATOM   4237  C   ILE B  51      59.298  25.336  54.910  1.00  0.00           C  
ATOM   4238  O   ILE B  51      60.018  26.016  55.642  1.00  0.00           O  
ATOM   4239  N   LEU B  52      59.364  25.425  53.579  1.00  0.00           N  
ATOM   4240  H   LEU B  52      58.678  24.902  53.041  1.00  0.00           H  
ATOM   4241  CA  LEU B  52      60.222  26.347  52.821  1.00  0.00           C  
ATOM   4242  HA  LEU B  52      61.117  26.576  53.401  1.00  0.00           H  
ATOM   4243  CB  LEU B  52      60.647  25.628  51.524  1.00  0.00           C  
ATOM   4244  HB2 LEU B  52      61.313  24.805  51.783  1.00  0.00           H  
ATOM   4245  HB3 LEU B  52      59.749  25.200  51.075  1.00  0.00           H  
ATOM   4246  CG  LEU B  52      61.328  26.503  50.453  1.00  0.00           C  
ATOM   4247  HG  LEU B  52      60.724  27.384  50.245  1.00  0.00           H  
ATOM   4248  CD1 LEU B  52      62.727  26.948  50.879  1.00  0.00           C  
ATOM   4249 HD11 LEU B  52      63.176  27.551  50.090  1.00  0.00           H  
ATOM   4250 HD12 LEU B  52      62.666  27.555  51.781  1.00  0.00           H  
ATOM   4251 HD13 LEU B  52      63.356  26.080  51.075  1.00  0.00           H  
ATOM   4252  CD2 LEU B  52      61.446  25.727  49.146  1.00  0.00           C  
ATOM   4253 HD21 LEU B  52      61.864  26.378  48.379  1.00  0.00           H  
ATOM   4254 HD22 LEU B  52      62.086  24.856  49.287  1.00  0.00           H  
ATOM   4255 HD23 LEU B  52      60.458  25.401  48.821  1.00  0.00           H  
ATOM   4256  C   LEU B  52      59.505  27.670  52.500  1.00  0.00           C  
ATOM   4257  O   LEU B  52      58.367  27.649  52.031  1.00  0.00           O  
ATOM   4258  N   THR B  53      60.213  28.798  52.628  1.00  0.00           N  
ATOM   4259  H   THR B  53      61.138  28.734  53.048  1.00  0.00           H  
ATOM   4260  CA  THR B  53      59.830  30.111  52.071  1.00  0.00           C  
ATOM   4261  HA  THR B  53      58.863  30.033  51.575  1.00  0.00           H  
ATOM   4262  CB  THR B  53      59.703  31.168  53.179  1.00  0.00           C  
ATOM   4263  HB  THR B  53      60.682  31.336  53.626  1.00  0.00           H  
ATOM   4264  CG2 THR B  53      59.164  32.502  52.660  1.00  0.00           C  
ATOM   4265 HG21 THR B  53      59.857  32.942  51.946  1.00  0.00           H  
ATOM   4266 HG22 THR B  53      58.197  32.349  52.178  1.00  0.00           H  
ATOM   4267 HG23 THR B  53      59.041  33.193  53.495  1.00  0.00           H  
ATOM   4268  OG1 THR B  53      58.809  30.746  54.184  1.00  0.00           O  
ATOM   4269  HG1 THR B  53      59.152  29.908  54.563  1.00  0.00           H  
ATOM   4270  C   THR B  53      60.871  30.569  51.042  1.00  0.00           C  
ATOM   4271  O   THR B  53      62.061  30.656  51.360  1.00  0.00           O  
ATOM   4272  N   ALA B  54      60.445  30.892  49.816  1.00  0.00           N  
ATOM   4273  H   ALA B  54      59.446  30.868  49.626  1.00  0.00           H  
ATOM   4274  CA  ALA B  54      61.338  31.169  48.686  1.00  0.00           C  
ATOM   4275  HA  ALA B  54      62.321  31.421  49.081  1.00  0.00           H  
ATOM   4276  CB  ALA B  54      61.494  29.890  47.854  1.00  0.00           C  
ATOM   4277  HB1 ALA B  54      62.191  30.066  47.034  1.00  0.00           H  
ATOM   4278  HB2 ALA B  54      61.883  29.086  48.479  1.00  0.00           H  
ATOM   4279  HB3 ALA B  54      60.528  29.591  47.444  1.00  0.00           H  
ATOM   4280  C   ALA B  54      60.891  32.359  47.814  1.00  0.00           C  
ATOM   4281  O   ALA B  54      59.700  32.570  47.569  1.00  0.00           O  
ATOM   4282  N   TYR B  55      61.872  33.122  47.323  1.00  0.00           N  
ATOM   4283  H   TYR B  55      62.825  32.841  47.532  1.00  0.00           H  
ATOM   4284  CA  TYR B  55      61.686  34.238  46.387  1.00  0.00           C  
ATOM   4285  HA  TYR B  55      60.658  34.601  46.437  1.00  0.00           H  
ATOM   4286  CB  TYR B  55      62.628  35.396  46.742  1.00  0.00           C  
ATOM   4287  HB2 TYR B  55      63.652  35.027  46.695  1.00  0.00           H  
ATOM   4288  HB3 TYR B  55      62.527  36.157  45.968  1.00  0.00           H  
ATOM   4289  CG  TYR B  55      62.453  36.103  48.074  1.00  0.00           C  
ATOM   4290  CD1 TYR B  55      61.305  35.934  48.879  1.00  0.00           C  
ATOM   4291  HD1 TYR B  55      60.520  35.251  48.590  1.00  0.00           H  
ATOM   4292  CE1 TYR B  55      61.151  36.698  50.052  1.00  0.00           C  
ATOM   4293  HE1 TYR B  55      60.262  36.594  50.656  1.00  0.00           H  
ATOM   4294  CZ  TYR B  55      62.152  37.618  50.429  1.00  0.00           C  
ATOM   4295  OH  TYR B  55      61.993  38.391  51.528  1.00  0.00           O  
ATOM   4296  HH  TYR B  55      61.179  38.154  52.012  1.00  0.00           H  
ATOM   4297  CE2 TYR B  55      63.312  37.762  49.645  1.00  0.00           C  
ATOM   4298  HE2 TYR B  55      64.087  38.449  49.951  1.00  0.00           H  
ATOM   4299  CD2 TYR B  55      63.451  37.017  48.463  1.00  0.00           C  
ATOM   4300  HD2 TYR B  55      64.321  37.165  47.836  1.00  0.00           H  
ATOM   4301  C   TYR B  55      61.962  33.809  44.942  1.00  0.00           C  
ATOM   4302  O   TYR B  55      62.956  33.124  44.679  1.00  0.00           O  
ATOM   4303  N   LEU B  56      61.134  34.275  44.003  1.00  0.00           N  
ATOM   4304  H   LEU B  56      60.359  34.866  44.298  1.00  0.00           H  
ATOM   4305  CA  LEU B  56      61.216  33.970  42.572  1.00  0.00           C  
ATOM   4306  HA  LEU B  56      62.150  33.447  42.364  1.00  0.00           H  
ATOM   4307  CB  LEU B  56      60.042  33.054  42.162  1.00  0.00           C  
ATOM   4308  HB2 LEU B  56      59.117  33.613  42.308  1.00  0.00           H  
ATOM   4309  HB3 LEU B  56      60.128  32.840  41.095  1.00  0.00           H  
ATOM   4310  CG  LEU B  56      59.914  31.715  42.913  1.00  0.00           C  
ATOM   4311  HG  LEU B  56      59.798  31.901  43.981  1.00  0.00           H  
ATOM   4312  CD1 LEU B  56      58.669  30.977  42.419  1.00  0.00           C  
ATOM   4313 HD11 LEU B  56      58.540  30.057  42.990  1.00  0.00           H  
ATOM   4314 HD12 LEU B  56      57.789  31.603  42.562  1.00  0.00           H  
ATOM   4315 HD13 LEU B  56      58.767  30.735  41.361  1.00  0.00           H  
ATOM   4316  CD2 LEU B  56      61.122  30.803  42.692  1.00  0.00           C  
ATOM   4317 HD21 LEU B  56      62.005  31.252  43.139  1.00  0.00           H  
ATOM   4318 HD22 LEU B  56      60.949  29.840  43.173  1.00  0.00           H  
ATOM   4319 HD23 LEU B  56      61.292  30.654  41.627  1.00  0.00           H  
ATOM   4320  C   LEU B  56      61.201  35.239  41.703  1.00  0.00           C  
ATOM   4321  O   LEU B  56      60.654  36.279  42.086  1.00  0.00           O  
ATOM   4322  N   TRP B  57      61.747  35.112  40.496  1.00  0.00           N  
ATOM   4323  H   TRP B  57      62.212  34.233  40.290  1.00  0.00           H  
ATOM   4324  CA  TRP B  57      61.399  35.931  39.333  1.00  0.00           C  
ATOM   4325  HA  TRP B  57      60.800  36.784  39.652  1.00  0.00           H  
ATOM   4326  CB  TRP B  57      62.666  36.471  38.651  1.00  0.00           C  
ATOM   4327  HB2 TRP B  57      63.109  35.664  38.069  1.00  0.00           H  
ATOM   4328  HB3 TRP B  57      62.376  37.250  37.948  1.00  0.00           H  
ATOM   4329  CG  TRP B  57      63.726  37.029  39.559  1.00  0.00           C  
ATOM   4330  CD1 TRP B  57      64.974  36.525  39.703  1.00  0.00           C  
ATOM   4331  HD1 TRP B  57      65.357  35.660  39.173  1.00  0.00           H  
ATOM   4332  NE1 TRP B  57      65.672  37.270  40.632  1.00  0.00           N  
ATOM   4333  HE1 TRP B  57      66.654  37.116  40.866  1.00  0.00           H  
ATOM   4334  CE2 TRP B  57      64.892  38.268  41.168  1.00  0.00           C  
ATOM   4335  CZ2 TRP B  57      65.127  39.230  42.159  1.00  0.00           C  
ATOM   4336  HZ2 TRP B  57      66.070  39.245  42.685  1.00  0.00           H  
ATOM   4337  CH2 TRP B  57      64.124  40.163  42.462  1.00  0.00           C  
ATOM   4338  HH2 TRP B  57      64.288  40.911  43.229  1.00  0.00           H  
ATOM   4339  CZ3 TRP B  57      62.909  40.131  41.758  1.00  0.00           C  
ATOM   4340  HZ3 TRP B  57      62.152  40.870  41.987  1.00  0.00           H  
ATOM   4341  CE3 TRP B  57      62.672  39.144  40.778  1.00  0.00           C  
ATOM   4342  HE3 TRP B  57      61.729  39.123  40.249  1.00  0.00           H  
ATOM   4343  CD2 TRP B  57      63.654  38.177  40.464  1.00  0.00           C  
ATOM   4344  C   TRP B  57      60.545  35.082  38.377  1.00  0.00           C  
ATOM   4345  O   TRP B  57      60.772  33.874  38.247  1.00  0.00           O  
ATOM   4346  N   ILE B  58      59.548  35.691  37.734  1.00  0.00           N  
ATOM   4347  H   ILE B  58      59.403  36.686  37.886  1.00  0.00           H  
ATOM   4348  CA  ILE B  58      58.542  35.008  36.907  1.00  0.00           C  
ATOM   4349  HA  ILE B  58      58.876  33.987  36.719  1.00  0.00           H  
ATOM   4350  CB  ILE B  58      57.179  34.918  37.654  1.00  0.00           C  
ATOM   4351  HB  ILE B  58      56.836  35.927  37.885  1.00  0.00           H  
ATOM   4352  CG2 ILE B  58      56.090  34.280  36.764  1.00  0.00           C  
ATOM   4353 HG21 ILE B  58      55.143  34.229  37.299  1.00  0.00           H  
ATOM   4354 HG22 ILE B  58      55.904  34.904  35.891  1.00  0.00           H  
ATOM   4355 HG23 ILE B  58      56.393  33.281  36.450  1.00  0.00           H  
ATOM   4356  CG1 ILE B  58      57.366  34.166  38.998  1.00  0.00           C  
ATOM   4357 HG12 ILE B  58      58.045  33.329  38.850  1.00  0.00           H  
ATOM   4358 HG13 ILE B  58      57.843  34.846  39.705  1.00  0.00           H  
ATOM   4359  CD1 ILE B  58      56.093  33.621  39.662  1.00  0.00           C  
ATOM   4360 HD11 ILE B  58      56.345  33.202  40.636  1.00  0.00           H  
ATOM   4361 HD12 ILE B  58      55.366  34.424  39.790  1.00  0.00           H  
ATOM   4362 HD13 ILE B  58      55.659  32.825  39.058  1.00  0.00           H  
ATOM   4363  C   ILE B  58      58.419  35.692  35.541  1.00  0.00           C  
ATOM   4364  O   ILE B  58      58.519  36.917  35.427  1.00  0.00           O  
ATOM   4365  N   ARG B  59      58.163  34.884  34.507  1.00  0.00           N  
ATOM   4366  H   ARG B  59      58.188  33.882  34.684  1.00  0.00           H  
ATOM   4367  CA  ARG B  59      57.686  35.306  33.187  1.00  0.00           C  
ATOM   4368  HA  ARG B  59      57.379  36.349  33.247  1.00  0.00           H  
ATOM   4369  CB  ARG B  59      58.849  35.229  32.183  1.00  0.00           C  
ATOM   4370  HB2 ARG B  59      59.555  36.014  32.444  1.00  0.00           H  
ATOM   4371  HB3 ARG B  59      59.361  34.273  32.289  1.00  0.00           H  
ATOM   4372  CG  ARG B  59      58.421  35.401  30.717  1.00  0.00           C  
ATOM   4373  HG2 ARG B  59      57.858  34.518  30.420  1.00  0.00           H  
ATOM   4374  HG3 ARG B  59      57.778  36.277  30.622  1.00  0.00           H  
ATOM   4375  CD  ARG B  59      59.621  35.542  29.768  1.00  0.00           C  
ATOM   4376  HD2 ARG B  59      60.357  34.777  30.014  1.00  0.00           H  
ATOM   4377  HD3 ARG B  59      59.276  35.383  28.744  1.00  0.00           H  
ATOM   4378  NE  ARG B  59      60.224  36.881  29.863  1.00  0.00           N  
ATOM   4379  HE  ARG B  59      59.913  37.475  30.629  1.00  0.00           H  
ATOM   4380  CZ  ARG B  59      61.106  37.448  29.064  1.00  0.00           C  
ATOM   4381  NH1 ARG B  59      61.680  36.810  28.089  1.00  0.00           N  
ATOM   4382 HH11 ARG B  59      61.632  35.804  28.073  1.00  0.00           H  
ATOM   4383 HH12 ARG B  59      62.245  37.295  27.403  1.00  0.00           H  
ATOM   4384  NH2 ARG B  59      61.417  38.696  29.239  1.00  0.00           N  
ATOM   4385 HH21 ARG B  59      60.989  39.205  30.011  1.00  0.00           H  
ATOM   4386 HH22 ARG B  59      62.165  39.115  28.708  1.00  0.00           H  
ATOM   4387  C   ARG B  59      56.456  34.482  32.794  1.00  0.00           C  
ATOM   4388  O   ARG B  59      56.441  33.263  32.965  1.00  0.00           O  
ATOM   4389  N   GLN B  60      55.432  35.143  32.258  1.00  0.00           N  
ATOM   4390  H   GLN B  60      55.506  36.152  32.200  1.00  0.00           H  
ATOM   4391  CA  GLN B  60      54.229  34.518  31.687  1.00  0.00           C  
ATOM   4392  HA  GLN B  60      54.362  33.435  31.664  1.00  0.00           H  
ATOM   4393  CB  GLN B  60      52.994  34.819  32.563  1.00  0.00           C  
ATOM   4394  HB2 GLN B  60      52.907  35.898  32.702  1.00  0.00           H  
ATOM   4395  HB3 GLN B  60      52.101  34.456  32.053  1.00  0.00           H  
ATOM   4396  CG  GLN B  60      53.080  34.137  33.941  1.00  0.00           C  
ATOM   4397  HG2 GLN B  60      53.112  33.059  33.791  1.00  0.00           H  
ATOM   4398  HG3 GLN B  60      54.005  34.437  34.431  1.00  0.00           H  
ATOM   4399  CD  GLN B  60      51.927  34.451  34.899  1.00  0.00           C  
ATOM   4400  OE1 GLN B  60      50.886  34.995  34.556  1.00  0.00           O  
ATOM   4401  NE2 GLN B  60      52.068  34.081  36.154  1.00  0.00           N  
ATOM   4402 HE21 GLN B  60      51.366  34.371  36.818  1.00  0.00           H  
ATOM   4403 HE22 GLN B  60      52.940  33.701  36.470  1.00  0.00           H  
ATOM   4404  C   GLN B  60      54.052  34.974  30.229  1.00  0.00           C  
ATOM   4405  O   GLN B  60      54.314  36.138  29.920  1.00  0.00           O  
ATOM   4406  N   ILE B  61      53.663  34.057  29.335  1.00  0.00           N  
ATOM   4407  H   ILE B  61      53.527  33.106  29.665  1.00  0.00           H  
ATOM   4408  CA  ILE B  61      53.671  34.238  27.871  1.00  0.00           C  
ATOM   4409  HA  ILE B  61      53.735  35.300  27.638  1.00  0.00           H  
ATOM   4410  CB  ILE B  61      54.901  33.526  27.244  1.00  0.00           C  
ATOM   4411  HB  ILE B  61      54.803  32.463  27.462  1.00  0.00           H  
ATOM   4412  CG2 ILE B  61      54.909  33.699  25.715  1.00  0.00           C  
ATOM   4413 HG21 ILE B  61      54.948  34.762  25.469  1.00  0.00           H  
ATOM   4414 HG22 ILE B  61      55.770  33.201  25.273  1.00  0.00           H  
ATOM   4415 HG23 ILE B  61      54.020  33.257  25.268  1.00  0.00           H  
ATOM   4416  CG1 ILE B  61      56.261  33.994  27.814  1.00  0.00           C  
ATOM   4417 HG12 ILE B  61      56.514  34.968  27.398  1.00  0.00           H  
ATOM   4418 HG13 ILE B  61      56.193  34.094  28.894  1.00  0.00           H  
ATOM   4419  CD1 ILE B  61      57.408  33.007  27.546  1.00  0.00           C  
ATOM   4420 HD11 ILE B  61      57.620  32.938  26.480  1.00  0.00           H  
ATOM   4421 HD12 ILE B  61      58.309  33.350  28.054  1.00  0.00           H  
ATOM   4422 HD13 ILE B  61      57.147  32.020  27.930  1.00  0.00           H  
ATOM   4423  C   ILE B  61      52.373  33.685  27.258  1.00  0.00           C  
ATOM   4424  O   ILE B  61      52.012  32.536  27.525  1.00  0.00           O  
ATOM   4425  N   TRP B  62      51.684  34.469  26.422  1.00  0.00           N  
ATOM   4426  H   TRP B  62      52.035  35.406  26.235  1.00  0.00           H  
ATOM   4427  CA  TRP B  62      50.490  34.045  25.666  1.00  0.00           C  
ATOM   4428  HA  TRP B  62      50.669  33.049  25.259  1.00  0.00           H  
ATOM   4429  CB  TRP B  62      49.264  33.973  26.596  1.00  0.00           C  
ATOM   4430  HB2 TRP B  62      48.441  33.516  26.046  1.00  0.00           H  
ATOM   4431  HB3 TRP B  62      49.499  33.301  27.419  1.00  0.00           H  
ATOM   4432  CG  TRP B  62      48.777  35.267  27.184  1.00  0.00           C  
ATOM   4433  CD1 TRP B  62      47.775  36.024  26.679  1.00  0.00           C  
ATOM   4434  HD1 TRP B  62      47.205  35.782  25.789  1.00  0.00           H  
ATOM   4435  NE1 TRP B  62      47.613  37.157  27.452  1.00  0.00           N  
ATOM   4436  HE1 TRP B  62      46.946  37.888  27.242  1.00  0.00           H  
ATOM   4437  CE2 TRP B  62      48.510  37.194  28.496  1.00  0.00           C  
ATOM   4438  CZ2 TRP B  62      48.747  38.125  29.517  1.00  0.00           C  
ATOM   4439  HZ2 TRP B  62      48.159  39.028  29.575  1.00  0.00           H  
ATOM   4440  CH2 TRP B  62      49.772  37.881  30.445  1.00  0.00           C  
ATOM   4441  HH2 TRP B  62      49.976  38.599  31.227  1.00  0.00           H  
ATOM   4442  CZ3 TRP B  62      50.532  36.703  30.346  1.00  0.00           C  
ATOM   4443  HZ3 TRP B  62      51.325  36.524  31.055  1.00  0.00           H  
ATOM   4444  CE3 TRP B  62      50.277  35.767  29.323  1.00  0.00           C  
ATOM   4445  HE3 TRP B  62      50.866  34.866  29.262  1.00  0.00           H  
ATOM   4446  CD2 TRP B  62      49.269  35.993  28.358  1.00  0.00           C  
ATOM   4447  C   TRP B  62      50.203  34.986  24.482  1.00  0.00           C  
ATOM   4448  O   TRP B  62      50.715  36.101  24.440  1.00  0.00           O  
ATOM   4449  N   HIE B  63      49.371  34.570  23.522  1.00  0.00           N  
ATOM   4450  H   HIE B  63      48.992  33.632  23.572  1.00  0.00           H  
ATOM   4451  CA  HIE B  63      48.867  35.462  22.463  1.00  0.00           C  
ATOM   4452  HA  HIE B  63      49.541  36.311  22.366  1.00  0.00           H  
ATOM   4453  CB  HIE B  63      48.849  34.753  21.105  1.00  0.00           C  
ATOM   4454  HB2 HIE B  63      48.437  33.751  21.231  1.00  0.00           H  
ATOM   4455  HB3 HIE B  63      48.179  35.295  20.439  1.00  0.00           H  
ATOM   4456  CG  HIE B  63      50.193  34.664  20.422  1.00  0.00           C  
ATOM   4457  ND1 HIE B  63      51.138  33.648  20.595  1.00  0.00           N  
ATOM   4458  CE1 HIE B  63      52.121  33.908  19.715  1.00  0.00           C  
ATOM   4459  HE1 HIE B  63      53.003  33.294  19.575  1.00  0.00           H  
ATOM   4460  NE2 HIE B  63      51.850  35.024  19.019  1.00  0.00           N  
ATOM   4461  HE2 HIE B  63      52.438  35.428  18.291  1.00  0.00           H  
ATOM   4462  CD2 HIE B  63      50.632  35.505  19.442  1.00  0.00           C  
ATOM   4463  HD2 HIE B  63      50.094  36.353  19.042  1.00  0.00           H  
ATOM   4464  C   HIE B  63      47.478  36.037  22.771  1.00  0.00           C  
ATOM   4465  O   HIE B  63      46.588  35.333  23.254  1.00  0.00           O  
ATOM   4466  N   ASP B  64      47.266  37.303  22.414  1.00  0.00           N  
ATOM   4467  H   ASP B  64      48.057  37.832  22.059  1.00  0.00           H  
ATOM   4468  CA  ASP B  64      45.959  37.971  22.371  1.00  0.00           C  
ATOM   4469  HA  ASP B  64      45.250  37.402  22.973  1.00  0.00           H  
ATOM   4470  CB  ASP B  64      46.107  39.354  23.028  1.00  0.00           C  
ATOM   4471  HB2 ASP B  64      46.566  39.220  24.008  1.00  0.00           H  
ATOM   4472  HB3 ASP B  64      46.779  39.965  22.423  1.00  0.00           H  
ATOM   4473  CG  ASP B  64      44.782  40.098  23.207  1.00  0.00           C  
ATOM   4474  OD1 ASP B  64      44.070  40.296  22.196  1.00  0.00           O  
ATOM   4475  OD2 ASP B  64      44.458  40.458  24.361  1.00  0.00           O  
ATOM   4476  C   ASP B  64      45.418  38.021  20.924  1.00  0.00           C  
ATOM   4477  O   ASP B  64      46.140  38.382  19.988  1.00  0.00           O  
ATOM   4478  N   ALA B  65      44.155  37.627  20.720  1.00  0.00           N  
ATOM   4479  H   ALA B  65      43.615  37.310  21.514  1.00  0.00           H  
ATOM   4480  CA  ALA B  65      43.521  37.554  19.397  1.00  0.00           C  
ATOM   4481  HA  ALA B  65      44.242  37.128  18.697  1.00  0.00           H  
ATOM   4482  CB  ALA B  65      42.337  36.583  19.499  1.00  0.00           C  
ATOM   4483  HB1 ALA B  65      42.686  35.615  19.862  1.00  0.00           H  
ATOM   4484  HB2 ALA B  65      41.583  36.979  20.181  1.00  0.00           H  
ATOM   4485  HB3 ALA B  65      41.890  36.440  18.514  1.00  0.00           H  
ATOM   4486  C   ALA B  65      43.073  38.914  18.809  1.00  0.00           C  
ATOM   4487  O   ALA B  65      42.688  38.970  17.636  1.00  0.00           O  
ATOM   4488  N   TYR B  66      43.096  39.994  19.598  1.00  0.00           N  
ATOM   4489  H   TYR B  66      43.442  39.876  20.549  1.00  0.00           H  
ATOM   4490  CA  TYR B  66      42.568  41.322  19.251  1.00  0.00           C  
ATOM   4491  HA  TYR B  66      42.172  41.305  18.235  1.00  0.00           H  
ATOM   4492  CB  TYR B  66      41.418  41.669  20.205  1.00  0.00           C  
ATOM   4493  HB2 TYR B  66      41.820  41.771  21.214  1.00  0.00           H  
ATOM   4494  HB3 TYR B  66      41.015  42.642  19.922  1.00  0.00           H  
ATOM   4495  CG  TYR B  66      40.278  40.671  20.235  1.00  0.00           C  
ATOM   4496  CD1 TYR B  66      39.234  40.770  19.296  1.00  0.00           C  
ATOM   4497  HD1 TYR B  66      39.259  41.543  18.538  1.00  0.00           H  
ATOM   4498  CE1 TYR B  66      38.145  39.879  19.356  1.00  0.00           C  
ATOM   4499  HE1 TYR B  66      37.336  39.961  18.646  1.00  0.00           H  
ATOM   4500  CZ  TYR B  66      38.101  38.886  20.357  1.00  0.00           C  
ATOM   4501  OH  TYR B  66      37.054  38.022  20.413  1.00  0.00           O  
ATOM   4502  HH  TYR B  66      37.277  37.257  20.967  1.00  0.00           H  
ATOM   4503  CE2 TYR B  66      39.149  38.787  21.297  1.00  0.00           C  
ATOM   4504  HE2 TYR B  66      39.105  38.039  22.073  1.00  0.00           H  
ATOM   4505  CD2 TYR B  66      40.235  39.681  21.236  1.00  0.00           C  
ATOM   4506  HD2 TYR B  66      41.035  39.620  21.966  1.00  0.00           H  
ATOM   4507  C   TYR B  66      43.623  42.438  19.312  1.00  0.00           C  
ATOM   4508  O   TYR B  66      43.561  43.384  18.525  1.00  0.00           O  
ATOM   4509  N   LEU B  67      44.603  42.343  20.217  1.00  0.00           N  
ATOM   4510  H   LEU B  67      44.555  41.568  20.878  1.00  0.00           H  
ATOM   4511  CA  LEU B  67      45.716  43.296  20.354  1.00  0.00           C  
ATOM   4512  HA  LEU B  67      45.332  44.291  20.148  1.00  0.00           H  
ATOM   4513  CB  LEU B  67      46.231  43.301  21.808  1.00  0.00           C  
ATOM   4514  HB2 LEU B  67      46.638  42.316  22.036  1.00  0.00           H  
ATOM   4515  HB3 LEU B  67      47.047  44.019  21.877  1.00  0.00           H  
ATOM   4516  CG  LEU B  67      45.186  43.666  22.882  1.00  0.00           C  
ATOM   4517  HG  LEU B  67      44.383  42.933  22.877  1.00  0.00           H  
ATOM   4518  CD1 LEU B  67      45.854  43.657  24.257  1.00  0.00           C  
ATOM   4519 HD11 LEU B  67      45.117  43.901  25.020  1.00  0.00           H  
ATOM   4520 HD12 LEU B  67      46.238  42.658  24.463  1.00  0.00           H  
ATOM   4521 HD13 LEU B  67      46.670  44.378  24.290  1.00  0.00           H  
ATOM   4522  CD2 LEU B  67      44.577  45.054  22.667  1.00  0.00           C  
ATOM   4523 HD21 LEU B  67      45.364  45.805  22.627  1.00  0.00           H  
ATOM   4524 HD22 LEU B  67      43.996  45.068  21.747  1.00  0.00           H  
ATOM   4525 HD23 LEU B  67      43.901  45.283  23.492  1.00  0.00           H  
ATOM   4526  C   LEU B  67      46.827  43.057  19.306  1.00  0.00           C  
ATOM   4527  O   LEU B  67      48.003  42.928  19.633  1.00  0.00           O  
ATOM   4528  N   THR B  68      46.444  42.969  18.029  1.00  0.00           N  
ATOM   4529  H   THR B  68      45.461  43.121  17.835  1.00  0.00           H  
ATOM   4530  CA  THR B  68      47.300  42.530  16.911  1.00  0.00           C  
ATOM   4531  HA  THR B  68      48.338  42.738  17.175  1.00  0.00           H  
ATOM   4532  CB  THR B  68      47.199  41.002  16.725  1.00  0.00           C  
ATOM   4533  HB  THR B  68      47.697  40.520  17.565  1.00  0.00           H  
ATOM   4534  CG2 THR B  68      45.766  40.468  16.654  1.00  0.00           C  
ATOM   4535 HG21 THR B  68      45.788  39.388  16.503  1.00  0.00           H  
ATOM   4536 HG22 THR B  68      45.254  40.653  17.596  1.00  0.00           H  
ATOM   4537 HG23 THR B  68      45.218  40.945  15.842  1.00  0.00           H  
ATOM   4538  OG1 THR B  68      47.828  40.591  15.532  1.00  0.00           O  
ATOM   4539  HG1 THR B  68      48.755  40.903  15.571  1.00  0.00           H  
ATOM   4540  C   THR B  68      47.003  43.311  15.622  1.00  0.00           C  
ATOM   4541  O   THR B  68      45.855  43.693  15.358  1.00  0.00           O  
ATOM   4542  N   TRP B  69      48.049  43.583  14.833  1.00  0.00           N  
ATOM   4543  H   TRP B  69      48.943  43.158  15.062  1.00  0.00           H  
ATOM   4544  CA  TRP B  69      48.047  44.507  13.689  1.00  0.00           C  
ATOM   4545  HA  TRP B  69      47.054  44.521  13.241  1.00  0.00           H  
ATOM   4546  CB  TRP B  69      48.363  45.931  14.191  1.00  0.00           C  
ATOM   4547  HB2 TRP B  69      48.191  46.628  13.372  1.00  0.00           H  
ATOM   4548  HB3 TRP B  69      47.648  46.190  14.973  1.00  0.00           H  
ATOM   4549  CG  TRP B  69      49.749  46.172  14.724  1.00  0.00           C  
ATOM   4550  CD1 TRP B  69      50.787  46.675  14.016  1.00  0.00           C  
ATOM   4551  HD1 TRP B  69      50.743  46.970  12.976  1.00  0.00           H  
ATOM   4552  NE1 TRP B  69      51.911  46.755  14.815  1.00  0.00           N  
ATOM   4553  HE1 TRP B  69      52.814  47.097  14.485  1.00  0.00           H  
ATOM   4554  CE2 TRP B  69      51.656  46.303  16.090  1.00  0.00           C  
ATOM   4555  CZ2 TRP B  69      52.455  46.174  17.237  1.00  0.00           C  
ATOM   4556  HZ2 TRP B  69      53.489  46.482  17.212  1.00  0.00           H  
ATOM   4557  CH2 TRP B  69      51.892  45.632  18.405  1.00  0.00           C  
ATOM   4558  HH2 TRP B  69      52.496  45.504  19.293  1.00  0.00           H  
ATOM   4559  CZ3 TRP B  69      50.540  45.246  18.415  1.00  0.00           C  
ATOM   4560  HZ3 TRP B  69      50.107  44.817  19.309  1.00  0.00           H  
ATOM   4561  CE3 TRP B  69      49.742  45.401  17.264  1.00  0.00           C  
ATOM   4562  HE3 TRP B  69      48.703  45.113  17.298  1.00  0.00           H  
ATOM   4563  CD2 TRP B  69      50.280  45.917  16.065  1.00  0.00           C  
ATOM   4564  C   TRP B  69      49.034  44.083  12.583  1.00  0.00           C  
ATOM   4565  O   TRP B  69      49.776  43.109  12.721  1.00  0.00           O  
ATOM   4566  N   ASP B  70      49.043  44.825  11.472  1.00  0.00           N  
ATOM   4567  H   ASP B  70      48.399  45.600  11.415  1.00  0.00           H  
ATOM   4568  CA  ASP B  70      50.013  44.699  10.376  1.00  0.00           C  
ATOM   4569  HA  ASP B  70      50.610  43.798  10.523  1.00  0.00           H  
ATOM   4570  CB  ASP B  70      49.243  44.536   9.056  1.00  0.00           C  
ATOM   4571  HB2 ASP B  70      48.566  43.686   9.161  1.00  0.00           H  
ATOM   4572  HB3 ASP B  70      48.634  45.426   8.891  1.00  0.00           H  
ATOM   4573  CG  ASP B  70      50.107  44.301   7.812  1.00  0.00           C  
ATOM   4574  OD1 ASP B  70      51.361  44.292   7.887  1.00  0.00           O  
ATOM   4575  OD2 ASP B  70      49.502  44.100   6.732  1.00  0.00           O  
ATOM   4576  C   ASP B  70      50.967  45.909  10.355  1.00  0.00           C  
ATOM   4577  O   ASP B  70      50.525  47.060  10.354  1.00  0.00           O  
ATOM   4578  N   ARG B  71      52.280  45.657  10.331  1.00  0.00           N  
ATOM   4579  H   ARG B  71      52.558  44.682  10.285  1.00  0.00           H  
ATOM   4580  CA  ARG B  71      53.355  46.666  10.368  1.00  0.00           C  
ATOM   4581  HA  ARG B  71      53.289  47.228  11.302  1.00  0.00           H  
ATOM   4582  CB  ARG B  71      54.708  45.930  10.330  1.00  0.00           C  
ATOM   4583  HB2 ARG B  71      54.721  45.272   9.459  1.00  0.00           H  
ATOM   4584  HB3 ARG B  71      55.514  46.655  10.211  1.00  0.00           H  
ATOM   4585  CG  ARG B  71      54.975  45.120  11.616  1.00  0.00           C  
ATOM   4586  HG2 ARG B  71      55.289  45.807  12.397  1.00  0.00           H  
ATOM   4587  HG3 ARG B  71      54.068  44.615  11.952  1.00  0.00           H  
ATOM   4588  CD  ARG B  71      56.071  44.065  11.439  1.00  0.00           C  
ATOM   4589  HD2 ARG B  71      56.968  44.537  11.032  1.00  0.00           H  
ATOM   4590  HD3 ARG B  71      56.311  43.643  12.417  1.00  0.00           H  
ATOM   4591  NE  ARG B  71      55.621  42.980  10.553  1.00  0.00           N  
ATOM   4592  HE  ARG B  71      54.672  43.029  10.194  1.00  0.00           H  
ATOM   4593  CZ  ARG B  71      56.314  41.926  10.180  1.00  0.00           C  
ATOM   4594  NH1 ARG B  71      57.523  41.699  10.600  1.00  0.00           N  
ATOM   4595 HH11 ARG B  71      57.957  42.317  11.273  1.00  0.00           H  
ATOM   4596 HH12 ARG B  71      57.952  40.806  10.382  1.00  0.00           H  
ATOM   4597  NH2 ARG B  71      55.791  41.074   9.350  1.00  0.00           N  
ATOM   4598 HH21 ARG B  71      56.375  40.352   8.942  1.00  0.00           H  
ATOM   4599 HH22 ARG B  71      54.865  41.215   8.971  1.00  0.00           H  
ATOM   4600  C   ARG B  71      53.259  47.702   9.239  1.00  0.00           C  
ATOM   4601  O   ARG B  71      53.549  48.874   9.480  1.00  0.00           O  
ATOM   4602  N   ASP B  72      52.787  47.314   8.048  1.00  0.00           N  
ATOM   4603  H   ASP B  72      52.529  46.342   7.935  1.00  0.00           H  
ATOM   4604  CA  ASP B  72      52.581  48.243   6.917  1.00  0.00           C  
ATOM   4605  HA  ASP B  72      53.520  48.768   6.726  1.00  0.00           H  
ATOM   4606  CB  ASP B  72      52.192  47.481   5.630  1.00  0.00           C  
ATOM   4607  HB2 ASP B  72      51.420  46.747   5.872  1.00  0.00           H  
ATOM   4608  HB3 ASP B  72      51.752  48.193   4.930  1.00  0.00           H  
ATOM   4609  CG  ASP B  72      53.338  46.776   4.886  1.00  0.00           C  
ATOM   4610  OD1 ASP B  72      54.494  46.736   5.373  1.00  0.00           O  
ATOM   4611  OD2 ASP B  72      53.090  46.255   3.770  1.00  0.00           O  
ATOM   4612  C   ASP B  72      51.528  49.338   7.209  1.00  0.00           C  
ATOM   4613  O   ASP B  72      51.608  50.424   6.624  1.00  0.00           O  
ATOM   4614  N   GLN B  73      50.576  49.086   8.122  1.00  0.00           N  
ATOM   4615  H   GLN B  73      50.599  48.192   8.602  1.00  0.00           H  
ATOM   4616  CA  GLN B  73      49.529  50.038   8.541  1.00  0.00           C  
ATOM   4617  HA  GLN B  73      49.270  50.656   7.684  1.00  0.00           H  
ATOM   4618  CB  GLN B  73      48.255  49.290   8.971  1.00  0.00           C  
ATOM   4619  HB2 GLN B  73      48.464  48.657   9.833  1.00  0.00           H  
ATOM   4620  HB3 GLN B  73      47.514  50.034   9.267  1.00  0.00           H  
ATOM   4621  CG  GLN B  73      47.658  48.435   7.846  1.00  0.00           C  
ATOM   4622  HG2 GLN B  73      47.617  49.024   6.930  1.00  0.00           H  
ATOM   4623  HG3 GLN B  73      48.305  47.576   7.668  1.00  0.00           H  
ATOM   4624  CD  GLN B  73      46.243  47.940   8.141  1.00  0.00           C  
ATOM   4625  OE1 GLN B  73      45.534  48.412   9.023  1.00  0.00           O  
ATOM   4626  NE2 GLN B  73      45.791  46.957   7.400  1.00  0.00           N  
ATOM   4627 HE21 GLN B  73      44.817  46.696   7.475  1.00  0.00           H  
ATOM   4628 HE22 GLN B  73      46.385  46.551   6.686  1.00  0.00           H  
ATOM   4629  C   GLN B  73      49.961  50.999   9.666  1.00  0.00           C  
ATOM   4630  O   GLN B  73      49.206  51.905  10.026  1.00  0.00           O  
ATOM   4631  N   TYR B  74      51.157  50.803  10.235  1.00  0.00           N  
ATOM   4632  H   TYR B  74      51.722  50.036   9.892  1.00  0.00           H  
ATOM   4633  CA  TYR B  74      51.672  51.564  11.379  1.00  0.00           C  
ATOM   4634  HA  TYR B  74      51.158  52.522  11.401  1.00  0.00           H  
ATOM   4635  CB  TYR B  74      51.321  50.850  12.699  1.00  0.00           C  
ATOM   4636  HB2 TYR B  74      51.763  49.853  12.694  1.00  0.00           H  
ATOM   4637  HB3 TYR B  74      51.768  51.401  13.527  1.00  0.00           H  
ATOM   4638  CG  TYR B  74      49.826  50.741  12.967  1.00  0.00           C  
ATOM   4639  CD1 TYR B  74      49.115  49.585  12.589  1.00  0.00           C  
ATOM   4640  HD1 TYR B  74      49.631  48.773  12.100  1.00  0.00           H  
ATOM   4641  CE1 TYR B  74      47.728  49.496  12.822  1.00  0.00           C  
ATOM   4642  HE1 TYR B  74      47.175  48.620  12.522  1.00  0.00           H  
ATOM   4643  CZ  TYR B  74      47.046  50.564  13.438  1.00  0.00           C  
ATOM   4644  OH  TYR B  74      45.715  50.457  13.696  1.00  0.00           O  
ATOM   4645  HH  TYR B  74      45.308  51.335  13.832  1.00  0.00           H  
ATOM   4646  CE2 TYR B  74      47.750  51.732  13.801  1.00  0.00           C  
ATOM   4647  HE2 TYR B  74      47.225  52.553  14.262  1.00  0.00           H  
ATOM   4648  CD2 TYR B  74      49.137  51.817  13.564  1.00  0.00           C  
ATOM   4649  HD2 TYR B  74      49.676  52.711  13.843  1.00  0.00           H  
ATOM   4650  C   TYR B  74      53.161  51.916  11.211  1.00  0.00           C  
ATOM   4651  O   TYR B  74      53.953  51.834  12.147  1.00  0.00           O  
ATOM   4652  N   ASP B  75      53.552  52.314   9.994  1.00  0.00           N  
ATOM   4653  H   ASP B  75      52.842  52.345   9.276  1.00  0.00           H  
ATOM   4654  CA  ASP B  75      54.884  52.857   9.665  1.00  0.00           C  
ATOM   4655  HA  ASP B  75      54.915  52.950   8.579  1.00  0.00           H  
ATOM   4656  CB  ASP B  75      54.991  54.286  10.241  1.00  0.00           C  
ATOM   4657  HB2 ASP B  75      54.063  54.818  10.028  1.00  0.00           H  
ATOM   4658  HB3 ASP B  75      55.101  54.236  11.325  1.00  0.00           H  
ATOM   4659  CG  ASP B  75      56.136  55.106   9.642  1.00  0.00           C  
ATOM   4660  OD1 ASP B  75      57.067  55.485  10.386  1.00  0.00           O  
ATOM   4661  OD2 ASP B  75      56.095  55.416   8.427  1.00  0.00           O  
ATOM   4662  C   ASP B  75      56.074  51.928  10.030  1.00  0.00           C  
ATOM   4663  O   ASP B  75      57.175  52.395  10.329  1.00  0.00           O  
ATOM   4664  N   GLY B  76      55.866  50.605  10.034  1.00  0.00           N  
ATOM   4665  H   GLY B  76      54.946  50.263   9.774  1.00  0.00           H  
ATOM   4666  CA  GLY B  76      56.880  49.603  10.396  1.00  0.00           C  
ATOM   4667  HA2 GLY B  76      56.656  48.683   9.858  1.00  0.00           H  
ATOM   4668  HA3 GLY B  76      57.863  49.945  10.069  1.00  0.00           H  
ATOM   4669  C   GLY B  76      56.971  49.264  11.894  1.00  0.00           C  
ATOM   4670  O   GLY B  76      57.893  48.544  12.295  1.00  0.00           O  
ATOM   4671  N   LEU B  77      56.048  49.765  12.727  1.00  0.00           N  
ATOM   4672  H   LEU B  77      55.334  50.370  12.334  1.00  0.00           H  
ATOM   4673  CA  LEU B  77      55.971  49.494  14.170  1.00  0.00           C  
ATOM   4674  HA  LEU B  77      56.943  49.712  14.614  1.00  0.00           H  
ATOM   4675  CB  LEU B  77      54.922  50.443  14.781  1.00  0.00           C  
ATOM   4676  HB2 LEU B  77      55.179  51.470  14.525  1.00  0.00           H  
ATOM   4677  HB3 LEU B  77      53.961  50.220  14.315  1.00  0.00           H  
ATOM   4678  CG  LEU B  77      54.739  50.349  16.307  1.00  0.00           C  
ATOM   4679  HG  LEU B  77      54.499  49.325  16.593  1.00  0.00           H  
ATOM   4680  CD1 LEU B  77      55.978  50.811  17.074  1.00  0.00           C  
ATOM   4681 HD11 LEU B  77      56.226  51.841  16.817  1.00  0.00           H  
ATOM   4682 HD12 LEU B  77      55.791  50.752  18.146  1.00  0.00           H  
ATOM   4683 HD13 LEU B  77      56.826  50.170  16.846  1.00  0.00           H  
ATOM   4684  CD2 LEU B  77      53.581  51.256  16.712  1.00  0.00           C  
ATOM   4685 HD21 LEU B  77      53.805  52.282  16.424  1.00  0.00           H  
ATOM   4686 HD22 LEU B  77      52.670  50.941  16.204  1.00  0.00           H  
ATOM   4687 HD23 LEU B  77      53.426  51.202  17.789  1.00  0.00           H  
ATOM   4688  C   LEU B  77      55.620  48.024  14.454  1.00  0.00           C  
ATOM   4689  O   LEU B  77      54.562  47.548  14.040  1.00  0.00           O  
ATOM   4690  N   ASP B  78      56.481  47.317  15.191  1.00  0.00           N  
ATOM   4691  H   ASP B  78      57.302  47.797  15.542  1.00  0.00           H  
ATOM   4692  CA  ASP B  78      56.370  45.871  15.444  1.00  0.00           C  
ATOM   4693  HA  ASP B  78      55.460  45.522  14.959  1.00  0.00           H  
ATOM   4694  CB  ASP B  78      57.521  45.113  14.744  1.00  0.00           C  
ATOM   4695  HB2 ASP B  78      57.287  44.050  14.766  1.00  0.00           H  
ATOM   4696  HB3 ASP B  78      57.527  45.411  13.694  1.00  0.00           H  
ATOM   4697  CG  ASP B  78      58.951  45.275  15.286  1.00  0.00           C  
ATOM   4698  OD1 ASP B  78      59.171  45.780  16.415  1.00  0.00           O  
ATOM   4699  OD2 ASP B  78      59.889  44.844  14.574  1.00  0.00           O  
ATOM   4700  C   ASP B  78      56.187  45.484  16.926  1.00  0.00           C  
ATOM   4701  O   ASP B  78      55.825  44.338  17.205  1.00  0.00           O  
ATOM   4702  N   SER B  79      56.367  46.415  17.875  1.00  0.00           N  
ATOM   4703  H   SER B  79      56.674  47.339  17.596  1.00  0.00           H  
ATOM   4704  CA  SER B  79      56.248  46.151  19.319  1.00  0.00           C  
ATOM   4705  HA  SER B  79      55.409  45.475  19.468  1.00  0.00           H  
ATOM   4706  CB  SER B  79      57.529  45.444  19.777  1.00  0.00           C  
ATOM   4707  HB2 SER B  79      57.655  44.552  19.165  1.00  0.00           H  
ATOM   4708  HB3 SER B  79      58.383  46.102  19.607  1.00  0.00           H  
ATOM   4709  OG  SER B  79      57.501  45.060  21.142  1.00  0.00           O  
ATOM   4710  HG  SER B  79      56.637  44.630  21.318  1.00  0.00           H  
ATOM   4711  C   SER B  79      55.981  47.414  20.154  1.00  0.00           C  
ATOM   4712  O   SER B  79      56.345  48.515  19.746  1.00  0.00           O  
ATOM   4713  N   ILE B  80      55.348  47.254  21.324  1.00  0.00           N  
ATOM   4714  H   ILE B  80      55.124  46.305  21.603  1.00  0.00           H  
ATOM   4715  CA  ILE B  80      54.985  48.309  22.298  1.00  0.00           C  
ATOM   4716  HA  ILE B  80      55.768  49.070  22.300  1.00  0.00           H  
ATOM   4717  CB  ILE B  80      53.635  48.988  21.932  1.00  0.00           C  
ATOM   4718  HB  ILE B  80      53.296  49.527  22.817  1.00  0.00           H  
ATOM   4719  CG2 ILE B  80      53.822  50.040  20.824  1.00  0.00           C  
ATOM   4720 HG21 ILE B  80      52.950  50.692  20.771  1.00  0.00           H  
ATOM   4721 HG22 ILE B  80      54.694  50.661  21.037  1.00  0.00           H  
ATOM   4722 HG23 ILE B  80      53.960  49.555  19.858  1.00  0.00           H  
ATOM   4723  CG1 ILE B  80      52.532  47.969  21.554  1.00  0.00           C  
ATOM   4724 HG12 ILE B  80      52.790  47.493  20.608  1.00  0.00           H  
ATOM   4725 HG13 ILE B  80      52.487  47.198  22.322  1.00  0.00           H  
ATOM   4726  CD1 ILE B  80      51.126  48.568  21.413  1.00  0.00           C  
ATOM   4727 HD11 ILE B  80      50.428  47.784  21.117  1.00  0.00           H  
ATOM   4728 HD12 ILE B  80      50.801  48.990  22.362  1.00  0.00           H  
ATOM   4729 HD13 ILE B  80      51.111  49.342  20.648  1.00  0.00           H  
ATOM   4730  C   ILE B  80      54.924  47.727  23.726  1.00  0.00           C  
ATOM   4731  O   ILE B  80      54.738  46.517  23.885  1.00  0.00           O  
ATOM   4732  N   ARG B  81      55.070  48.560  24.774  1.00  0.00           N  
ATOM   4733  H   ARG B  81      55.277  49.536  24.585  1.00  0.00           H  
ATOM   4734  CA  ARG B  81      55.076  48.115  26.192  1.00  0.00           C  
ATOM   4735  HA  ARG B  81      54.789  47.064  26.219  1.00  0.00           H  
ATOM   4736  CB  ARG B  81      56.492  48.202  26.793  1.00  0.00           C  
ATOM   4737  HB2 ARG B  81      56.823  49.241  26.801  1.00  0.00           H  
ATOM   4738  HB3 ARG B  81      56.468  47.831  27.819  1.00  0.00           H  
ATOM   4739  CG  ARG B  81      57.477  47.354  25.979  1.00  0.00           C  
ATOM   4740  HG2 ARG B  81      57.099  46.338  25.917  1.00  0.00           H  
ATOM   4741  HG3 ARG B  81      57.526  47.746  24.967  1.00  0.00           H  
ATOM   4742  CD  ARG B  81      58.898  47.314  26.544  1.00  0.00           C  
ATOM   4743  HD2 ARG B  81      59.246  48.330  26.728  1.00  0.00           H  
ATOM   4744  HD3 ARG B  81      58.884  46.770  27.488  1.00  0.00           H  
ATOM   4745  NE  ARG B  81      59.784  46.662  25.564  1.00  0.00           N  
ATOM   4746  HE  ARG B  81      59.536  46.780  24.589  1.00  0.00           H  
ATOM   4747  CZ  ARG B  81      60.854  45.918  25.767  1.00  0.00           C  
ATOM   4748  NH1 ARG B  81      61.327  45.659  26.951  1.00  0.00           N  
ATOM   4749 HH11 ARG B  81      62.136  45.059  27.044  1.00  0.00           H  
ATOM   4750 HH12 ARG B  81      60.894  46.091  27.756  1.00  0.00           H  
ATOM   4751  NH2 ARG B  81      61.460  45.421  24.734  1.00  0.00           N  
ATOM   4752 HH21 ARG B  81      61.202  45.741  23.815  1.00  0.00           H  
ATOM   4753 HH22 ARG B  81      62.362  44.956  24.815  1.00  0.00           H  
ATOM   4754  C   ARG B  81      54.045  48.858  27.047  1.00  0.00           C  
ATOM   4755  O   ARG B  81      54.060  50.087  27.107  1.00  0.00           O  
ATOM   4756  N   ILE B  82      53.163  48.101  27.706  1.00  0.00           N  
ATOM   4757  H   ILE B  82      53.333  47.100  27.710  1.00  0.00           H  
ATOM   4758  CA  ILE B  82      51.833  48.550  28.174  1.00  0.00           C  
ATOM   4759  HA  ILE B  82      51.793  49.638  28.145  1.00  0.00           H  
ATOM   4760  CB  ILE B  82      50.748  47.991  27.209  1.00  0.00           C  
ATOM   4761  HB  ILE B  82      50.816  46.901  27.251  1.00  0.00           H  
ATOM   4762  CG2 ILE B  82      49.313  48.353  27.634  1.00  0.00           C  
ATOM   4763 HG21 ILE B  82      49.072  47.902  28.597  1.00  0.00           H  
ATOM   4764 HG22 ILE B  82      49.192  49.433  27.703  1.00  0.00           H  
ATOM   4765 HG23 ILE B  82      48.599  47.964  26.908  1.00  0.00           H  
ATOM   4766  CG1 ILE B  82      50.955  48.380  25.723  1.00  0.00           C  
ATOM   4767 HG12 ILE B  82      51.916  48.002  25.375  1.00  0.00           H  
ATOM   4768 HG13 ILE B  82      50.193  47.877  25.124  1.00  0.00           H  
ATOM   4769  CD1 ILE B  82      50.882  49.882  25.419  1.00  0.00           C  
ATOM   4770 HD11 ILE B  82      51.065  50.046  24.359  1.00  0.00           H  
ATOM   4771 HD12 ILE B  82      49.895  50.269  25.661  1.00  0.00           H  
ATOM   4772 HD13 ILE B  82      51.635  50.424  25.988  1.00  0.00           H  
ATOM   4773  C   ILE B  82      51.563  48.073  29.621  1.00  0.00           C  
ATOM   4774  O   ILE B  82      51.956  46.953  29.949  1.00  0.00           O  
ATOM   4775  N   PRO B  83      50.882  48.845  30.493  1.00  0.00           N  
ATOM   4776  CD  PRO B  83      50.592  50.262  30.332  1.00  0.00           C  
ATOM   4777  HD2 PRO B  83      49.759  50.396  29.643  1.00  0.00           H  
ATOM   4778  HD3 PRO B  83      51.470  50.805  29.981  1.00  0.00           H  
ATOM   4779  CG  PRO B  83      50.200  50.774  31.714  1.00  0.00           C  
ATOM   4780  HG2 PRO B  83      49.492  51.600  31.650  1.00  0.00           H  
ATOM   4781  HG3 PRO B  83      51.095  51.074  32.260  1.00  0.00           H  
ATOM   4782  CB  PRO B  83      49.578  49.540  32.363  1.00  0.00           C  
ATOM   4783  HB2 PRO B  83      48.550  49.435  32.014  1.00  0.00           H  
ATOM   4784  HB3 PRO B  83      49.601  49.588  33.451  1.00  0.00           H  
ATOM   4785  CA  PRO B  83      50.439  48.395  31.820  1.00  0.00           C  
ATOM   4786  HA  PRO B  83      51.313  48.278  32.460  1.00  0.00           H  
ATOM   4787  C   PRO B  83      49.646  47.079  31.803  1.00  0.00           C  
ATOM   4788  O   PRO B  83      48.669  46.944  31.066  1.00  0.00           O  
ATOM   4789  N   SER B  84      50.026  46.112  32.646  1.00  0.00           N  
ATOM   4790  H   SER B  84      50.811  46.274  33.264  1.00  0.00           H  
ATOM   4791  CA  SER B  84      49.332  44.816  32.726  1.00  0.00           C  
ATOM   4792  HA  SER B  84      49.254  44.432  31.710  1.00  0.00           H  
ATOM   4793  CB  SER B  84      50.155  43.794  33.520  1.00  0.00           C  
ATOM   4794  HB2 SER B  84      49.718  42.806  33.380  1.00  0.00           H  
ATOM   4795  HB3 SER B  84      51.177  43.768  33.141  1.00  0.00           H  
ATOM   4796  OG  SER B  84      50.183  44.093  34.896  1.00  0.00           O  
ATOM   4797  HG  SER B  84      50.961  44.642  35.072  1.00  0.00           H  
ATOM   4798  C   SER B  84      47.891  44.920  33.261  1.00  0.00           C  
ATOM   4799  O   SER B  84      47.063  44.080  32.921  1.00  0.00           O  
ATOM   4800  N   ASP B  85      47.545  45.983  34.002  1.00  0.00           N  
ATOM   4801  H   ASP B  85      48.285  46.601  34.314  1.00  0.00           H  
ATOM   4802  CA  ASP B  85      46.161  46.278  34.417  1.00  0.00           C  
ATOM   4803  HA  ASP B  85      45.783  45.428  34.978  1.00  0.00           H  
ATOM   4804  CB  ASP B  85      46.133  47.515  35.339  1.00  0.00           C  
ATOM   4805  HB2 ASP B  85      46.822  48.267  34.950  1.00  0.00           H  
ATOM   4806  HB3 ASP B  85      45.133  47.951  35.302  1.00  0.00           H  
ATOM   4807  CG  ASP B  85      46.440  47.266  36.824  1.00  0.00           C  
ATOM   4808  OD1 ASP B  85      46.557  46.104  37.288  1.00  0.00           O  
ATOM   4809  OD2 ASP B  85      46.477  48.268  37.580  1.00  0.00           O  
ATOM   4810  C   ASP B  85      45.166  46.481  33.251  1.00  0.00           C  
ATOM   4811  O   ASP B  85      43.960  46.317  33.468  1.00  0.00           O  
ATOM   4812  N   LEU B  86      45.624  46.840  32.039  1.00  0.00           N  
ATOM   4813  H   LEU B  86      46.626  46.946  31.922  1.00  0.00           H  
ATOM   4814  CA  LEU B  86      44.768  47.040  30.852  1.00  0.00           C  
ATOM   4815  HA  LEU B  86      43.829  47.493  31.168  1.00  0.00           H  
ATOM   4816  CB  LEU B  86      45.471  47.979  29.848  1.00  0.00           C  
ATOM   4817  HB2 LEU B  86      46.536  47.750  29.838  1.00  0.00           H  
ATOM   4818  HB3 LEU B  86      45.098  47.787  28.841  1.00  0.00           H  
ATOM   4819  CG  LEU B  86      45.270  49.472  30.140  1.00  0.00           C  
ATOM   4820  HG  LEU B  86      45.443  49.647  31.197  1.00  0.00           H  
ATOM   4821  CD1 LEU B  86      46.267  50.301  29.326  1.00  0.00           C  
ATOM   4822 HD11 LEU B  86      46.137  50.104  28.262  1.00  0.00           H  
ATOM   4823 HD12 LEU B  86      46.109  51.362  29.520  1.00  0.00           H  
ATOM   4824 HD13 LEU B  86      47.282  50.040  29.624  1.00  0.00           H  
ATOM   4825  CD2 LEU B  86      43.857  49.941  29.777  1.00  0.00           C  
ATOM   4826 HD21 LEU B  86      43.652  49.749  28.724  1.00  0.00           H  
ATOM   4827 HD22 LEU B  86      43.118  49.424  30.387  1.00  0.00           H  
ATOM   4828 HD23 LEU B  86      43.764  51.010  29.970  1.00  0.00           H  
ATOM   4829  C   LEU B  86      44.391  45.746  30.116  1.00  0.00           C  
ATOM   4830  O   LEU B  86      43.411  45.750  29.366  1.00  0.00           O  
ATOM   4831  N   VAL B  87      45.163  44.667  30.281  1.00  0.00           N  
ATOM   4832  H   VAL B  87      45.882  44.698  30.994  1.00  0.00           H  
ATOM   4833  CA  VAL B  87      45.027  43.424  29.498  1.00  0.00           C  
ATOM   4834  HA  VAL B  87      44.323  43.600  28.688  1.00  0.00           H  
ATOM   4835  CB  VAL B  87      46.352  43.008  28.821  1.00  0.00           C  
ATOM   4836  HB  VAL B  87      46.148  42.136  28.199  1.00  0.00           H  
ATOM   4837  CG1 VAL B  87      46.873  44.118  27.899  1.00  0.00           C  
ATOM   4838 HG11 VAL B  87      46.086  44.421  27.209  1.00  0.00           H  
ATOM   4839 HG12 VAL B  87      47.190  44.984  28.483  1.00  0.00           H  
ATOM   4840 HG13 VAL B  87      47.721  43.747  27.323  1.00  0.00           H  
ATOM   4841  CG2 VAL B  87      47.462  42.628  29.807  1.00  0.00           C  
ATOM   4842 HG21 VAL B  87      48.344  42.301  29.258  1.00  0.00           H  
ATOM   4843 HG22 VAL B  87      47.719  43.488  30.420  1.00  0.00           H  
ATOM   4844 HG23 VAL B  87      47.132  41.813  30.451  1.00  0.00           H  
ATOM   4845  C   VAL B  87      44.439  42.290  30.332  1.00  0.00           C  
ATOM   4846  O   VAL B  87      44.492  42.300  31.564  1.00  0.00           O  
ATOM   4847  N   TRP B  88      43.857  41.290  29.669  1.00  0.00           N  
ATOM   4848  H   TRP B  88      43.835  41.317  28.658  1.00  0.00           H  
ATOM   4849  CA  TRP B  88      43.498  40.038  30.340  1.00  0.00           C  
ATOM   4850  HA  TRP B  88      42.844  40.262  31.182  1.00  0.00           H  
ATOM   4851  CB  TRP B  88      42.724  39.144  29.374  1.00  0.00           C  
ATOM   4852  HB2 TRP B  88      41.782  39.631  29.114  1.00  0.00           H  
ATOM   4853  HB3 TRP B  88      43.308  39.038  28.459  1.00  0.00           H  
ATOM   4854  CG  TRP B  88      42.433  37.774  29.901  1.00  0.00           C  
ATOM   4855  CD1 TRP B  88      41.331  37.426  30.596  1.00  0.00           C  
ATOM   4856  HD1 TRP B  88      40.517  38.099  30.850  1.00  0.00           H  
ATOM   4857  NE1 TRP B  88      41.412  36.094  30.947  1.00  0.00           N  
ATOM   4858  HE1 TRP B  88      40.702  35.635  31.514  1.00  0.00           H  
ATOM   4859  CE2 TRP B  88      42.582  35.514  30.506  1.00  0.00           C  
ATOM   4860  CZ2 TRP B  88      43.115  34.220  30.602  1.00  0.00           C  
ATOM   4861  HZ2 TRP B  88      42.563  33.441  31.104  1.00  0.00           H  
ATOM   4862  CH2 TRP B  88      44.380  33.956  30.048  1.00  0.00           C  
ATOM   4863  HH2 TRP B  88      44.811  32.966  30.118  1.00  0.00           H  
ATOM   4864  CZ3 TRP B  88      45.096  34.988  29.416  1.00  0.00           C  
ATOM   4865  HZ3 TRP B  88      46.077  34.790  29.001  1.00  0.00           H  
ATOM   4866  CE3 TRP B  88      44.546  36.280  29.317  1.00  0.00           C  
ATOM   4867  HE3 TRP B  88      45.109  37.066  28.836  1.00  0.00           H  
ATOM   4868  CD2 TRP B  88      43.272  36.576  29.850  1.00  0.00           C  
ATOM   4869  C   TRP B  88      44.751  39.331  30.884  1.00  0.00           C  
ATOM   4870  O   TRP B  88      45.781  39.309  30.208  1.00  0.00           O  
ATOM   4871  N   ARG B  89      44.667  38.745  32.086  1.00  0.00           N  
ATOM   4872  H   ARG B  89      43.771  38.786  32.564  1.00  0.00           H  
ATOM   4873  CA  ARG B  89      45.771  38.038  32.766  1.00  0.00           C  
ATOM   4874  HA  ARG B  89      46.586  37.946  32.053  1.00  0.00           H  
ATOM   4875  CB  ARG B  89      46.280  38.879  33.953  1.00  0.00           C  
ATOM   4876  HB2 ARG B  89      45.427  39.167  34.570  1.00  0.00           H  
ATOM   4877  HB3 ARG B  89      46.947  38.267  34.561  1.00  0.00           H  
ATOM   4878  CG  ARG B  89      47.061  40.134  33.512  1.00  0.00           C  
ATOM   4879  HG2 ARG B  89      48.007  39.817  33.071  1.00  0.00           H  
ATOM   4880  HG3 ARG B  89      46.501  40.682  32.755  1.00  0.00           H  
ATOM   4881  CD  ARG B  89      47.354  41.085  34.683  1.00  0.00           C  
ATOM   4882  HD2 ARG B  89      47.785  40.523  35.513  1.00  0.00           H  
ATOM   4883  HD3 ARG B  89      48.079  41.828  34.352  1.00  0.00           H  
ATOM   4884  NE  ARG B  89      46.132  41.774  35.124  1.00  0.00           N  
ATOM   4885  HE  ARG B  89      45.258  41.471  34.720  1.00  0.00           H  
ATOM   4886  CZ  ARG B  89      46.027  42.826  35.910  1.00  0.00           C  
ATOM   4887  NH1 ARG B  89      47.040  43.426  36.465  1.00  0.00           N  
ATOM   4888 HH11 ARG B  89      46.896  44.318  36.927  1.00  0.00           H  
ATOM   4889 HH12 ARG B  89      47.978  43.071  36.361  1.00  0.00           H  
ATOM   4890  NH2 ARG B  89      44.841  43.298  36.150  1.00  0.00           N  
ATOM   4891 HH21 ARG B  89      44.718  43.966  36.901  1.00  0.00           H  
ATOM   4892 HH22 ARG B  89      44.054  42.901  35.651  1.00  0.00           H  
ATOM   4893  C   ARG B  89      45.347  36.620  33.210  1.00  0.00           C  
ATOM   4894  O   ARG B  89      44.198  36.455  33.627  1.00  0.00           O  
ATOM   4895  N   PRO B  90      46.236  35.601  33.176  1.00  0.00           N  
ATOM   4896  CD  PRO B  90      47.592  35.661  32.629  1.00  0.00           C  
ATOM   4897  HD2 PRO B  90      48.292  35.949  33.415  1.00  0.00           H  
ATOM   4898  HD3 PRO B  90      47.681  36.337  31.781  1.00  0.00           H  
ATOM   4899  CG  PRO B  90      47.912  34.255  32.139  1.00  0.00           C  
ATOM   4900  HG2 PRO B  90      48.983  34.052  32.172  1.00  0.00           H  
ATOM   4901  HG3 PRO B  90      47.521  34.116  31.130  1.00  0.00           H  
ATOM   4902  CB  PRO B  90      47.136  33.388  33.122  1.00  0.00           C  
ATOM   4903  HB2 PRO B  90      47.721  33.292  34.036  1.00  0.00           H  
ATOM   4904  HB3 PRO B  90      46.911  32.405  32.707  1.00  0.00           H  
ATOM   4905  CA  PRO B  90      45.862  34.193  33.404  1.00  0.00           C  
ATOM   4906  HA  PRO B  90      45.111  33.926  32.662  1.00  0.00           H  
ATOM   4907  C   PRO B  90      45.303  33.804  34.788  1.00  0.00           C  
ATOM   4908  O   PRO B  90      44.713  32.727  34.910  1.00  0.00           O  
ATOM   4909  N   ASP B  91      45.500  34.623  35.828  1.00  0.00           N  
ATOM   4910  H   ASP B  91      46.036  35.464  35.663  1.00  0.00           H  
ATOM   4911  CA  ASP B  91      45.180  34.301  37.233  1.00  0.00           C  
ATOM   4912  HA  ASP B  91      45.628  35.088  37.837  1.00  0.00           H  
ATOM   4913  CB  ASP B  91      43.668  34.354  37.507  1.00  0.00           C  
ATOM   4914  HB2 ASP B  91      43.170  33.594  36.905  1.00  0.00           H  
ATOM   4915  HB3 ASP B  91      43.491  34.122  38.558  1.00  0.00           H  
ATOM   4916  CG  ASP B  91      43.039  35.715  37.230  1.00  0.00           C  
ATOM   4917  OD1 ASP B  91      43.712  36.764  37.388  1.00  0.00           O  
ATOM   4918  OD2 ASP B  91      41.837  35.750  36.879  1.00  0.00           O  
ATOM   4919  C   ASP B  91      45.838  33.003  37.737  1.00  0.00           C  
ATOM   4920  O   ASP B  91      45.214  32.182  38.413  1.00  0.00           O  
ATOM   4921  N   ILE B  92      47.109  32.798  37.381  1.00  0.00           N  
ATOM   4922  H   ILE B  92      47.568  33.520  36.832  1.00  0.00           H  
ATOM   4923  CA  ILE B  92      47.925  31.693  37.898  1.00  0.00           C  
ATOM   4924  HA  ILE B  92      47.342  30.782  37.815  1.00  0.00           H  
ATOM   4925  CB  ILE B  92      49.199  31.514  37.038  1.00  0.00           C  
ATOM   4926  HB  ILE B  92      49.655  32.495  36.893  1.00  0.00           H  
ATOM   4927  CG2 ILE B  92      50.238  30.598  37.711  1.00  0.00           C  
ATOM   4928 HG21 ILE B  92      51.093  30.443  37.056  1.00  0.00           H  
ATOM   4929 HG22 ILE B  92      50.613  31.056  38.628  1.00  0.00           H  
ATOM   4930 HG23 ILE B  92      49.788  29.633  37.948  1.00  0.00           H  
ATOM   4931  CG1 ILE B  92      48.807  30.925  35.662  1.00  0.00           C  
ATOM   4932 HG12 ILE B  92      48.612  29.858  35.768  1.00  0.00           H
[truncated: 996,098 more chars]
