# Supplementary material for: Crystal Structure of the Monomeric Extracellular Domain of α9 Nicotinic Receptor Subunit in Complex With α-Conotoxin RgIA: Molecular Dynamics Insights Into RgIA Binding to α9α10 Nicotinic Receptors
Source: Front Pharmacol. 2019 May 1;10:474. doi: 10.3389/fphar.2019.00474 (PMC6504684; doi:10.3389/fphar.2019.00474)
Supplement: Supplementary file 1 [file Data_Sheet_1.ZIP › a10a9-RgIA_2a9-3a10_eqmin.pdb]

REMARK  Equilibrated and energy minimized model of RgIA bound at the α10(+)/α9(-)
REMARK  interface of the ECD of nAChR pentameric assembly (α9)2-(α10)3
REMARK  Chains A,B,D are α10 subunits; C and E are the α9 subunits and R is RgIA
REMARK  NLN residues are the two sugar-binding ASN residues and
REMARK  0YA are the two GlcNAc residues in each α9 or α10 subunit
ATOM      1  N   ALA A   1      42.734  27.724  16.201  1.00  0.00           N  
ATOM      2  H1  ALA A   1      43.319  27.341  15.468  1.00  0.00           H  
ATOM      3  H2  ALA A   1      43.337  27.956  16.977  1.00  0.00           H  
ATOM      4  H3  ALA A   1      42.083  27.004  16.487  1.00  0.00           H  
ATOM      5  CA  ALA A   1      42.017  28.923  15.721  1.00  0.00           C  
ATOM      6  HA  ALA A   1      41.407  28.635  14.864  1.00  0.00           H  
ATOM      7  CB  ALA A   1      41.100  29.492  16.808  1.00  0.00           C  
ATOM      8  HB1 ALA A   1      41.705  29.925  17.606  1.00  0.00           H  
ATOM      9  HB2 ALA A   1      40.467  30.272  16.385  1.00  0.00           H  
ATOM     10  HB3 ALA A   1      40.470  28.707  17.221  1.00  0.00           H  
ATOM     11  C   ALA A   1      42.990  30.011  15.266  1.00  0.00           C  
ATOM     12  O   ALA A   1      44.102  30.110  15.789  1.00  0.00           O  
ATOM     13  N   GLU A   2      42.561  30.867  14.337  1.00  0.00           N  
ATOM     14  H   GLU A   2      41.669  30.683  13.883  1.00  0.00           H  
ATOM     15  CA  GLU A   2      43.226  32.148  14.052  1.00  0.00           C  
ATOM     16  HA  GLU A   2      44.297  31.956  13.982  1.00  0.00           H  
ATOM     17  CB  GLU A   2      42.794  32.679  12.671  1.00  0.00           C  
ATOM     18  HB2 GLU A   2      43.482  33.465  12.382  1.00  0.00           H  
ATOM     19  HB3 GLU A   2      42.894  31.873  11.944  1.00  0.00           H  
ATOM     20  CG  GLU A   2      41.373  33.247  12.582  1.00  0.00           C  
ATOM     21  HG2 GLU A   2      40.675  32.511  12.985  1.00  0.00           H  
ATOM     22  HG3 GLU A   2      41.306  34.145  13.195  1.00  0.00           H  
ATOM     23  CD  GLU A   2      40.968  33.584  11.137  1.00  0.00           C  
ATOM     24  OE1 GLU A   2      39.776  33.386  10.804  1.00  0.00           O  
ATOM     25  OE2 GLU A   2      41.807  34.023  10.308  1.00  0.00           O  
ATOM     26  C   GLU A   2      43.013  33.160  15.204  1.00  0.00           C  
ATOM     27  O   GLU A   2      41.964  33.171  15.856  1.00  0.00           O  
ATOM     28  N   GLY A   3      44.004  34.017  15.478  1.00  0.00           N  
ATOM     29  H   GLY A   3      44.804  34.059  14.853  1.00  0.00           H  
ATOM     30  CA  GLY A   3      44.029  34.918  16.642  1.00  0.00           C  
ATOM     31  HA2 GLY A   3      44.023  34.325  17.556  1.00  0.00           H  
ATOM     32  HA3 GLY A   3      44.958  35.489  16.609  1.00  0.00           H  
ATOM     33  C   GLY A   3      42.869  35.922  16.710  1.00  0.00           C  
ATOM     34  O   GLY A   3      42.424  36.284  17.801  1.00  0.00           O  
ATOM     35  N   ARG A   4      42.305  36.298  15.556  1.00  0.00           N  
ATOM     36  H   ARG A   4      42.761  35.985  14.700  1.00  0.00           H  
ATOM     37  CA  ARG A   4      41.101  37.140  15.425  1.00  0.00           C  
ATOM     38  HA  ARG A   4      41.318  38.126  15.838  1.00  0.00           H  
ATOM     39  CB  ARG A   4      40.834  37.285  13.916  1.00  0.00           C  
ATOM     40  HB2 ARG A   4      41.756  37.636  13.447  1.00  0.00           H  
ATOM     41  HB3 ARG A   4      40.598  36.305  13.500  1.00  0.00           H  
ATOM     42  CG  ARG A   4      39.712  38.256  13.529  1.00  0.00           C  
ATOM     43  HG2 ARG A   4      38.748  37.855  13.844  1.00  0.00           H  
ATOM     44  HG3 ARG A   4      39.880  39.226  13.999  1.00  0.00           H  
ATOM     45  CD  ARG A   4      39.737  38.418  12.004  1.00  0.00           C  
ATOM     46  HD2 ARG A   4      40.691  38.870  11.731  1.00  0.00           H  
ATOM     47  HD3 ARG A   4      39.672  37.432  11.537  1.00  0.00           H  
ATOM     48  NE  ARG A   4      38.628  39.247  11.509  1.00  0.00           N  
ATOM     49  HE  ARG A   4      37.718  39.130  11.941  1.00  0.00           H  
ATOM     50  CZ  ARG A   4      38.639  40.066  10.475  1.00  0.00           C  
ATOM     51  NH1 ARG A   4      39.699  40.330   9.766  1.00  0.00           N  
ATOM     52 HH11 ARG A   4      39.633  41.003   9.018  1.00  0.00           H  
ATOM     53 HH12 ARG A   4      40.580  39.871   9.964  1.00  0.00           H  
ATOM     54  NH2 ARG A   4      37.536  40.637  10.112  1.00  0.00           N  
ATOM     55 HH21 ARG A   4      37.522  41.153   9.242  1.00  0.00           H  
ATOM     56 HH22 ARG A   4      36.686  40.423  10.629  1.00  0.00           H  
ATOM     57  C   ARG A   4      39.892  36.581  16.192  1.00  0.00           C  
ATOM     58  O   ARG A   4      39.127  37.361  16.768  1.00  0.00           O  
ATOM     59  N   LEU A   5      39.755  35.252  16.273  1.00  0.00           N  
ATOM     60  H   LEU A   5      40.454  34.676  15.817  1.00  0.00           H  
ATOM     61  CA  LEU A   5      38.708  34.582  17.057  1.00  0.00           C  
ATOM     62  HA  LEU A   5      37.773  35.127  16.926  1.00  0.00           H  
ATOM     63  CB  LEU A   5      38.511  33.140  16.551  1.00  0.00           C  
ATOM     64  HB2 LEU A   5      39.480  32.640  16.546  1.00  0.00           H  
ATOM     65  HB3 LEU A   5      37.868  32.602  17.250  1.00  0.00           H  
ATOM     66  CG  LEU A   5      37.885  33.058  15.147  1.00  0.00           C  
ATOM     67  HG  LEU A   5      38.411  33.732  14.473  1.00  0.00           H  
ATOM     68  CD1 LEU A   5      38.018  31.638  14.605  1.00  0.00           C  
ATOM     69 HD11 LEU A   5      39.070  31.365  14.550  1.00  0.00           H  
ATOM     70 HD12 LEU A   5      37.491  30.943  15.251  1.00  0.00           H  
ATOM     71 HD13 LEU A   5      37.592  31.591  13.605  1.00  0.00           H  
ATOM     72  CD2 LEU A   5      36.395  33.411  15.167  1.00  0.00           C  
ATOM     73 HD21 LEU A   5      36.250  34.435  15.503  1.00  0.00           H  
ATOM     74 HD22 LEU A   5      35.986  33.327  14.160  1.00  0.00           H  
ATOM     75 HD23 LEU A   5      35.847  32.739  15.827  1.00  0.00           H  
ATOM     76  C   LEU A   5      38.999  34.588  18.564  1.00  0.00           C  
ATOM     77  O   LEU A   5      38.065  34.733  19.348  1.00  0.00           O  
ATOM     78  N   ALA A   6      40.264  34.487  18.988  1.00  0.00           N  
ATOM     79  H   ALA A   6      40.998  34.400  18.299  1.00  0.00           H  
ATOM     80  CA  ALA A   6      40.642  34.590  20.404  1.00  0.00           C  
ATOM     81  HA  ALA A   6      40.047  33.880  20.979  1.00  0.00           H  
ATOM     82  CB  ALA A   6      42.121  34.211  20.546  1.00  0.00           C  
ATOM     83  HB1 ALA A   6      42.294  33.235  20.100  1.00  0.00           H  
ATOM     84  HB2 ALA A   6      42.756  34.945  20.050  1.00  0.00           H  
ATOM     85  HB3 ALA A   6      42.390  34.171  21.603  1.00  0.00           H  
ATOM     86  C   ALA A   6      40.371  35.997  20.970  1.00  0.00           C  
ATOM     87  O   ALA A   6      39.847  36.143  22.076  1.00  0.00           O  
ATOM     88  N   LEU A   7      40.660  37.028  20.168  1.00  0.00           N  
ATOM     89  H   LEU A   7      41.148  36.820  19.302  1.00  0.00           H  
ATOM     90  CA  LEU A   7      40.338  38.428  20.452  1.00  0.00           C  
ATOM     91  HA  LEU A   7      40.786  38.696  21.411  1.00  0.00           H  
ATOM     92  CB  LEU A   7      41.025  39.267  19.351  1.00  0.00           C  
ATOM     93  HB2 LEU A   7      42.099  39.101  19.454  1.00  0.00           H  
ATOM     94  HB3 LEU A   7      40.750  38.864  18.377  1.00  0.00           H  
ATOM     95  CG  LEU A   7      40.821  40.795  19.304  1.00  0.00           C  
ATOM     96  HG  LEU A   7      41.623  41.195  18.685  1.00  0.00           H  
ATOM     97  CD1 LEU A   7      39.514  41.186  18.621  1.00  0.00           C  
ATOM     98 HD11 LEU A   7      39.523  42.260  18.444  1.00  0.00           H  
ATOM     99 HD12 LEU A   7      39.455  40.698  17.651  1.00  0.00           H  
ATOM    100 HD13 LEU A   7      38.653  40.930  19.233  1.00  0.00           H  
ATOM    101  CD2 LEU A   7      40.922  41.476  20.668  1.00  0.00           C  
ATOM    102 HD21 LEU A   7      41.872  41.216  21.133  1.00  0.00           H  
ATOM    103 HD22 LEU A   7      40.891  42.557  20.534  1.00  0.00           H  
ATOM    104 HD23 LEU A   7      40.100  41.177  21.316  1.00  0.00           H  
ATOM    105  C   LEU A   7      38.816  38.633  20.604  1.00  0.00           C  
ATOM    106  O   LEU A   7      38.374  39.223  21.592  1.00  0.00           O  
ATOM    107  N   LYS A   8      37.991  38.075  19.700  1.00  0.00           N  
ATOM    108  H   LYS A   8      38.399  37.592  18.909  1.00  0.00           H  
ATOM    109  CA  LYS A   8      36.521  38.101  19.852  1.00  0.00           C  
ATOM    110  HA  LYS A   8      36.223  39.132  20.051  1.00  0.00           H  
ATOM    111  CB  LYS A   8      35.825  37.668  18.549  1.00  0.00           C  
ATOM    112  HB2 LYS A   8      36.080  38.380  17.766  1.00  0.00           H  
ATOM    113  HB3 LYS A   8      36.171  36.676  18.250  1.00  0.00           H  
ATOM    114  CG  LYS A   8      34.294  37.643  18.715  1.00  0.00           C  
ATOM    115  HG2 LYS A   8      34.024  36.774  19.314  1.00  0.00           H  
ATOM    116  HG3 LYS A   8      33.973  38.544  19.241  1.00  0.00           H  
ATOM    117  CD  LYS A   8      33.549  37.570  17.377  1.00  0.00           C  
ATOM    118  HD2 LYS A   8      33.591  38.544  16.884  1.00  0.00           H  
ATOM    119  HD3 LYS A   8      34.042  36.843  16.730  1.00  0.00           H  
ATOM    120  CE  LYS A   8      32.085  37.141  17.552  1.00  0.00           C  
ATOM    121  HE2 LYS A   8      31.607  37.158  16.569  1.00  0.00           H  
ATOM    122  HE3 LYS A   8      32.064  36.107  17.910  1.00  0.00           H  
ATOM    123  NZ  LYS A   8      31.329  38.004  18.494  1.00  0.00           N  
ATOM    124  HZ1 LYS A   8      31.684  37.905  19.445  1.00  0.00           H  
ATOM    125  HZ2 LYS A   8      31.374  38.984  18.229  1.00  0.00           H  
ATOM    126  HZ3 LYS A   8      30.357  37.715  18.537  1.00  0.00           H  
ATOM    127  C   LYS A   8      36.032  37.293  21.062  1.00  0.00           C  
ATOM    128  O   LYS A   8      35.147  37.762  21.770  1.00  0.00           O  
ATOM    129  N   LEU A   9      36.610  36.125  21.348  1.00  0.00           N  
ATOM    130  H   LEU A   9      37.302  35.763  20.703  1.00  0.00           H  
ATOM    131  CA  LEU A   9      36.235  35.298  22.503  1.00  0.00           C  
ATOM    132  HA  LEU A   9      35.172  35.069  22.419  1.00  0.00           H  
ATOM    133  CB  LEU A   9      37.029  33.976  22.444  1.00  0.00           C  
ATOM    134  HB2 LEU A   9      36.822  33.480  21.496  1.00  0.00           H  
ATOM    135  HB3 LEU A   9      38.092  34.212  22.469  1.00  0.00           H  
ATOM    136  CG  LEU A   9      36.732  32.990  23.589  1.00  0.00           C  
ATOM    137  HG  LEU A   9      36.916  33.480  24.544  1.00  0.00           H  
ATOM    138  CD1 LEU A   9      35.290  32.481  23.556  1.00  0.00           C  
ATOM    139 HD11 LEU A   9      34.589  33.306  23.662  1.00  0.00           H  
ATOM    140 HD12 LEU A   9      35.097  31.962  22.618  1.00  0.00           H  
ATOM    141 HD13 LEU A   9      35.131  31.788  24.379  1.00  0.00           H  
ATOM    142  CD2 LEU A   9      37.666  31.783  23.487  1.00  0.00           C  
ATOM    143 HD21 LEU A   9      37.483  31.112  24.326  1.00  0.00           H  
ATOM    144 HD22 LEU A   9      37.486  31.247  22.555  1.00  0.00           H  
ATOM    145 HD23 LEU A   9      38.704  32.112  23.525  1.00  0.00           H  
ATOM    146  C   LEU A   9      36.435  36.054  23.829  1.00  0.00           C  
ATOM    147  O   LEU A   9      35.526  36.106  24.656  1.00  0.00           O  
ATOM    148  N   PHE A  10      37.583  36.716  24.008  1.00  0.00           N  
ATOM    149  H   PHE A  10      38.301  36.638  23.293  1.00  0.00           H  
ATOM    150  CA  PHE A  10      37.853  37.557  25.183  1.00  0.00           C  
ATOM    151  HA  PHE A  10      37.743  36.946  26.079  1.00  0.00           H  
ATOM    152  CB  PHE A  10      39.307  38.041  25.104  1.00  0.00           C  
ATOM    153  HB2 PHE A  10      39.963  37.171  25.149  1.00  0.00           H  
ATOM    154  HB3 PHE A  10      39.466  38.518  24.136  1.00  0.00           H  
ATOM    155  CG  PHE A  10      39.717  39.010  26.199  1.00  0.00           C  
ATOM    156  CD1 PHE A  10      39.905  38.549  27.517  1.00  0.00           C  
ATOM    157  HD1 PHE A  10      39.767  37.503  27.750  1.00  0.00           H  
ATOM    158  CE1 PHE A  10      40.275  39.447  28.534  1.00  0.00           C  
ATOM    159  HE1 PHE A  10      40.419  39.091  29.544  1.00  0.00           H  
ATOM    160  CZ  PHE A  10      40.468  40.808  28.237  1.00  0.00           C  
ATOM    161  HZ  PHE A  10      40.766  41.497  29.017  1.00  0.00           H  
ATOM    162  CE2 PHE A  10      40.280  41.271  26.922  1.00  0.00           C  
ATOM    163  HE2 PHE A  10      40.427  42.318  26.692  1.00  0.00           H  
ATOM    164  CD2 PHE A  10      39.903  40.375  25.906  1.00  0.00           C  
ATOM    165  HD2 PHE A  10      39.758  40.741  24.898  1.00  0.00           H  
ATOM    166  C   PHE A  10      36.873  38.739  25.324  1.00  0.00           C  
ATOM    167  O   PHE A  10      36.522  39.122  26.445  1.00  0.00           O  
ATOM    168  N   ARG A  11      36.402  39.302  24.204  1.00  0.00           N  
ATOM    169  H   ARG A  11      36.760  38.961  23.319  1.00  0.00           H  
ATOM    170  CA  ARG A  11      35.373  40.356  24.179  1.00  0.00           C  
ATOM    171  HA  ARG A  11      35.589  41.086  24.961  1.00  0.00           H  
ATOM    172  CB  ARG A  11      35.421  41.077  22.821  1.00  0.00           C  
ATOM    173  HB2 ARG A  11      35.431  40.351  22.008  1.00  0.00           H  
ATOM    174  HB3 ARG A  11      34.535  41.701  22.711  1.00  0.00           H  
ATOM    175  CG  ARG A  11      36.655  41.982  22.731  1.00  0.00           C  
ATOM    176  HG2 ARG A  11      36.572  42.757  23.493  1.00  0.00           H  
ATOM    177  HG3 ARG A  11      37.562  41.408  22.917  1.00  0.00           H  
ATOM    178  CD  ARG A  11      36.761  42.639  21.354  1.00  0.00           C  
ATOM    179  HD2 ARG A  11      36.976  41.871  20.609  1.00  0.00           H  
ATOM    180  HD3 ARG A  11      35.810  43.111  21.108  1.00  0.00           H  
ATOM    181  NE  ARG A  11      37.824  43.654  21.358  1.00  0.00           N  
ATOM    182  HE  ARG A  11      38.250  43.853  22.260  1.00  0.00           H  
ATOM    183  CZ  ARG A  11      38.281  44.333  20.328  1.00  0.00           C  
ATOM    184  NH1 ARG A  11      37.816  44.187  19.124  1.00  0.00           N  
ATOM    185 HH11 ARG A  11      38.248  44.696  18.367  1.00  0.00           H  
ATOM    186 HH12 ARG A  11      37.080  43.512  18.925  1.00  0.00           H  
ATOM    187  NH2 ARG A  11      39.252  45.188  20.485  1.00  0.00           N  
ATOM    188 HH21 ARG A  11      39.654  45.346  21.405  1.00  0.00           H  
ATOM    189 HH22 ARG A  11      39.686  45.599  19.671  1.00  0.00           H  
ATOM    190  C   ARG A  11      33.969  39.829  24.487  1.00  0.00           C  
ATOM    191  O   ARG A  11      33.246  40.473  25.243  1.00  0.00           O  
ATOM    192  N   ASP A  12      33.580  38.676  23.947  1.00  0.00           N  
ATOM    193  H   ASP A  12      34.214  38.230  23.292  1.00  0.00           H  
ATOM    194  CA  ASP A  12      32.257  38.073  24.159  1.00  0.00           C  
ATOM    195  HA  ASP A  12      31.493  38.834  23.990  1.00  0.00           H  
ATOM    196  CB  ASP A  12      32.025  36.927  23.158  1.00  0.00           C  
ATOM    197  HB2 ASP A  12      32.879  36.247  23.191  1.00  0.00           H  
ATOM    198  HB3 ASP A  12      31.148  36.364  23.481  1.00  0.00           H  
ATOM    199  CG  ASP A  12      31.780  37.349  21.706  1.00  0.00           C  
ATOM    200  OD1 ASP A  12      31.587  38.552  21.400  1.00  0.00           O  
ATOM    201  OD2 ASP A  12      31.679  36.437  20.852  1.00  0.00           O  
ATOM    202  C   ASP A  12      32.051  37.541  25.588  1.00  0.00           C  
ATOM    203  O   ASP A  12      31.001  37.785  26.189  1.00  0.00           O  
ATOM    204  N   LEU A  13      33.033  36.821  26.148  1.00  0.00           N  
ATOM    205  H   LEU A  13      33.873  36.644  25.602  1.00  0.00           H  
ATOM    206  CA  LEU A  13      32.880  36.135  27.441  1.00  0.00           C  
ATOM    207  HA  LEU A  13      32.007  35.485  27.388  1.00  0.00           H  
ATOM    208  CB  LEU A  13      34.129  35.283  27.740  1.00  0.00           C  
ATOM    209  HB2 LEU A  13      35.014  35.911  27.621  1.00  0.00           H  
ATOM    210  HB3 LEU A  13      34.090  34.968  28.785  1.00  0.00           H  
ATOM    211  CG  LEU A  13      34.296  34.020  26.876  1.00  0.00           C  
ATOM    212  HG  LEU A  13      34.302  34.288  25.824  1.00  0.00           H  
ATOM    213  CD1 LEU A  13      35.626  33.352  27.232  1.00  0.00           C  
ATOM    214 HD11 LEU A  13      36.448  34.040  27.035  1.00  0.00           H  
ATOM    215 HD12 LEU A  13      35.634  33.066  28.284  1.00  0.00           H  
ATOM    216 HD13 LEU A  13      35.767  32.458  26.625  1.00  0.00           H  
ATOM    217  CD2 LEU A  13      33.176  33.008  27.100  1.00  0.00           C  
ATOM    218 HD21 LEU A  13      33.129  32.737  28.150  1.00  0.00           H  
ATOM    219 HD22 LEU A  13      32.219  33.413  26.777  1.00  0.00           H  
ATOM    220 HD23 LEU A  13      33.378  32.118  26.510  1.00  0.00           H  
ATOM    221  C   LEU A  13      32.626  37.099  28.606  1.00  0.00           C  
ATOM    222  O   LEU A  13      31.768  36.829  29.447  1.00  0.00           O  
ATOM    223  N   PHE A  14      33.346  38.222  28.651  1.00  0.00           N  
ATOM    224  H   PHE A  14      34.026  38.378  27.921  1.00  0.00           H  
ATOM    225  CA  PHE A  14      33.320  39.147  29.788  1.00  0.00           C  
ATOM    226  HA  PHE A  14      32.999  38.589  30.667  1.00  0.00           H  
ATOM    227  CB  PHE A  14      34.751  39.616  30.084  1.00  0.00           C  
ATOM    228  HB2 PHE A  14      35.210  40.001  29.172  1.00  0.00           H  
ATOM    229  HB3 PHE A  14      34.720  40.428  30.810  1.00  0.00           H  
ATOM    230  CG  PHE A  14      35.596  38.497  30.663  1.00  0.00           C  
ATOM    231  CD1 PHE A  14      35.504  38.208  32.038  1.00  0.00           C  
ATOM    232  HD1 PHE A  14      34.894  38.825  32.682  1.00  0.00           H  
ATOM    233  CE1 PHE A  14      36.174  37.095  32.573  1.00  0.00           C  
ATOM    234  HE1 PHE A  14      36.077  36.864  33.625  1.00  0.00           H  
ATOM    235  CZ  PHE A  14      36.944  36.272  31.735  1.00  0.00           C  
ATOM    236  HZ  PHE A  14      37.434  35.403  32.144  1.00  0.00           H  
ATOM    237  CE2 PHE A  14      37.063  36.571  30.366  1.00  0.00           C  
ATOM    238  HE2 PHE A  14      37.655  35.935  29.724  1.00  0.00           H  
ATOM    239  CD2 PHE A  14      36.389  37.684  29.830  1.00  0.00           C  
ATOM    240  HD2 PHE A  14      36.461  37.899  28.774  1.00  0.00           H  
ATOM    241  C   PHE A  14      32.313  40.302  29.659  1.00  0.00           C  
ATOM    242  O   PHE A  14      32.084  41.000  30.648  1.00  0.00           O  
ATOM    243  N   ALA A  15      31.663  40.473  28.498  1.00  0.00           N  
ATOM    244  H   ALA A  15      31.887  39.854  27.731  1.00  0.00           H  
ATOM    245  CA  ALA A  15      30.730  41.574  28.228  1.00  0.00           C  
ATOM    246  HA  ALA A  15      31.286  42.512  28.267  1.00  0.00           H  
ATOM    247  CB  ALA A  15      30.180  41.414  26.804  1.00  0.00           C  
ATOM    248  HB1 ALA A  15      29.647  40.467  26.702  1.00  0.00           H  
ATOM    249  HB2 ALA A  15      29.495  42.233  26.582  1.00  0.00           H  
ATOM    250  HB3 ALA A  15      30.996  41.442  26.084  1.00  0.00           H  
ATOM    251  C   ALA A  15      29.582  41.673  29.253  1.00  0.00           C  
ATOM    252  O   ALA A  15      29.338  42.749  29.802  1.00  0.00           O  
ATOM    253  N   NLN A  16      28.910  40.552  29.545  1.00  0.00           N  
ATOM    254  H   NLN A  16      29.150  39.713  29.025  1.00  0.00           H  
ATOM    255  CA  NLN A  16      27.824  40.451  30.531  1.00  0.00           C  
ATOM    256  HA  NLN A  16      27.402  41.445  30.696  1.00  0.00           H  
ATOM    257  CB  NLN A  16      26.711  39.559  29.952  1.00  0.00           C  
ATOM    258  HB2 NLN A  16      27.091  38.551  29.789  1.00  0.00           H  
ATOM    259  HB3 NLN A  16      25.894  39.488  30.669  1.00  0.00           H  
ATOM    260  CG  NLN A  16      26.114  40.099  28.668  1.00  0.00           C  
ATOM    261  OD1 NLN A  16      25.354  41.061  28.714  1.00  0.00           O  
ATOM    262  ND2 NLN A  16      26.416  39.471  27.542  1.00  0.00           N  
ATOM    263 HD21 NLN A  16      27.174  38.798  27.548  1.00  0.00           H  
ATOM    264  C   NLN A  16      28.281  39.939  31.917  1.00  0.00           C  
ATOM    265  O   NLN A  16      27.436  39.609  32.754  1.00  0.00           O  
ATOM    266  N   TYR A  17      29.587  39.793  32.157  1.00  0.00           N  
ATOM    267  H   TYR A  17      30.250  40.158  31.485  1.00  0.00           H  
ATOM    268  CA  TYR A  17      30.117  39.183  33.383  1.00  0.00           C  
ATOM    269  HA  TYR A  17      29.430  38.396  33.696  1.00  0.00           H  
ATOM    270  CB  TYR A  17      31.467  38.515  33.077  1.00  0.00           C  
ATOM    271  HB2 TYR A  17      31.366  37.934  32.159  1.00  0.00           H  
ATOM    272  HB3 TYR A  17      32.215  39.289  32.900  1.00  0.00           H  
ATOM    273  CG  TYR A  17      31.962  37.570  34.158  1.00  0.00           C  
ATOM    274  CD1 TYR A  17      31.309  36.338  34.349  1.00  0.00           C  
ATOM    275  HD1 TYR A  17      30.463  36.071  33.733  1.00  0.00           H  
ATOM    276  CE1 TYR A  17      31.782  35.427  35.312  1.00  0.00           C  
ATOM    277  HE1 TYR A  17      31.302  34.467  35.434  1.00  0.00           H  
ATOM    278  CZ  TYR A  17      32.919  35.737  36.088  1.00  0.00           C  
ATOM    279  OH  TYR A  17      33.435  34.810  36.940  1.00  0.00           O  
ATOM    280  HH  TYR A  17      33.106  33.914  36.691  1.00  0.00           H  
ATOM    281  CE2 TYR A  17      33.547  36.992  35.927  1.00  0.00           C  
ATOM    282  HE2 TYR A  17      34.407  37.243  36.528  1.00  0.00           H  
ATOM    283  CD2 TYR A  17      33.070  37.905  34.964  1.00  0.00           C  
ATOM    284  HD2 TYR A  17      33.570  38.856  34.840  1.00  0.00           H  
ATOM    285  C   TYR A  17      30.228  40.178  34.552  1.00  0.00           C  
ATOM    286  O   TYR A  17      30.210  41.396  34.361  1.00  0.00           O  
ATOM    287  N   THR A  18      30.383  39.647  35.765  1.00  0.00           N  
ATOM    288  H   THR A  18      30.388  38.638  35.839  1.00  0.00           H  
ATOM    289  CA  THR A  18      30.887  40.375  36.936  1.00  0.00           C  
ATOM    290  HA  THR A  18      31.656  41.067  36.600  1.00  0.00           H  
ATOM    291  CB  THR A  18      29.802  41.222  37.627  1.00  0.00           C  
ATOM    292  HB  THR A  18      29.482  42.014  36.949  1.00  0.00           H  
ATOM    293  CG2 THR A  18      28.568  40.426  38.068  1.00  0.00           C  
ATOM    294 HG21 THR A  18      28.087  39.972  37.203  1.00  0.00           H  
ATOM    295 HG22 THR A  18      28.845  39.648  38.777  1.00  0.00           H  
ATOM    296 HG23 THR A  18      27.859  41.097  38.548  1.00  0.00           H  
ATOM    297  OG1 THR A  18      30.336  41.807  38.794  1.00  0.00           O  
ATOM    298  HG1 THR A  18      31.029  42.443  38.540  1.00  0.00           H  
ATOM    299  C   THR A  18      31.532  39.399  37.921  1.00  0.00           C  
ATOM    300  O   THR A  18      30.992  38.322  38.184  1.00  0.00           O  
ATOM    301  N   SER A  19      32.659  39.795  38.511  1.00  0.00           N  
ATOM    302  H   SER A  19      33.067  40.672  38.213  1.00  0.00           H  
ATOM    303  CA  SER A  19      33.284  39.106  39.649  1.00  0.00           C  
ATOM    304  HA  SER A  19      33.248  38.036  39.451  1.00  0.00           H  
ATOM    305  CB  SER A  19      34.763  39.499  39.741  1.00  0.00           C  
ATOM    306  HB2 SER A  19      35.224  39.007  40.600  1.00  0.00           H  
ATOM    307  HB3 SER A  19      35.266  39.145  38.840  1.00  0.00           H  
ATOM    308  OG  SER A  19      34.936  40.906  39.844  1.00  0.00           O  
ATOM    309  HG  SER A  19      35.715  41.123  39.287  1.00  0.00           H  
ATOM    310  C   SER A  19      32.559  39.331  40.991  1.00  0.00           C  
ATOM    311  O   SER A  19      32.969  38.766  42.006  1.00  0.00           O  
ATOM    312  N   ALA A  20      31.477  40.121  41.033  1.00  0.00           N  
ATOM    313  H   ALA A  20      31.197  40.613  40.192  1.00  0.00           H  
ATOM    314  CA  ALA A  20      30.690  40.340  42.248  1.00  0.00           C  
ATOM    315  HA  ALA A  20      31.379  40.533  43.070  1.00  0.00           H  
ATOM    316  CB  ALA A  20      29.825  41.594  42.059  1.00  0.00           C  
ATOM    317  HB1 ALA A  20      29.113  41.445  41.245  1.00  0.00           H  
ATOM    318  HB2 ALA A  20      29.274  41.804  42.975  1.00  0.00           H  
ATOM    319  HB3 ALA A  20      30.460  42.450  41.824  1.00  0.00           H  
ATOM    320  C   ALA A  20      29.833  39.121  42.646  1.00  0.00           C  
ATOM    321  O   ALA A  20      29.855  38.717  43.809  1.00  0.00           O  
ATOM    322  N   LEU A  21      29.086  38.532  41.702  1.00  0.00           N  
ATOM    323  H   LEU A  21      29.174  38.870  40.756  1.00  0.00           H  
ATOM    324  CA  LEU A  21      28.142  37.431  41.954  1.00  0.00           C  
ATOM    325  HA  LEU A  21      27.811  37.491  42.988  1.00  0.00           H  
ATOM    326  CB  LEU A  21      26.905  37.580  41.045  1.00  0.00           C  
ATOM    327  HB2 LEU A  21      27.245  37.719  40.018  1.00  0.00           H  
ATOM    328  HB3 LEU A  21      26.338  36.648  41.072  1.00  0.00           H  
ATOM    329  CG  LEU A  21      25.945  38.726  41.413  1.00  0.00           C  
ATOM    330  HG  LEU A  21      26.492  39.668  41.456  1.00  0.00           H  
ATOM    331  CD1 LEU A  21      24.867  38.833  40.333  1.00  0.00           C  
ATOM    332 HD11 LEU A  21      25.329  39.064  39.374  1.00  0.00           H  
ATOM    333 HD12 LEU A  21      24.326  37.890  40.251  1.00  0.00           H  
ATOM    334 HD13 LEU A  21      24.164  39.624  40.587  1.00  0.00           H  
ATOM    335  CD2 LEU A  21      25.243  38.489  42.755  1.00  0.00           C  
ATOM    336 HD21 LEU A  21      25.965  38.511  43.570  1.00  0.00           H  
ATOM    337 HD22 LEU A  21      24.510  39.275  42.930  1.00  0.00           H  
ATOM    338 HD23 LEU A  21      24.734  37.524  42.746  1.00  0.00           H  
ATOM    339  C   LEU A  21      28.761  36.036  41.761  1.00  0.00           C  
ATOM    340  O   LEU A  21      29.526  35.816  40.820  1.00  0.00           O  
ATOM    341  N   ARG A  22      28.352  35.068  42.595  1.00  0.00           N  
ATOM    342  H   ARG A  22      27.743  35.342  43.359  1.00  0.00           H  
ATOM    343  CA  ARG A  22      28.699  33.640  42.458  1.00  0.00           C  
ATOM    344  HA  ARG A  22      29.784  33.569  42.492  1.00  0.00           H  
ATOM    345  CB  ARG A  22      28.132  32.862  43.663  1.00  0.00           C  
ATOM    346  HB2 ARG A  22      28.498  33.330  44.579  1.00  0.00           H  
ATOM    347  HB3 ARG A  22      27.043  32.935  43.655  1.00  0.00           H  
ATOM    348  CG  ARG A  22      28.544  31.378  43.676  1.00  0.00           C  
ATOM    349  HG2 ARG A  22      28.114  30.869  42.812  1.00  0.00           H  
ATOM    350  HG3 ARG A  22      29.629  31.313  43.602  1.00  0.00           H  
ATOM    351  CD  ARG A  22      28.102  30.649  44.956  1.00  0.00           C  
ATOM    352  HD2 ARG A  22      28.549  29.653  44.959  1.00  0.00           H  
ATOM    353  HD3 ARG A  22      28.486  31.188  45.825  1.00  0.00           H  
ATOM    354  NE  ARG A  22      26.632  30.552  45.053  1.00  0.00           N  
ATOM    355  HE  ARG A  22      26.108  31.420  45.113  1.00  0.00           H  
ATOM    356  CZ  ARG A  22      25.874  29.474  44.992  1.00  0.00           C  
ATOM    357  NH1 ARG A  22      26.328  28.260  44.955  1.00  0.00           N  
ATOM    358 HH11 ARG A  22      27.265  28.057  45.276  1.00  0.00           H  
ATOM    359 HH12 ARG A  22      25.642  27.519  44.910  1.00  0.00           H  
ATOM    360  NH2 ARG A  22      24.586  29.593  44.983  1.00  0.00           N  
ATOM    361 HH21 ARG A  22      24.179  30.522  45.024  1.00  0.00           H  
ATOM    362 HH22 ARG A  22      24.001  28.766  44.995  1.00  0.00           H  
ATOM    363  C   ARG A  22      28.197  33.087  41.105  1.00  0.00           C  
ATOM    364  O   ARG A  22      26.993  33.164  40.844  1.00  0.00           O  
ATOM    365  N   PRO A  23      29.066  32.525  40.241  1.00  0.00           N  
ATOM    366  CD  PRO A  23      30.505  32.399  40.428  1.00  0.00           C  
ATOM    367  HD2 PRO A  23      30.741  31.772  41.289  1.00  0.00           H  
ATOM    368  HD3 PRO A  23      30.931  33.394  40.550  1.00  0.00           H  
ATOM    369  CG  PRO A  23      31.062  31.775  39.150  1.00  0.00           C  
ATOM    370  HG2 PRO A  23      31.038  30.687  39.225  1.00  0.00           H  
ATOM    371  HG3 PRO A  23      32.071  32.127  38.933  1.00  0.00           H  
ATOM    372  CB  PRO A  23      30.056  32.252  38.105  1.00  0.00           C  
ATOM    373  HB2 PRO A  23      30.056  31.630  37.214  1.00  0.00           H  
ATOM    374  HB3 PRO A  23      30.278  33.287  37.835  1.00  0.00           H  
ATOM    375  CA  PRO A  23      28.724  32.193  38.857  1.00  0.00           C  
ATOM    376  HA  PRO A  23      28.074  32.969  38.452  1.00  0.00           H  
ATOM    377  C   PRO A  23      27.994  30.842  38.725  1.00  0.00           C  
ATOM    378  O   PRO A  23      28.546  29.854  38.232  1.00  0.00           O  
ATOM    379  N   VAL A  24      26.729  30.806  39.146  1.00  0.00           N  
ATOM    380  H   VAL A  24      26.355  31.649  39.570  1.00  0.00           H  
ATOM    381  CA  VAL A  24      25.800  29.670  38.988  1.00  0.00           C  
ATOM    382  HA  VAL A  24      26.290  28.885  38.412  1.00  0.00           H  
ATOM    383  CB  VAL A  24      25.410  29.050  40.346  1.00  0.00           C  
ATOM    384  HB  VAL A  24      24.641  28.298  40.165  1.00  0.00           H  
ATOM    385  CG1 VAL A  24      26.604  28.338  40.993  1.00  0.00           C  
ATOM    386 HG11 VAL A  24      27.395  29.050  41.222  1.00  0.00           H  
ATOM    387 HG12 VAL A  24      26.284  27.846  41.912  1.00  0.00           H  
ATOM    388 HG13 VAL A  24      26.991  27.582  40.309  1.00  0.00           H  
ATOM    389  CG2 VAL A  24      24.842  30.073  41.338  1.00  0.00           C  
ATOM    390 HG21 VAL A  24      24.473  29.549  42.219  1.00  0.00           H  
ATOM    391 HG22 VAL A  24      25.607  30.788  41.641  1.00  0.00           H  
ATOM    392 HG23 VAL A  24      24.007  30.611  40.890  1.00  0.00           H  
ATOM    393  C   VAL A  24      24.554  30.076  38.192  1.00  0.00           C  
ATOM    394  O   VAL A  24      24.145  31.238  38.211  1.00  0.00           O  
ATOM    395  N   ALA A  25      23.939  29.120  37.495  1.00  0.00           N  
ATOM    396  H   ALA A  25      24.362  28.195  37.479  1.00  0.00           H  
ATOM    397  CA  ALA A  25      22.709  29.308  36.715  1.00  0.00           C  
ATOM    398  HA  ALA A  25      22.838  30.164  36.050  1.00  0.00           H  
ATOM    399  CB  ALA A  25      22.514  28.048  35.862  1.00  0.00           C  
ATOM    400  HB1 ALA A  25      23.396  27.874  35.246  1.00  0.00           H  
ATOM    401  HB2 ALA A  25      22.349  27.181  36.503  1.00  0.00           H  
ATOM    402  HB3 ALA A  25      21.647  28.176  35.212  1.00  0.00           H  
ATOM    403  C   ALA A  25      21.457  29.572  37.580  1.00  0.00           C  
ATOM    404  O   ALA A  25      20.435  30.045  37.083  1.00  0.00           O  
ATOM    405  N   ASP A  26      21.512  29.263  38.874  1.00  0.00           N  
ATOM    406  H   ASP A  26      22.370  28.863  39.223  1.00  0.00           H  
ATOM    407  CA  ASP A  26      20.421  29.411  39.839  1.00  0.00           C  
ATOM    408  HA  ASP A  26      19.825  30.290  39.592  1.00  0.00           H  
ATOM    409  CB  ASP A  26      19.509  28.173  39.747  1.00  0.00           C  
ATOM    410  HB2 ASP A  26      18.805  28.332  38.932  1.00  0.00           H  
ATOM    411  HB3 ASP A  26      20.116  27.310  39.478  1.00  0.00           H  
ATOM    412  CG  ASP A  26      18.709  27.830  41.008  1.00  0.00           C  
ATOM    413  OD1 ASP A  26      18.484  26.613  41.230  1.00  0.00           O  
ATOM    414  OD2 ASP A  26      18.294  28.753  41.747  1.00  0.00           O  
ATOM    415  C   ASP A  26      21.022  29.621  41.235  1.00  0.00           C  
ATOM    416  O   ASP A  26      21.855  28.836  41.690  1.00  0.00           O  
ATOM    417  N   THR A  27      20.595  30.686  41.913  1.00  0.00           N  
ATOM    418  H   THR A  27      19.849  31.232  41.496  1.00  0.00           H  
ATOM    419  CA  THR A  27      21.096  31.091  43.235  1.00  0.00           C  
ATOM    420  HA  THR A  27      22.175  31.232  43.164  1.00  0.00           H  
ATOM    421  CB  THR A  27      20.476  32.446  43.631  1.00  0.00           C  
ATOM    422  HB  THR A  27      19.398  32.404  43.480  1.00  0.00           H  
ATOM    423  CG2 THR A  27      20.746  32.901  45.066  1.00  0.00           C  
ATOM    424 HG21 THR A  27      21.808  32.832  45.291  1.00  0.00           H  
ATOM    425 HG22 THR A  27      20.418  33.931  45.195  1.00  0.00           H  
ATOM    426 HG23 THR A  27      20.190  32.275  45.764  1.00  0.00           H  
ATOM    427  OG1 THR A  27      21.004  33.450  42.788  1.00  0.00           O  
ATOM    428  HG1 THR A  27      20.595  33.331  41.924  1.00  0.00           H  
ATOM    429  C   THR A  27      20.873  30.021  44.312  1.00  0.00           C  
ATOM    430  O   THR A  27      21.647  29.969  45.263  1.00  0.00           O  
ATOM    431  N   ASP A  28      19.892  29.122  44.165  1.00  0.00           N  
ATOM    432  H   ASP A  28      19.338  29.143  43.310  1.00  0.00           H  
ATOM    433  CA  ASP A  28      19.635  28.020  45.110  1.00  0.00           C  
ATOM    434  HA  ASP A  28      19.845  28.380  46.119  1.00  0.00           H  
ATOM    435  CB  ASP A  28      18.143  27.645  45.074  1.00  0.00           C  
ATOM    436  HB2 ASP A  28      17.900  27.264  44.081  1.00  0.00           H  
ATOM    437  HB3 ASP A  28      17.963  26.842  45.790  1.00  0.00           H  
ATOM    438  CG  ASP A  28      17.199  28.802  45.421  1.00  0.00           C  
ATOM    439  OD1 ASP A  28      16.088  28.877  44.845  1.00  0.00           O  
ATOM    440  OD2 ASP A  28      17.517  29.658  46.279  1.00  0.00           O  
ATOM    441  C   ASP A  28      20.534  26.776  44.905  1.00  0.00           C  
ATOM    442  O   ASP A  28      20.458  25.830  45.697  1.00  0.00           O  
ATOM    443  N   GLN A  29      21.389  26.742  43.872  1.00  0.00           N  
ATOM    444  H   GLN A  29      21.423  27.539  43.245  1.00  0.00           H  
ATOM    445  CA  GLN A  29      22.353  25.651  43.653  1.00  0.00           C  
ATOM    446  HA  GLN A  29      21.841  24.697  43.787  1.00  0.00           H  
ATOM    447  CB  GLN A  29      22.928  25.693  42.227  1.00  0.00           C  
ATOM    448  HB2 GLN A  29      23.414  26.655  42.060  1.00  0.00           H  
ATOM    449  HB3 GLN A  29      23.689  24.914  42.152  1.00  0.00           H  
ATOM    450  CG  GLN A  29      21.901  25.439  41.118  1.00  0.00           C  
ATOM    451  HG2 GLN A  29      21.366  24.517  41.334  1.00  0.00           H  
ATOM    452  HG3 GLN A  29      21.185  26.254  41.104  1.00  0.00           H  
ATOM    453  CD  GLN A  29      22.549  25.307  39.738  1.00  0.00           C  
ATOM    454  OE1 GLN A  29      23.757  25.441  39.565  1.00  0.00           O  
ATOM    455  NE2 GLN A  29      21.781  25.030  38.708  1.00  0.00           N  
ATOM    456 HE21 GLN A  29      22.208  24.814  37.815  1.00  0.00           H  
ATOM    457 HE22 GLN A  29      20.780  24.918  38.835  1.00  0.00           H  
ATOM    458  C   GLN A  29      23.542  25.691  44.625  1.00  0.00           C  
ATOM    459  O   GLN A  29      23.990  26.762  45.045  1.00  0.00           O  
ATOM    460  N   THR A  30      24.145  24.528  44.879  1.00  0.00           N  
ATOM    461  H   THR A  30      23.683  23.679  44.562  1.00  0.00           H  
ATOM    462  CA  THR A  30      25.512  24.399  45.413  1.00  0.00           C  
ATOM    463  HA  THR A  30      25.593  25.056  46.278  1.00  0.00           H  
ATOM    464  CB  THR A  30      25.762  22.955  45.899  1.00  0.00           C  
ATOM    465  HB  THR A  30      24.902  22.621  46.476  1.00  0.00           H  
ATOM    466  CG2 THR A  30      26.018  21.950  44.776  1.00  0.00           C  
ATOM    467 HG21 THR A  30      26.065  20.949  45.202  1.00  0.00           H  
ATOM    468 HG22 THR A  30      25.209  21.985  44.049  1.00  0.00           H  
ATOM    469 HG23 THR A  30      26.965  22.156  44.276  1.00  0.00           H  
ATOM    470  OG1 THR A  30      26.890  22.920  46.740  1.00  0.00           O  
ATOM    471  HG1 THR A  30      26.647  23.424  47.542  1.00  0.00           H  
ATOM    472  C   THR A  30      26.587  24.843  44.403  1.00  0.00           C  
ATOM    473  O   THR A  30      26.290  25.164  43.248  1.00  0.00           O  
ATOM    474  N   LEU A  31      27.847  24.845  44.840  1.00  0.00           N  
ATOM    475  H   LEU A  31      27.989  24.559  45.801  1.00  0.00           H  
ATOM    476  CA  LEU A  31      29.044  24.940  44.007  1.00  0.00           C  
ATOM    477  HA  LEU A  31      28.837  24.483  43.041  1.00  0.00           H  
ATOM    478  CB  LEU A  31      29.395  26.429  43.791  1.00  0.00           C  
ATOM    479  HB2 LEU A  31      28.541  26.933  43.337  1.00  0.00           H  
ATOM    480  HB3 LEU A  31      29.574  26.881  44.767  1.00  0.00           H  
ATOM    481  CG  LEU A  31      30.636  26.668  42.912  1.00  0.00           C  
ATOM    482  HG  LEU A  31      31.484  26.104  43.301  1.00  0.00           H  
ATOM    483  CD1 LEU A  31      30.392  26.263  41.460  1.00  0.00           C  
ATOM    484 HD11 LEU A  31      29.563  26.833  41.039  1.00  0.00           H  
ATOM    485 HD12 LEU A  31      31.288  26.448  40.870  1.00  0.00           H  
ATOM    486 HD13 LEU A  31      30.161  25.204  41.405  1.00  0.00           H  
ATOM    487  CD2 LEU A  31      31.001  28.151  42.917  1.00  0.00           C  
ATOM    488 HD21 LEU A  31      31.222  28.465  43.935  1.00  0.00           H  
ATOM    489 HD22 LEU A  31      31.886  28.313  42.301  1.00  0.00           H  
ATOM    490 HD23 LEU A  31      30.177  28.745  42.522  1.00  0.00           H  
ATOM    491  C   LEU A  31      30.175  24.148  44.686  1.00  0.00           C  
ATOM    492  O   LEU A  31      30.706  24.594  45.704  1.00  0.00           O  
ATOM    493  N   NLN A  32      30.528  22.969  44.163  1.00  0.00           N  
ATOM    494  H   NLN A  32      30.019  22.607  43.364  1.00  0.00           H  
ATOM    495  CA  NLN A  32      31.627  22.163  44.714  1.00  0.00           C  
ATOM    496  HA  NLN A  32      31.598  22.270  45.795  1.00  0.00           H  
ATOM    497  CB  NLN A  32      31.479  20.654  44.418  1.00  0.00           C  
ATOM    498  HB2 NLN A  32      31.992  20.432  43.482  1.00  0.00           H  
ATOM    499  HB3 NLN A  32      31.984  20.091  45.202  1.00  0.00           H  
ATOM    500  CG  NLN A  32      30.058  20.138  44.255  1.00  0.00           C  
ATOM    501  OD1 NLN A  32      29.450  20.422  43.227  1.00  0.00           O  
ATOM    502  ND2 NLN A  32      29.549  19.347  45.191  1.00  0.00           N  
ATOM    503 HD21 NLN A  32      30.008  19.275  46.098  1.00  0.00           H  
ATOM    504  C   NLN A  32      32.997  22.703  44.266  1.00  0.00           C  
ATOM    505  O   NLN A  32      33.217  22.977  43.078  1.00  0.00           O  
ATOM    506  N   VAL A  33      33.916  22.836  45.225  1.00  0.00           N  
ATOM    507  H   VAL A  33      33.667  22.528  46.163  1.00  0.00           H  
ATOM    508  CA  VAL A  33      35.225  23.486  45.071  1.00  0.00           C  
ATOM    509  HA  VAL A  33      35.382  23.740  44.024  1.00  0.00           H  
ATOM    510  CB  VAL A  33      35.274  24.799  45.877  1.00  0.00           C  
ATOM    511  HB  VAL A  33      35.030  24.590  46.919  1.00  0.00           H  
ATOM    512  CG1 VAL A  33      36.653  25.470  45.836  1.00  0.00           C  
ATOM    513 HG11 VAL A  33      36.638  26.376  46.439  1.00  0.00           H  
ATOM    514 HG12 VAL A  33      37.410  24.806  46.247  1.00  0.00           H  
ATOM    515 HG13 VAL A  33      36.918  25.718  44.808  1.00  0.00           H  
ATOM    516  CG2 VAL A  33      34.252  25.804  45.333  1.00  0.00           C  
ATOM    517 HG21 VAL A  33      34.332  26.738  45.881  1.00  0.00           H  
ATOM    518 HG22 VAL A  33      34.430  25.987  44.274  1.00  0.00           H  
ATOM    519 HG23 VAL A  33      33.242  25.418  45.464  1.00  0.00           H  
ATOM    520  C   VAL A  33      36.330  22.523  45.493  1.00  0.00           C  
ATOM    521  O   VAL A  33      36.438  22.156  46.665  1.00  0.00           O  
ATOM    522  N   THR A  34      37.144  22.105  44.524  1.00  0.00           N  
ATOM    523  H   THR A  34      37.033  22.516  43.601  1.00  0.00           H  
ATOM    524  CA  THR A  34      38.208  21.114  44.722  1.00  0.00           C  
ATOM    525  HA  THR A  34      37.876  20.399  45.472  1.00  0.00           H  
ATOM    526  CB  THR A  34      38.469  20.327  43.429  1.00  0.00           C  
ATOM    527  HB  THR A  34      38.836  21.003  42.664  1.00  0.00           H  
ATOM    528  CG2 THR A  34      39.497  19.218  43.628  1.00  0.00           C  
ATOM    529 HG21 THR A  34      40.463  19.639  43.905  1.00  0.00           H  
ATOM    530 HG22 THR A  34      39.156  18.533  44.405  1.00  0.00           H  
ATOM    531 HG23 THR A  34      39.625  18.674  42.694  1.00  0.00           H  
ATOM    532  OG1 THR A  34      37.285  19.709  42.959  1.00  0.00           O  
ATOM    533  HG1 THR A  34      36.768  20.418  42.511  1.00  0.00           H  
ATOM    534  C   THR A  34      39.500  21.774  45.219  1.00  0.00           C  
ATOM    535  O   THR A  34      39.975  22.738  44.616  1.00  0.00           O  
ATOM    536  N   LEU A  35      40.090  21.231  46.291  1.00  0.00           N  
ATOM    537  H   LEU A  35      39.596  20.478  46.757  1.00  0.00           H  
ATOM    538  CA  LEU A  35      41.359  21.681  46.886  1.00  0.00           C  
ATOM    539  HA  LEU A  35      41.705  22.570  46.360  1.00  0.00           H  
ATOM    540  CB  LEU A  35      41.127  22.045  48.373  1.00  0.00           C  
ATOM    541  HB2 LEU A  35      40.348  21.396  48.777  1.00  0.00           H  
ATOM    542  HB3 LEU A  35      42.035  21.819  48.934  1.00  0.00           H  
ATOM    543  CG  LEU A  35      40.756  23.508  48.692  1.00  0.00           C  
ATOM    544  HG  LEU A  35      40.494  23.553  49.748  1.00  0.00           H  
ATOM    545  CD1 LEU A  35      41.942  24.451  48.478  1.00  0.00           C  
ATOM    546 HD11 LEU A  35      42.792  24.117  49.074  1.00  0.00           H  
ATOM    547 HD12 LEU A  35      42.229  24.473  47.428  1.00  0.00           H  
ATOM    548 HD13 LEU A  35      41.669  25.457  48.797  1.00  0.00           H  
ATOM    549  CD2 LEU A  35      39.561  24.035  47.901  1.00  0.00           C  
ATOM    550 HD21 LEU A  35      38.733  23.329  47.971  1.00  0.00           H  
ATOM    551 HD22 LEU A  35      39.244  24.995  48.309  1.00  0.00           H  
ATOM    552 HD23 LEU A  35      39.829  24.168  46.854  1.00  0.00           H  
ATOM    553  C   LEU A  35      42.473  20.623  46.761  1.00  0.00           C  
ATOM    554  O   LEU A  35      42.261  19.440  47.045  1.00  0.00           O  
ATOM    555  N   GLU A  36      43.693  21.066  46.443  1.00  0.00           N  
ATOM    556  H   GLU A  36      43.785  22.043  46.174  1.00  0.00           H  
ATOM    557  CA  GLU A  36      44.932  20.270  46.515  1.00  0.00           C  
ATOM    558  HA  GLU A  36      44.774  19.437  47.199  1.00  0.00           H  
ATOM    559  CB  GLU A  36      45.314  19.688  45.142  1.00  0.00           C  
ATOM    560  HB2 GLU A  36      45.345  20.479  44.396  1.00  0.00           H  
ATOM    561  HB3 GLU A  36      46.313  19.260  45.227  1.00  0.00           H  
ATOM    562  CG  GLU A  36      44.364  18.587  44.666  1.00  0.00           C  
ATOM    563  HG2 GLU A  36      44.107  17.952  45.511  1.00  0.00           H  
ATOM    564  HG3 GLU A  36      43.446  19.034  44.279  1.00  0.00           H  
ATOM    565  CD  GLU A  36      45.018  17.721  43.589  1.00  0.00           C  
ATOM    566  OE1 GLU A  36      45.320  16.539  43.859  1.00  0.00           O  
ATOM    567  OE2 GLU A  36      45.195  18.200  42.443  1.00  0.00           O  
ATOM    568  C   GLU A  36      46.109  21.085  47.076  1.00  0.00           C  
ATOM    569  O   GLU A  36      46.330  22.233  46.683  1.00  0.00           O  
ATOM    570  N   VAL A  37      46.901  20.483  47.967  1.00  0.00           N  
ATOM    571  H   VAL A  37      46.711  19.514  48.201  1.00  0.00           H  
ATOM    572  CA  VAL A  37      48.048  21.132  48.638  1.00  0.00           C  
ATOM    573  HA  VAL A  37      48.157  22.148  48.257  1.00  0.00           H  
ATOM    574  CB  VAL A  37      47.794  21.252  50.158  1.00  0.00           C  
ATOM    575  HB  VAL A  37      47.492  20.279  50.544  1.00  0.00           H  
ATOM    576  CG1 VAL A  37      49.016  21.719  50.963  1.00  0.00           C  
ATOM    577 HG11 VAL A  37      49.388  22.665  50.568  1.00  0.00           H  
ATOM    578 HG12 VAL A  37      48.737  21.853  52.009  1.00  0.00           H  
ATOM    579 HG13 VAL A  37      49.805  20.969  50.924  1.00  0.00           H  
ATOM    580  CG2 VAL A  37      46.669  22.264  50.419  1.00  0.00           C  
ATOM    581 HG21 VAL A  37      46.949  23.243  50.031  1.00  0.00           H  
ATOM    582 HG22 VAL A  37      45.751  21.940  49.931  1.00  0.00           H  
ATOM    583 HG23 VAL A  37      46.479  22.343  51.489  1.00  0.00           H  
ATOM    584  C   VAL A  37      49.358  20.413  48.312  1.00  0.00           C  
ATOM    585  O   VAL A  37      49.389  19.187  48.175  1.00  0.00           O  
ATOM    586  N   THR A  38      50.449  21.175  48.208  1.00  0.00           N  
ATOM    587  H   THR A  38      50.333  22.183  48.280  1.00  0.00           H  
ATOM    588  CA  THR A  38      51.797  20.671  47.903  1.00  0.00           C  
ATOM    589  HA  THR A  38      51.824  19.593  48.058  1.00  0.00           H  
ATOM    590  CB  THR A  38      52.145  20.938  46.427  1.00  0.00           C  
ATOM    591  HB  THR A  38      52.194  22.013  46.260  1.00  0.00           H  
ATOM    592  CG2 THR A  38      53.476  20.309  46.013  1.00  0.00           C  
ATOM    593 HG21 THR A  38      53.449  19.231  46.158  1.00  0.00           H  
ATOM    594 HG22 THR A  38      53.661  20.521  44.961  1.00  0.00           H  
ATOM    595 HG23 THR A  38      54.294  20.725  46.598  1.00  0.00           H  
ATOM    596  OG1 THR A  38      51.152  20.403  45.577  1.00  0.00           O  
ATOM    597  HG1 THR A  38      50.357  20.973  45.676  1.00  0.00           H  
ATOM    598  C   THR A  38      52.824  21.314  48.841  1.00  0.00           C  
ATOM    599  O   THR A  38      52.895  22.540  48.937  1.00  0.00           O  
ATOM    600  N   LEU A  39      53.623  20.509  49.549  1.00  0.00           N  
ATOM    601  H   LEU A  39      53.518  19.506  49.436  1.00  0.00           H  
ATOM    602  CA  LEU A  39      54.675  21.002  50.454  1.00  0.00           C  
ATOM    603  HA  LEU A  39      54.278  21.849  51.009  1.00  0.00           H  
ATOM    604  CB  LEU A  39      55.028  19.890  51.465  1.00  0.00           C  
ATOM    605  HB2 LEU A  39      54.141  19.662  52.059  1.00  0.00           H  
ATOM    606  HB3 LEU A  39      55.292  18.993  50.902  1.00  0.00           H  
ATOM    607  CG  LEU A  39      56.201  20.207  52.419  1.00  0.00           C  
ATOM    608  HG  LEU A  39      57.096  20.411  51.834  1.00  0.00           H  
ATOM    609  CD1 LEU A  39      55.929  21.410  53.325  1.00  0.00           C  
ATOM    610 HD11 LEU A  39      55.005  21.257  53.883  1.00  0.00           H  
ATOM    611 HD12 LEU A  39      56.753  21.536  54.027  1.00  0.00           H  
ATOM    612 HD13 LEU A  39      55.853  22.320  52.735  1.00  0.00           H  
ATOM    613  CD2 LEU A  39      56.484  18.998  53.310  1.00  0.00           C  
ATOM    614 HD21 LEU A  39      55.607  18.757  53.912  1.00  0.00           H  
ATOM    615 HD22 LEU A  39      56.746  18.140  52.692  1.00  0.00           H  
ATOM    616 HD23 LEU A  39      57.326  19.211  53.969  1.00  0.00           H  
ATOM    617  C   LEU A  39      55.911  21.487  49.677  1.00  0.00           C  
ATOM    618  O   LEU A  39      56.443  20.727  48.868  1.00  0.00           O  
ATOM    619  N   SER A  40      56.399  22.702  49.957  1.00  0.00           N  
ATOM    620  H   SER A  40      55.908  23.288  50.622  1.00  0.00           H  
ATOM    621  CA  SER A  40      57.677  23.205  49.426  1.00  0.00           C  
ATOM    622  HA  SER A  40      57.937  22.650  48.525  1.00  0.00           H  
ATOM    623  CB  SER A  40      57.552  24.679  49.015  1.00  0.00           C  
ATOM    624  HB2 SER A  40      56.766  24.796  48.269  1.00  0.00           H  
ATOM    625  HB3 SER A  40      57.303  25.288  49.880  1.00  0.00           H  
ATOM    626  OG  SER A  40      58.777  25.138  48.490  1.00  0.00           O  
ATOM    627  HG  SER A  40      58.798  26.118  48.597  1.00  0.00           H  
ATOM    628  C   SER A  40      58.833  23.013  50.415  1.00  0.00           C  
ATOM    629  O   SER A  40      59.806  22.325  50.102  1.00  0.00           O  
ATOM    630  N   GLN A  41      58.734  23.593  51.620  1.00  0.00           N  
ATOM    631  H   GLN A  41      57.888  24.108  51.840  1.00  0.00           H  
ATOM    632  CA  GLN A  41      59.872  23.741  52.540  1.00  0.00           C  
ATOM    633  HA  GLN A  41      60.467  22.827  52.521  1.00  0.00           H  
ATOM    634  CB  GLN A  41      60.742  24.894  52.001  1.00  0.00           C  
ATOM    635  HB2 GLN A  41      61.104  24.604  51.014  1.00  0.00           H  
ATOM    636  HB3 GLN A  41      60.119  25.780  51.879  1.00  0.00           H  
ATOM    637  CG  GLN A  41      61.958  25.284  52.855  1.00  0.00           C  
ATOM    638  HG2 GLN A  41      61.622  25.701  53.805  1.00  0.00           H  
ATOM    639  HG3 GLN A  41      62.559  24.399  53.060  1.00  0.00           H  
ATOM    640  CD  GLN A  41      62.842  26.321  52.160  1.00  0.00           C  
ATOM    641  OE1 GLN A  41      62.623  26.727  51.026  1.00  0.00           O  
ATOM    642  NE2 GLN A  41      63.874  26.798  52.808  1.00  0.00           N  
ATOM    643 HE21 GLN A  41      64.496  27.411  52.323  1.00  0.00           H  
ATOM    644 HE22 GLN A  41      64.124  26.398  53.713  1.00  0.00           H  
ATOM    645  C   GLN A  41      59.431  23.984  53.996  1.00  0.00           C  
ATOM    646  O   GLN A  41      58.450  24.688  54.249  1.00  0.00           O  
ATOM    647  N   ILE A  42      60.183  23.430  54.956  1.00  0.00           N  
ATOM    648  H   ILE A  42      61.004  22.897  54.675  1.00  0.00           H  
ATOM    649  CA  ILE A  42      60.035  23.685  56.398  1.00  0.00           C  
ATOM    650  HA  ILE A  42      59.045  24.097  56.598  1.00  0.00           H  
ATOM    651  CB  ILE A  42      60.192  22.377  57.218  1.00  0.00           C  
ATOM    652  HB  ILE A  42      61.210  22.007  57.078  1.00  0.00           H  
ATOM    653  CG2 ILE A  42      59.992  22.688  58.714  1.00  0.00           C  
ATOM    654 HG21 ILE A  42      60.115  21.787  59.314  1.00  0.00           H  
ATOM    655 HG22 ILE A  42      60.729  23.410  59.066  1.00  0.00           H  
ATOM    656 HG23 ILE A  42      58.993  23.091  58.882  1.00  0.00           H  
ATOM    657  CG1 ILE A  42      59.217  21.261  56.768  1.00  0.00           C  
ATOM    658 HG12 ILE A  42      58.201  21.524  57.052  1.00  0.00           H  
ATOM    659 HG13 ILE A  42      59.244  21.163  55.684  1.00  0.00           H  
ATOM    660  CD1 ILE A  42      59.550  19.880  57.348  1.00  0.00           C  
ATOM    661 HD11 ILE A  42      60.586  19.621  57.128  1.00  0.00           H  
ATOM    662 HD12 ILE A  42      59.395  19.870  58.426  1.00  0.00           H  
ATOM    663 HD13 ILE A  42      58.896  19.134  56.898  1.00  0.00           H  
ATOM    664  C   ILE A  42      61.089  24.725  56.802  1.00  0.00           C  
ATOM    665  O   ILE A  42      62.283  24.410  56.807  1.00  0.00           O  
ATOM    666  N   ILE A  43      60.684  25.964  57.103  1.00  0.00           N  
ATOM    667  H   ILE A  43      59.691  26.160  57.134  1.00  0.00           H  
ATOM    668  CA  ILE A  43      61.628  27.080  57.316  1.00  0.00           C  
ATOM    669  HA  ILE A  43      62.556  26.816  56.819  1.00  0.00           H  
ATOM    670  CB  ILE A  43      61.147  28.367  56.596  1.00  0.00           C  
ATOM    671  HB  ILE A  43      61.062  28.132  55.532  1.00  0.00           H  
ATOM    672  CG2 ILE A  43      59.760  28.830  57.060  1.00  0.00           C  
ATOM    673 HG21 ILE A  43      59.018  28.064  56.848  1.00  0.00           H  
ATOM    674 HG22 ILE A  43      59.769  29.061  58.125  1.00  0.00           H  
ATOM    675 HG23 ILE A  43      59.471  29.727  56.512  1.00  0.00           H  
ATOM    676  CG1 ILE A  43      62.121  29.560  56.731  1.00  0.00           C  
ATOM    677 HG12 ILE A  43      61.675  30.434  56.254  1.00  0.00           H  
ATOM    678 HG13 ILE A  43      62.279  29.802  57.784  1.00  0.00           H  
ATOM    679  CD1 ILE A  43      63.477  29.320  56.058  1.00  0.00           C  
ATOM    680 HD11 ILE A  43      63.335  29.059  55.009  1.00  0.00           H  
ATOM    681 HD12 ILE A  43      64.076  30.228  56.120  1.00  0.00           H  
ATOM    682 HD13 ILE A  43      64.011  28.519  56.564  1.00  0.00           H  
ATOM    683  C   ILE A  43      62.026  27.281  58.787  1.00  0.00           C  
ATOM    684  O   ILE A  43      63.217  27.419  59.076  1.00  0.00           O  
ATOM    685  N   ASP A  44      61.075  27.270  59.726  1.00  0.00           N  
ATOM    686  H   ASP A  44      60.119  27.068  59.459  1.00  0.00           H  
ATOM    687  CA  ASP A  44      61.317  27.662  61.124  1.00  0.00           C  
ATOM    688  HA  ASP A  44      62.303  27.305  61.424  1.00  0.00           H  
ATOM    689  CB  ASP A  44      61.320  29.198  61.205  1.00  0.00           C  
ATOM    690  HB2 ASP A  44      61.939  29.599  60.401  1.00  0.00           H  
ATOM    691  HB3 ASP A  44      60.302  29.560  61.053  1.00  0.00           H  
ATOM    692  CG  ASP A  44      61.864  29.762  62.518  1.00  0.00           C  
ATOM    693  OD1 ASP A  44      61.547  30.936  62.813  1.00  0.00           O  
ATOM    694  OD2 ASP A  44      62.617  29.079  63.257  1.00  0.00           O  
ATOM    695  C   ASP A  44      60.287  27.070  62.106  1.00  0.00           C  
ATOM    696  O   ASP A  44      59.134  26.833  61.747  1.00  0.00           O  
ATOM    697  N   MET A  45      60.691  26.888  63.365  1.00  0.00           N  
ATOM    698  H   MET A  45      61.627  27.200  63.599  1.00  0.00           H  
ATOM    699  CA  MET A  45      59.918  26.262  64.444  1.00  0.00           C  
ATOM    700  HA  MET A  45      58.857  26.280  64.193  1.00  0.00           H  
ATOM    701  CB  MET A  45      60.361  24.791  64.573  1.00  0.00           C  
ATOM    702  HB2 MET A  45      60.107  24.260  63.655  1.00  0.00           H  
ATOM    703  HB3 MET A  45      61.446  24.759  64.685  1.00  0.00           H  
ATOM    704  CG  MET A  45      59.747  24.040  65.762  1.00  0.00           C  
ATOM    705  HG2 MET A  45      60.147  23.026  65.766  1.00  0.00           H  
ATOM    706  HG3 MET A  45      60.065  24.518  66.689  1.00  0.00           H  
ATOM    707  SD  MET A  45      57.937  23.930  65.748  1.00  0.00           S  
ATOM    708  CE  MET A  45      57.678  23.157  67.366  1.00  0.00           C  
ATOM    709  HE1 MET A  45      58.249  22.231  67.434  1.00  0.00           H  
ATOM    710  HE2 MET A  45      58.001  23.837  68.154  1.00  0.00           H  
ATOM    711  HE3 MET A  45      56.619  22.934  67.492  1.00  0.00           H  
ATOM    712  C   MET A  45      60.106  27.030  65.761  1.00  0.00           C  
ATOM    713  O   MET A  45      61.202  27.522  66.046  1.00  0.00           O  
ATOM    714  N   ASP A  46      59.064  27.118  66.589  1.00  0.00           N  
ATOM    715  H   ASP A  46      58.166  26.753  66.286  1.00  0.00           H  
ATOM    716  CA  ASP A  46      59.126  27.747  67.912  1.00  0.00           C  
ATOM    717  HA  ASP A  46      60.168  27.952  68.149  1.00  0.00           H  
ATOM    718  CB  ASP A  46      58.418  29.107  67.879  1.00  0.00           C  
ATOM    719  HB2 ASP A  46      58.813  29.680  67.039  1.00  0.00           H  
ATOM    720  HB3 ASP A  46      57.349  28.959  67.716  1.00  0.00           H  
ATOM    721  CG  ASP A  46      58.637  29.930  69.152  1.00  0.00           C  
ATOM    722  OD1 ASP A  46      59.511  29.583  69.991  1.00  0.00           O  
ATOM    723  OD2 ASP A  46      57.985  30.992  69.273  1.00  0.00           O  
ATOM    724  C   ASP A  46      58.589  26.828  69.019  1.00  0.00           C  
ATOM    725  O   ASP A  46      57.385  26.679  69.214  1.00  0.00           O  
ATOM    726  N   GLU A  47      59.494  26.226  69.791  1.00  0.00           N  
ATOM    727  H   GLU A  47      60.473  26.435  69.633  1.00  0.00           H  
ATOM    728  CA  GLU A  47      59.162  25.351  70.924  1.00  0.00           C  
ATOM    729  HA  GLU A  47      58.359  24.682  70.610  1.00  0.00           H  
ATOM    730  CB  GLU A  47      60.370  24.464  71.284  1.00  0.00           C  
ATOM    731  HB2 GLU A  47      61.180  25.087  71.662  1.00  0.00           H  
ATOM    732  HB3 GLU A  47      60.063  23.780  72.074  1.00  0.00           H  
ATOM    733  CG  GLU A  47      60.880  23.627  70.095  1.00  0.00           C  
ATOM    734  HG2 GLU A  47      60.023  23.193  69.576  1.00  0.00           H  
ATOM    735  HG3 GLU A  47      61.401  24.283  69.392  1.00  0.00           H  
ATOM    736  CD  GLU A  47      61.833  22.499  70.525  1.00  0.00           C  
ATOM    737  OE1 GLU A  47      61.811  21.400  69.923  1.00  0.00           O  
ATOM    738  OE2 GLU A  47      62.659  22.691  71.450  1.00  0.00           O  
ATOM    739  C   GLU A  47      58.616  26.118  72.152  1.00  0.00           C  
ATOM    740  O   GLU A  47      58.261  25.500  73.156  1.00  0.00           O  
ATOM    741  N   ARG A  48      58.482  27.454  72.086  1.00  0.00           N  
ATOM    742  H   ARG A  48      58.818  27.922  71.249  1.00  0.00           H  
ATOM    743  CA  ARG A  48      57.763  28.263  73.090  1.00  0.00           C  
ATOM    744  HA  ARG A  48      58.159  28.030  74.079  1.00  0.00           H  
ATOM    745  CB  ARG A  48      58.013  29.751  72.784  1.00  0.00           C  
ATOM    746  HB2 ARG A  48      59.085  29.946  72.833  1.00  0.00           H  
ATOM    747  HB3 ARG A  48      57.668  29.957  71.772  1.00  0.00           H  
ATOM    748  CG  ARG A  48      57.283  30.713  73.734  1.00  0.00           C  
ATOM    749  HG2 ARG A  48      56.210  30.630  73.566  1.00  0.00           H  
ATOM    750  HG3 ARG A  48      57.498  30.431  74.765  1.00  0.00           H  
ATOM    751  CD  ARG A  48      57.701  32.179  73.540  1.00  0.00           C  
ATOM    752  HD2 ARG A  48      57.084  32.802  74.189  1.00  0.00           H  
ATOM    753  HD3 ARG A  48      58.737  32.289  73.866  1.00  0.00           H  
ATOM    754  NE  ARG A  48      57.595  32.647  72.142  1.00  0.00           N  
ATOM    755  HE  ARG A  48      58.416  32.555  71.562  1.00  0.00           H  
ATOM    756  CZ  ARG A  48      56.552  33.198  71.550  1.00  0.00           C  
ATOM    757  NH1 ARG A  48      55.371  33.294  72.083  1.00  0.00           N  
ATOM    758 HH11 ARG A  48      54.632  33.611  71.456  1.00  0.00           H  
ATOM    759 HH12 ARG A  48      55.146  32.787  72.937  1.00  0.00           H  
ATOM    760  NH2 ARG A  48      56.645  33.708  70.366  1.00  0.00           N  
ATOM    761 HH21 ARG A  48      57.520  33.682  69.858  1.00  0.00           H  
ATOM    762 HH22 ARG A  48      55.794  34.055  69.935  1.00  0.00           H  
ATOM    763  C   ARG A  48      56.263  27.949  73.120  1.00  0.00           C  
ATOM    764  O   ARG A  48      55.683  27.846  74.204  1.00  0.00           O  
ATOM    765  N   ASN A  49      55.654  27.797  71.943  1.00  0.00           N  
ATOM    766  H   ASN A  49      56.226  27.935  71.118  1.00  0.00           H  
ATOM    767  CA  ASN A  49      54.206  27.648  71.711  1.00  0.00           C  
ATOM    768  HA  ASN A  49      53.737  27.334  72.641  1.00  0.00           H  
ATOM    769  CB  ASN A  49      53.623  29.029  71.328  1.00  0.00           C  
ATOM    770  HB2 ASN A  49      52.556  28.934  71.127  1.00  0.00           H  
ATOM    771  HB3 ASN A  49      53.742  29.709  72.172  1.00  0.00           H  
ATOM    772  CG  ASN A  49      54.290  29.660  70.114  1.00  0.00           C  
ATOM    773  OD1 ASN A  49      55.085  29.041  69.424  1.00  0.00           O  
ATOM    774  ND2 ASN A  49      54.010  30.908  69.822  1.00  0.00           N  
ATOM    775 HD21 ASN A  49      54.535  31.303  69.048  1.00  0.00           H  
ATOM    776 HD22 ASN A  49      53.331  31.444  70.342  1.00  0.00           H  
ATOM    777  C   ASN A  49      53.860  26.547  70.674  1.00  0.00           C  
ATOM    778  O   ASN A  49      52.693  26.366  70.313  1.00  0.00           O  
ATOM    779  N   GLN A  50      54.870  25.804  70.210  1.00  0.00           N  
ATOM    780  H   GLN A  50      55.803  26.069  70.498  1.00  0.00           H  
ATOM    781  CA  GLN A  50      54.810  24.781  69.159  1.00  0.00           C  
ATOM    782  HA  GLN A  50      55.840  24.465  69.011  1.00  0.00           H  
ATOM    783  CB  GLN A  50      54.035  23.524  69.619  1.00  0.00           C  
ATOM    784  HB2 GLN A  50      52.969  23.752  69.644  1.00  0.00           H  
ATOM    785  HB3 GLN A  50      54.179  22.738  68.878  1.00  0.00           H  
ATOM    786  CG  GLN A  50      54.441  22.969  70.999  1.00  0.00           C  
ATOM    787  HG2 GLN A  50      54.138  23.672  71.775  1.00  0.00           H  
ATOM    788  HG3 GLN A  50      53.895  22.041  71.165  1.00  0.00           H  
ATOM    789  CD  GLN A  50      55.934  22.677  71.153  1.00  0.00           C  
ATOM    790  OE1 GLN A  50      56.590  23.167  72.063  1.00  0.00           O  
ATOM    791  NE2 GLN A  50      56.537  21.901  70.281  1.00  0.00           N  
ATOM    792 HE21 GLN A  50      57.506  21.642  70.458  1.00  0.00           H  
ATOM    793 HE22 GLN A  50      56.025  21.461  69.519  1.00  0.00           H  
ATOM    794  C   GLN A  50      54.372  25.311  67.777  1.00  0.00           C  
ATOM    795  O   GLN A  50      53.769  24.569  67.002  1.00  0.00           O  
ATOM    796  N   VAL A  51      54.634  26.588  67.456  1.00  0.00           N  
ATOM    797  H   VAL A  51      55.144  27.163  68.119  1.00  0.00           H  
ATOM    798  CA  VAL A  51      54.293  27.170  66.142  1.00  0.00           C  
ATOM    799  HA  VAL A  51      53.359  26.724  65.817  1.00  0.00           H  
ATOM    800  CB  VAL A  51      54.027  28.688  66.222  1.00  0.00           C  
ATOM    801  HB  VAL A  51      54.870  29.182  66.705  1.00  0.00           H  
ATOM    802  CG1 VAL A  51      53.810  29.325  64.839  1.00  0.00           C  
ATOM    803 HG11 VAL A  51      53.023  28.796  64.302  1.00  0.00           H  
ATOM    804 HG12 VAL A  51      53.525  30.371  64.954  1.00  0.00           H  
ATOM    805 HG13 VAL A  51      54.730  29.292  64.257  1.00  0.00           H  
ATOM    806  CG2 VAL A  51      52.746  28.955  67.027  1.00  0.00           C  
ATOM    807 HG21 VAL A  51      51.880  28.560  66.497  1.00  0.00           H  
ATOM    808 HG22 VAL A  51      52.807  28.481  68.005  1.00  0.00           H  
ATOM    809 HG23 VAL A  51      52.619  30.027  67.171  1.00  0.00           H  
ATOM    810  C   VAL A  51      55.338  26.818  65.078  1.00  0.00           C  
ATOM    811  O   VAL A  51      56.487  27.270  65.129  1.00  0.00           O  
ATOM    812  N   LEU A  52      54.917  26.054  64.068  1.00  0.00           N  
ATOM    813  H   LEU A  52      53.950  25.741  64.093  1.00  0.00           H  
ATOM    814  CA  LEU A  52      55.704  25.692  62.888  1.00  0.00           C  
ATOM    815  HA  LEU A  52      56.763  25.806  63.123  1.00  0.00           H  
ATOM    816  CB  LEU A  52      55.434  24.207  62.575  1.00  0.00           C  
ATOM    817  HB2 LEU A  52      55.580  23.623  63.486  1.00  0.00           H  
ATOM    818  HB3 LEU A  52      54.386  24.107  62.284  1.00  0.00           H  
ATOM    819  CG  LEU A  52      56.314  23.603  61.464  1.00  0.00           C  
ATOM    820  HG  LEU A  52      56.283  24.238  60.579  1.00  0.00           H  
ATOM    821  CD1 LEU A  52      57.765  23.444  61.920  1.00  0.00           C  
ATOM    822 HD11 LEU A  52      57.810  22.847  62.831  1.00  0.00           H  
ATOM    823 HD12 LEU A  52      58.348  22.947  61.148  1.00  0.00           H  
ATOM    824 HD13 LEU A  52      58.208  24.420  62.107  1.00  0.00           H  
ATOM    825  CD2 LEU A  52      55.791  22.218  61.085  1.00  0.00           C  
ATOM    826 HD21 LEU A  52      55.802  21.566  61.959  1.00  0.00           H  
ATOM    827 HD22 LEU A  52      54.772  22.300  60.709  1.00  0.00           H  
ATOM    828 HD23 LEU A  52      56.422  21.783  60.312  1.00  0.00           H  
ATOM    829  C   LEU A  52      55.364  26.614  61.704  1.00  0.00           C  
ATOM    830  O   LEU A  52      54.191  26.777  61.351  1.00  0.00           O  
ATOM    831  N   THR A  53      56.380  27.194  61.063  1.00  0.00           N  
ATOM    832  H   THR A  53      57.326  26.996  61.383  1.00  0.00           H  
ATOM    833  CA  THR A  53      56.242  27.997  59.835  1.00  0.00           C  
ATOM    834  HA  THR A  53      55.207  28.319  59.730  1.00  0.00           H  
ATOM    835  CB  THR A  53      57.101  29.274  59.908  1.00  0.00           C  
ATOM    836  HB  THR A  53      58.146  28.999  60.055  1.00  0.00           H  
ATOM    837  CG2 THR A  53      56.983  30.136  58.646  1.00  0.00           C  
ATOM    838 HG21 THR A  53      57.240  29.564  57.757  1.00  0.00           H  
ATOM    839 HG22 THR A  53      55.969  30.511  58.529  1.00  0.00           H  
ATOM    840 HG23 THR A  53      57.672  30.976  58.719  1.00  0.00           H  
ATOM    841  OG1 THR A  53      56.675  30.098  60.979  1.00  0.00           O  
ATOM    842  HG1 THR A  53      56.939  29.668  61.817  1.00  0.00           H  
ATOM    843  C   THR A  53      56.602  27.150  58.607  1.00  0.00           C  
ATOM    844  O   THR A  53      57.704  26.604  58.517  1.00  0.00           O  
ATOM    845  N   LEU A  54      55.679  27.067  57.642  1.00  0.00           N  
ATOM    846  H   LEU A  54      54.805  27.564  57.767  1.00  0.00           H  
ATOM    847  CA  LEU A  54      55.814  26.299  56.398  1.00  0.00           C  
ATOM    848  HA  LEU A  54      56.807  25.849  56.350  1.00  0.00           H  
ATOM    849  CB  LEU A  54      54.762  25.170  56.357  1.00  0.00           C  
ATOM    850  HB2 LEU A  54      53.773  25.624  56.409  1.00  0.00           H  
ATOM    851  HB3 LEU A  54      54.837  24.665  55.392  1.00  0.00           H  
ATOM    852  CG  LEU A  54      54.861  24.107  57.465  1.00  0.00           C  
ATOM    853  HG  LEU A  54      54.768  24.578  58.444  1.00  0.00           H  
ATOM    854  CD1 LEU A  54      53.728  23.093  57.302  1.00  0.00           C  
ATOM    855 HD11 LEU A  54      53.805  22.589  56.338  1.00  0.00           H  
ATOM    856 HD12 LEU A  54      53.777  22.355  58.102  1.00  0.00           H  
ATOM    857 HD13 LEU A  54      52.769  23.606  57.369  1.00  0.00           H  
ATOM    858  CD2 LEU A  54      56.186  23.354  57.398  1.00  0.00           C  
ATOM    859 HD21 LEU A  54      56.356  22.983  56.386  1.00  0.00           H  
ATOM    860 HD22 LEU A  54      56.997  24.019  57.688  1.00  0.00           H  
ATOM    861 HD23 LEU A  54      56.168  22.513  58.089  1.00  0.00           H  
ATOM    862  C   LEU A  54      55.661  27.186  55.155  1.00  0.00           C  
ATOM    863  O   LEU A  54      54.890  28.151  55.155  1.00  0.00           O  
ATOM    864  N   TYR A  55      56.347  26.800  54.078  1.00  0.00           N  
ATOM    865  H   TYR A  55      56.980  26.011  54.172  1.00  0.00           H  
ATOM    866  CA  TYR A  55      56.097  27.278  52.717  1.00  0.00           C  
ATOM    867  HA  TYR A  55      55.420  28.132  52.741  1.00  0.00           H  
ATOM    868  CB  TYR A  55      57.421  27.732  52.073  1.00  0.00           C  
ATOM    869  HB2 TYR A  55      58.094  26.875  52.059  1.00  0.00           H  
ATOM    870  HB3 TYR A  55      57.223  27.990  51.033  1.00  0.00           H  
ATOM    871  CG  TYR A  55      58.159  28.909  52.714  1.00  0.00           C  
ATOM    872  CD1 TYR A  55      57.490  29.870  53.504  1.00  0.00           C  
ATOM    873  HD1 TYR A  55      56.430  29.789  53.690  1.00  0.00           H  
ATOM    874  CE1 TYR A  55      58.198  30.949  54.070  1.00  0.00           C  
ATOM    875  HE1 TYR A  55      57.688  31.684  54.675  1.00  0.00           H  
ATOM    876  CZ  TYR A  55      59.582  31.088  53.847  1.00  0.00           C  
ATOM    877  OH  TYR A  55      60.248  32.137  54.405  1.00  0.00           O  
ATOM    878  HH  TYR A  55      61.092  32.328  53.957  1.00  0.00           H  
ATOM    879  CE2 TYR A  55      60.256  30.135  53.052  1.00  0.00           C  
ATOM    880  HE2 TYR A  55      61.318  30.232  52.887  1.00  0.00           H  
ATOM    881  CD2 TYR A  55      59.544  29.057  52.484  1.00  0.00           C  
ATOM    882  HD2 TYR A  55      60.065  28.336  51.868  1.00  0.00           H  
ATOM    883  C   TYR A  55      55.402  26.173  51.902  1.00  0.00           C  
ATOM    884  O   TYR A  55      55.887  25.037  51.828  1.00  0.00           O  
ATOM    885  N   LEU A  56      54.265  26.509  51.287  1.00  0.00           N  
ATOM    886  H   LEU A  56      53.930  27.463  51.398  1.00  0.00           H  
ATOM    887  CA  LEU A  56      53.387  25.600  50.537  1.00  0.00           C  
ATOM    888  HA  LEU A  56      53.878  24.638  50.389  1.00  0.00           H  
ATOM    889  CB  LEU A  56      52.075  25.378  51.323  1.00  0.00           C  
ATOM    890  HB2 LEU A  56      51.563  26.339  51.398  1.00  0.00           H  
ATOM    891  HB3 LEU A  56      51.433  24.714  50.742  1.00  0.00           H  
ATOM    892  CG  LEU A  56      52.192  24.795  52.742  1.00  0.00           C  
ATOM    893  HG  LEU A  56      52.765  25.471  53.376  1.00  0.00           H  
ATOM    894  CD1 LEU A  56      50.790  24.633  53.326  1.00  0.00           C  
ATOM    895 HD11 LEU A  56      50.297  25.603  53.359  1.00  0.00           H  
ATOM    896 HD12 LEU A  56      50.200  23.945  52.723  1.00  0.00           H  
ATOM    897 HD13 LEU A  56      50.871  24.253  54.342  1.00  0.00           H  
ATOM    898  CD2 LEU A  56      52.847  23.416  52.755  1.00  0.00           C  
ATOM    899 HD21 LEU A  56      53.882  23.514  52.443  1.00  0.00           H  
ATOM    900 HD22 LEU A  56      52.831  23.011  53.767  1.00  0.00           H  
ATOM    901 HD23 LEU A  56      52.317  22.741  52.083  1.00  0.00           H  
ATOM    902  C   LEU A  56      53.041  26.161  49.150  1.00  0.00           C  
ATOM    903  O   LEU A  56      53.232  27.350  48.879  1.00  0.00           O  
ATOM    904  N   TRP A  57      52.449  25.323  48.301  1.00  0.00           N  
ATOM    905  H   TRP A  57      52.384  24.346  48.571  1.00  0.00           H  
ATOM    906  CA  TRP A  57      51.551  25.756  47.227  1.00  0.00           C  
ATOM    907  HA  TRP A  57      51.472  26.842  47.246  1.00  0.00           H  
ATOM    908  CB  TRP A  57      52.082  25.367  45.844  1.00  0.00           C  
ATOM    909  HB2 TRP A  57      51.984  24.287  45.735  1.00  0.00           H  
ATOM    910  HB3 TRP A  57      51.439  25.818  45.087  1.00  0.00           H  
ATOM    911  CG  TRP A  57      53.503  25.726  45.528  1.00  0.00           C  
ATOM    912  CD1 TRP A  57      53.921  26.866  44.934  1.00  0.00           C  
ATOM    913  HD1 TRP A  57      53.278  27.682  44.622  1.00  0.00           H  
ATOM    914  NE1 TRP A  57      55.283  26.797  44.714  1.00  0.00           N  
ATOM    915  HE1 TRP A  57      55.818  27.520  44.234  1.00  0.00           H  
ATOM    916  CE2 TRP A  57      55.809  25.597  45.134  1.00  0.00           C  
ATOM    917  CZ2 TRP A  57      57.091  25.036  45.069  1.00  0.00           C  
ATOM    918  HZ2 TRP A  57      57.904  25.578  44.608  1.00  0.00           H  
ATOM    919  CH2 TRP A  57      57.303  23.753  45.598  1.00  0.00           C  
ATOM    920  HH2 TRP A  57      58.285  23.303  45.544  1.00  0.00           H  
ATOM    921  CZ3 TRP A  57      56.241  23.063  46.207  1.00  0.00           C  
ATOM    922  HZ3 TRP A  57      56.414  22.081  46.625  1.00  0.00           H  
ATOM    923  CE3 TRP A  57      54.961  23.646  46.277  1.00  0.00           C  
ATOM    924  HE3 TRP A  57      54.150  23.112  46.743  1.00  0.00           H  
ATOM    925  CD2 TRP A  57      54.703  24.915  45.720  1.00  0.00           C  
ATOM    926  C   TRP A  57      50.138  25.204  47.452  1.00  0.00           C  
ATOM    927  O   TRP A  57      49.959  24.141  48.056  1.00  0.00           O  
ATOM    928  N   ILE A  58      49.139  25.942  46.968  1.00  0.00           N  
ATOM    929  H   ILE A  58      49.378  26.799  46.476  1.00  0.00           H  
ATOM    930  CA  ILE A  58      47.711  25.637  47.096  1.00  0.00           C  
ATOM    931  HA  ILE A  58      47.592  24.611  47.447  1.00  0.00           H  
ATOM    932  CB  ILE A  58      47.030  26.579  48.123  1.00  0.00           C  
ATOM    933  HB  ILE A  58      47.129  27.605  47.760  1.00  0.00           H  
ATOM    934  CG2 ILE A  58      45.525  26.256  48.228  1.00  0.00           C  
ATOM    935 HG21 ILE A  58      45.031  26.957  48.899  1.00  0.00           H  
ATOM    936 HG22 ILE A  58      45.038  26.352  47.258  1.00  0.00           H  
ATOM    937 HG23 ILE A  58      45.383  25.241  48.602  1.00  0.00           H  
ATOM    938  CG1 ILE A  58      47.714  26.500  49.512  1.00  0.00           C  
ATOM    939 HG12 ILE A  58      47.650  25.480  49.892  1.00  0.00           H  
ATOM    940 HG13 ILE A  58      48.769  26.753  49.407  1.00  0.00           H  
ATOM    941  CD1 ILE A  58      47.139  27.456  50.566  1.00  0.00           C  
ATOM    942 HD11 ILE A  58      46.133  27.151  50.852  1.00  0.00           H  
ATOM    943 HD12 ILE A  58      47.770  27.433  51.455  1.00  0.00           H  
ATOM    944 HD13 ILE A  58      47.116  28.473  50.174  1.00  0.00           H  
ATOM    945  C   ILE A  58      47.063  25.747  45.712  1.00  0.00           C  
ATOM    946  O   ILE A  58      47.157  26.788  45.054  1.00  0.00           O  
ATOM    947  N   ARG A  59      46.357  24.693  45.296  1.00  0.00           N  
ATOM    948  H   ARG A  59      46.317  23.886  45.913  1.00  0.00           H  
ATOM    949  CA  ARG A  59      45.540  24.627  44.080  1.00  0.00           C  
ATOM    950  HA  ARG A  59      45.729  25.509  43.471  1.00  0.00           H  
ATOM    951  CB  ARG A  59      45.969  23.402  43.256  1.00  0.00           C  
ATOM    952  HB2 ARG A  59      46.964  23.604  42.869  1.00  0.00           H  
ATOM    953  HB3 ARG A  59      46.034  22.533  43.909  1.00  0.00           H  
ATOM    954  CG  ARG A  59      45.040  23.063  42.076  1.00  0.00           C  
ATOM    955  HG2 ARG A  59      44.135  22.588  42.454  1.00  0.00           H  
ATOM    956  HG3 ARG A  59      44.757  23.986  41.568  1.00  0.00           H  
ATOM    957  CD  ARG A  59      45.702  22.140  41.040  1.00  0.00           C  
ATOM    958  HD2 ARG A  59      44.966  21.905  40.268  1.00  0.00           H  
ATOM    959  HD3 ARG A  59      46.513  22.689  40.563  1.00  0.00           H  
ATOM    960  NE  ARG A  59      46.215  20.876  41.610  1.00  0.00           N  
ATOM    961  HE  ARG A  59      45.566  20.107  41.736  1.00  0.00           H  
ATOM    962  CZ  ARG A  59      47.471  20.577  41.892  1.00  0.00           C  
ATOM    963  NH1 ARG A  59      48.467  21.407  41.787  1.00  0.00           N  
ATOM    964 HH11 ARG A  59      48.331  22.359  41.463  1.00  0.00           H  
ATOM    965 HH12 ARG A  59      49.388  21.083  42.063  1.00  0.00           H  
ATOM    966  NH2 ARG A  59      47.757  19.385  42.312  1.00  0.00           N  
ATOM    967 HH21 ARG A  59      47.012  18.698  42.368  1.00  0.00           H  
ATOM    968 HH22 ARG A  59      48.724  19.134  42.459  1.00  0.00           H  
ATOM    969  C   ARG A  59      44.059  24.626  44.451  1.00  0.00           C  
ATOM    970  O   ARG A  59      43.607  23.766  45.204  1.00  0.00           O  
ATOM    971  N   GLN A  60      43.328  25.593  43.906  1.00  0.00           N  
ATOM    972  H   GLN A  60      43.807  26.256  43.308  1.00  0.00           H  
ATOM    973  CA  GLN A  60      41.874  25.723  43.993  1.00  0.00           C  
ATOM    974  HA  GLN A  60      41.471  24.972  44.675  1.00  0.00           H  
ATOM    975  CB  GLN A  60      41.499  27.125  44.520  1.00  0.00           C  
ATOM    976  HB2 GLN A  60      41.872  27.870  43.817  1.00  0.00           H  
ATOM    977  HB3 GLN A  60      40.411  27.198  44.557  1.00  0.00           H  
ATOM    978  CG  GLN A  60      42.069  27.464  45.910  1.00  0.00           C  
ATOM    979  HG2 GLN A  60      41.699  26.741  46.634  1.00  0.00           H  
ATOM    980  HG3 GLN A  60      43.156  27.395  45.883  1.00  0.00           H  
ATOM    981  CD  GLN A  60      41.678  28.863  46.391  1.00  0.00           C  
ATOM    982  OE1 GLN A  60      40.578  29.348  46.170  1.00  0.00           O  
ATOM    983  NE2 GLN A  60      42.543  29.563  47.091  1.00  0.00           N  
ATOM    984 HE21 GLN A  60      42.268  30.482  47.422  1.00  0.00           H  
ATOM    985 HE22 GLN A  60      43.500  29.265  47.170  1.00  0.00           H  
ATOM    986  C   GLN A  60      41.262  25.495  42.602  1.00  0.00           C  
ATOM    987  O   GLN A  60      41.796  25.989  41.606  1.00  0.00           O  
ATOM    988  N   GLU A  61      40.132  24.793  42.522  1.00  0.00           N  
ATOM    989  H   GLU A  61      39.784  24.324  43.354  1.00  0.00           H  
ATOM    990  CA  GLU A  61      39.360  24.620  41.283  1.00  0.00           C  
ATOM    991  HA  GLU A  61      39.643  25.405  40.581  1.00  0.00           H  
ATOM    992  CB  GLU A  61      39.649  23.269  40.612  1.00  0.00           C  
ATOM    993  HB2 GLU A  61      39.287  22.471  41.252  1.00  0.00           H  
ATOM    994  HB3 GLU A  61      39.072  23.237  39.687  1.00  0.00           H  
ATOM    995  CG  GLU A  61      41.128  23.005  40.287  1.00  0.00           C  
ATOM    996  HG2 GLU A  61      41.516  23.835  39.699  1.00  0.00           H  
ATOM    997  HG3 GLU A  61      41.699  22.941  41.215  1.00  0.00           H  
ATOM    998  CD  GLU A  61      41.317  21.715  39.484  1.00  0.00           C  
ATOM    999  OE1 GLU A  61      42.338  21.015  39.686  1.00  0.00           O  
ATOM   1000  OE2 GLU A  61      40.444  21.363  38.656  1.00  0.00           O  
ATOM   1001  C   GLU A  61      37.850  24.758  41.525  1.00  0.00           C  
ATOM   1002  O   GLU A  61      37.335  24.362  42.571  1.00  0.00           O  
ATOM   1003  N   TRP A  62      37.144  25.330  40.549  1.00  0.00           N  
ATOM   1004  H   TRP A  62      37.633  25.589  39.700  1.00  0.00           H  
ATOM   1005  CA  TRP A  62      35.689  25.536  40.557  1.00  0.00           C  
ATOM   1006  HA  TRP A  62      35.220  24.685  41.054  1.00  0.00           H  
ATOM   1007  CB  TRP A  62      35.341  26.805  41.363  1.00  0.00           C  
ATOM   1008  HB2 TRP A  62      34.256  26.888  41.436  1.00  0.00           H  
ATOM   1009  HB3 TRP A  62      35.701  26.658  42.382  1.00  0.00           H  
ATOM   1010  CG  TRP A  62      35.890  28.123  40.890  1.00  0.00           C  
ATOM   1011  CD1 TRP A  62      35.196  29.078  40.226  1.00  0.00           C  
ATOM   1012  HD1 TRP A  62      34.154  29.004  39.933  1.00  0.00           H  
ATOM   1013  NE1 TRP A  62      36.006  30.179  40.013  1.00  0.00           N  
ATOM   1014  HE1 TRP A  62      35.691  31.058  39.610  1.00  0.00           H  
ATOM   1015  CE2 TRP A  62      37.272  29.980  40.509  1.00  0.00           C  
ATOM   1016  CZ2 TRP A  62      38.415  30.791  40.547  1.00  0.00           C  
ATOM   1017  HZ2 TRP A  62      38.388  31.778  40.112  1.00  0.00           H  
ATOM   1018  CH2 TRP A  62      39.581  30.305  41.160  1.00  0.00           C  
ATOM   1019  HH2 TRP A  62      40.473  30.915  41.193  1.00  0.00           H  
ATOM   1020  CZ3 TRP A  62      39.574  29.029  41.748  1.00  0.00           C  
ATOM   1021  HZ3 TRP A  62      40.464  28.658  42.230  1.00  0.00           H  
ATOM   1022  CE3 TRP A  62      38.411  28.234  41.726  1.00  0.00           C  
ATOM   1023  HE3 TRP A  62      38.414  27.276  42.220  1.00  0.00           H  
ATOM   1024  CD2 TRP A  62      37.232  28.676  41.085  1.00  0.00           C  
ATOM   1025  C   TRP A  62      35.149  25.561  39.116  1.00  0.00           C  
ATOM   1026  O   TRP A  62      35.888  25.255  38.175  1.00  0.00           O  
ATOM   1027  N   THR A  63      33.865  25.885  38.930  1.00  0.00           N  
ATOM   1028  H   THR A  63      33.302  26.117  39.734  1.00  0.00           H  
ATOM   1029  CA  THR A  63      33.205  25.920  37.612  1.00  0.00           C  
ATOM   1030  HA  THR A  63      33.969  26.003  36.842  1.00  0.00           H  
ATOM   1031  CB  THR A  63      32.420  24.619  37.348  1.00  0.00           C  
ATOM   1032  HB  THR A  63      31.532  24.601  37.981  1.00  0.00           H  
ATOM   1033  CG2 THR A  63      31.994  24.480  35.889  1.00  0.00           C  
ATOM   1034 HG21 THR A  63      31.379  23.589  35.787  1.00  0.00           H  
ATOM   1035 HG22 THR A  63      31.408  25.341  35.576  1.00  0.00           H  
ATOM   1036 HG23 THR A  63      32.870  24.386  35.248  1.00  0.00           H  
ATOM   1037  OG1 THR A  63      33.200  23.470  37.625  1.00  0.00           O  
ATOM   1038  HG1 THR A  63      33.182  23.343  38.594  1.00  0.00           H  
ATOM   1039  C   THR A  63      32.286  27.145  37.492  1.00  0.00           C  
ATOM   1040  O   THR A  63      31.534  27.445  38.419  1.00  0.00           O  
ATOM   1041  N   ASP A  64      32.330  27.855  36.365  1.00  0.00           N  
ATOM   1042  H   ASP A  64      32.995  27.560  35.656  1.00  0.00           H  
ATOM   1043  CA  ASP A  64      31.590  29.095  36.072  1.00  0.00           C  
ATOM   1044  HA  ASP A  64      31.184  29.492  37.002  1.00  0.00           H  
ATOM   1045  CB  ASP A  64      32.615  30.117  35.540  1.00  0.00           C  
ATOM   1046  HB2 ASP A  64      33.476  30.132  36.211  1.00  0.00           H  
ATOM   1047  HB3 ASP A  64      32.966  29.792  34.558  1.00  0.00           H  
ATOM   1048  CG  ASP A  64      32.066  31.538  35.424  1.00  0.00           C  
ATOM   1049  OD1 ASP A  64      31.115  31.735  34.634  1.00  0.00           O  
ATOM   1050  OD2 ASP A  64      32.573  32.431  36.138  1.00  0.00           O  
ATOM   1051  C   ASP A  64      30.405  28.851  35.102  1.00  0.00           C  
ATOM   1052  O   ASP A  64      30.505  28.029  34.189  1.00  0.00           O  
ATOM   1053  N   ALA A  65      29.256  29.506  35.311  1.00  0.00           N  
ATOM   1054  H   ALA A  65      29.210  30.127  36.106  1.00  0.00           H  
ATOM   1055  CA  ALA A  65      28.025  29.340  34.513  1.00  0.00           C  
ATOM   1056  HA  ALA A  65      28.077  28.385  33.991  1.00  0.00           H  
ATOM   1057  CB  ALA A  65      26.833  29.258  35.474  1.00  0.00           C  
ATOM   1058  HB1 ALA A  65      25.919  29.052  34.914  1.00  0.00           H  
ATOM   1059  HB2 ALA A  65      26.988  28.449  36.187  1.00  0.00           H  
ATOM   1060  HB3 ALA A  65      26.717  30.202  36.006  1.00  0.00           H  
ATOM   1061  C   ALA A  65      27.800  30.407  33.412  1.00  0.00           C  
ATOM   1062  O   ALA A  65      26.749  30.409  32.763  1.00  0.00           O  
ATOM   1063  N   TYR A  66      28.762  31.311  33.200  1.00  0.00           N  
ATOM   1064  H   TYR A  66      29.583  31.271  33.803  1.00  0.00           H  
ATOM   1065  CA  TYR A  66      28.650  32.477  32.310  1.00  0.00           C  
ATOM   1066  HA  TYR A  66      27.775  32.359  31.670  1.00  0.00           H  
ATOM   1067  CB  TYR A  66      28.436  33.734  33.170  1.00  0.00           C  
ATOM   1068  HB2 TYR A  66      29.312  33.881  33.804  1.00  0.00           H  
ATOM   1069  HB3 TYR A  66      28.355  34.602  32.515  1.00  0.00           H  
ATOM   1070  CG  TYR A  66      27.197  33.665  34.043  1.00  0.00           C  
ATOM   1071  CD1 TYR A  66      25.935  33.965  33.494  1.00  0.00           C  
ATOM   1072  HD1 TYR A  66      25.854  34.296  32.469  1.00  0.00           H  
ATOM   1073  CE1 TYR A  66      24.771  33.811  34.270  1.00  0.00           C  
ATOM   1074  HE1 TYR A  66      23.798  34.024  33.854  1.00  0.00           H  
ATOM   1075  CZ  TYR A  66      24.866  33.347  35.595  1.00  0.00           C  
ATOM   1076  OH  TYR A  66      23.741  33.145  36.324  1.00  0.00           O  
ATOM   1077  HH  TYR A  66      23.911  32.557  37.080  1.00  0.00           H  
ATOM   1078  CE2 TYR A  66      26.131  33.076  36.158  1.00  0.00           C  
ATOM   1079  HE2 TYR A  66      26.189  32.741  37.180  1.00  0.00           H  
ATOM   1080  CD2 TYR A  66      27.297  33.239  35.383  1.00  0.00           C  
ATOM   1081  HD2 TYR A  66      28.270  33.012  35.799  1.00  0.00           H  
ATOM   1082  C   TYR A  66      29.864  32.644  31.381  1.00  0.00           C  
ATOM   1083  O   TYR A  66      29.703  33.072  30.234  1.00  0.00           O  
ATOM   1084  N   LEU A  67      31.064  32.247  31.817  1.00  0.00           N  
ATOM   1085  H   LEU A  67      31.136  31.971  32.798  1.00  0.00           H  
ATOM   1086  CA  LEU A  67      32.301  32.219  31.017  1.00  0.00           C  
ATOM   1087  HA  LEU A  67      32.284  33.074  30.343  1.00  0.00           H  
ATOM   1088  CB  LEU A  67      33.520  32.382  31.949  1.00  0.00           C  
ATOM   1089  HB2 LEU A  67      33.561  31.524  32.620  1.00  0.00           H  
ATOM   1090  HB3 LEU A  67      34.421  32.371  31.339  1.00  0.00           H  
ATOM   1091  CG  LEU A  67      33.544  33.671  32.790  1.00  0.00           C  
ATOM   1092  HG  LEU A  67      32.674  33.693  33.439  1.00  0.00           H  
ATOM   1093  CD1 LEU A  67      34.804  33.688  33.657  1.00  0.00           C  
ATOM   1094 HD11 LEU A  67      34.793  32.829  34.328  1.00  0.00           H  
ATOM   1095 HD12 LEU A  67      35.694  33.655  33.031  1.00  0.00           H  
ATOM   1096 HD13 LEU A  67      34.816  34.594  34.261  1.00  0.00           H  
ATOM   1097  CD2 LEU A  67      33.543  34.930  31.921  1.00  0.00           C  
ATOM   1098 HD21 LEU A  67      34.380  34.908  31.224  1.00  0.00           H  
ATOM   1099 HD22 LEU A  67      32.606  35.010  31.374  1.00  0.00           H  
ATOM   1100 HD23 LEU A  67      33.633  35.808  32.558  1.00  0.00           H  
ATOM   1101  C   LEU A  67      32.423  30.979  30.097  1.00  0.00           C  
ATOM   1102  O   LEU A  67      33.525  30.521  29.803  1.00  0.00           O  
ATOM   1103  N   ARG A  68      31.291  30.425  29.648  1.00  0.00           N  
ATOM   1104  H   ARG A  68      30.436  30.912  29.867  1.00  0.00           H  
ATOM   1105  CA  ARG A  68      31.193  29.209  28.817  1.00  0.00           C  
ATOM   1106  HA  ARG A  68      32.100  28.612  28.952  1.00  0.00           H  
ATOM   1107  CB  ARG A  68      29.987  28.368  29.272  1.00  0.00           C  
ATOM   1108  HB2 ARG A  68      29.074  28.914  29.033  1.00  0.00           H  
ATOM   1109  HB3 ARG A  68      29.981  27.433  28.709  1.00  0.00           H  
ATOM   1110  CG  ARG A  68      30.004  28.037  30.777  1.00  0.00           C  
ATOM   1111  HG2 ARG A  68      30.923  27.501  31.010  1.00  0.00           H  
ATOM   1112  HG3 ARG A  68      29.978  28.952  31.370  1.00  0.00           H  
ATOM   1113  CD  ARG A  68      28.814  27.164  31.186  1.00  0.00           C  
ATOM   1114  HD2 ARG A  68      28.833  26.253  30.592  1.00  0.00           H  
ATOM   1115  HD3 ARG A  68      28.929  26.901  32.239  1.00  0.00           H  
ATOM   1116  NE  ARG A  68      27.520  27.838  30.980  1.00  0.00           N  
ATOM   1117  HE  ARG A  68      27.508  28.707  30.459  1.00  0.00           H  
ATOM   1118  CZ  ARG A  68      26.329  27.412  31.349  1.00  0.00           C  
ATOM   1119  NH1 ARG A  68      26.136  26.321  32.026  1.00  0.00           N  
ATOM   1120 HH11 ARG A  68      26.920  25.729  32.278  1.00  0.00           H  
ATOM   1121 HH12 ARG A  68      25.194  26.031  32.258  1.00  0.00           H  
ATOM   1122  NH2 ARG A  68      25.292  28.114  31.019  1.00  0.00           N  
ATOM   1123 HH21 ARG A  68      24.370  27.864  31.343  1.00  0.00           H  
ATOM   1124 HH22 ARG A  68      25.451  28.966  30.490  1.00  0.00           H  
ATOM   1125  C   ARG A  68      31.076  29.537  27.323  1.00  0.00           C  
ATOM   1126  O   ARG A  68      30.476  30.554  26.959  1.00  0.00           O  
ATOM   1127  N   TRP A  69      31.581  28.656  26.456  1.00  0.00           N  
ATOM   1128  H   TRP A  69      32.041  27.828  26.822  1.00  0.00           H  
ATOM   1129  CA  TRP A  69      31.450  28.783  24.995  1.00  0.00           C  
ATOM   1130  HA  TRP A  69      30.489  29.252  24.780  1.00  0.00           H  
ATOM   1131  CB  TRP A  69      32.548  29.703  24.433  1.00  0.00           C  
ATOM   1132  HB2 TRP A  69      32.285  29.954  23.407  1.00  0.00           H  
ATOM   1133  HB3 TRP A  69      32.540  30.640  24.987  1.00  0.00           H  
ATOM   1134  CG  TRP A  69      33.950  29.165  24.427  1.00  0.00           C  
ATOM   1135  CD1 TRP A  69      34.546  28.567  23.371  1.00  0.00           C  
ATOM   1136  HD1 TRP A  69      34.080  28.401  22.408  1.00  0.00           H  
ATOM   1137  NE1 TRP A  69      35.836  28.209  23.700  1.00  0.00           N  
ATOM   1138  HE1 TRP A  69      36.457  27.715  23.061  1.00  0.00           H  
ATOM   1139  CE2 TRP A  69      36.156  28.586  24.985  1.00  0.00           C  
ATOM   1140  CZ2 TRP A  69      37.327  28.474  25.751  1.00  0.00           C  
ATOM   1141  HZ2 TRP A  69      38.214  28.038  25.324  1.00  0.00           H  
ATOM   1142  CH2 TRP A  69      37.326  28.945  27.076  1.00  0.00           C  
ATOM   1143  HH2 TRP A  69      38.215  28.862  27.688  1.00  0.00           H  
ATOM   1144  CZ3 TRP A  69      36.157  29.520  27.607  1.00  0.00           C  
ATOM   1145  HZ3 TRP A  69      36.140  29.872  28.629  1.00  0.00           H  
ATOM   1146  CE3 TRP A  69      34.992  29.635  26.825  1.00  0.00           C  
ATOM   1147  HE3 TRP A  69      34.108  30.076  27.260  1.00  0.00           H  
ATOM   1148  CD2 TRP A  69      34.956  29.174  25.491  1.00  0.00           C  
ATOM   1149  C   TRP A  69      31.453  27.433  24.260  1.00  0.00           C  
ATOM   1150  O   TRP A  69      31.827  26.404  24.823  1.00  0.00           O  
ATOM   1151  N   ASP A  70      31.031  27.452  22.993  1.00  0.00           N  
ATOM   1152  H   ASP A  70      30.713  28.334  22.617  1.00  0.00           H  
ATOM   1153  CA  ASP A  70      31.128  26.340  22.037  1.00  0.00           C  
ATOM   1154  HA  ASP A  70      31.034  25.386  22.558  1.00  0.00           H  
ATOM   1155  CB  ASP A  70      29.948  26.470  21.055  1.00  0.00           C  
ATOM   1156  HB2 ASP A  70      29.020  26.321  21.606  1.00  0.00           H  
ATOM   1157  HB3 ASP A  70      29.939  27.481  20.647  1.00  0.00           H  
ATOM   1158  CG  ASP A  70      29.983  25.476  19.891  1.00  0.00           C  
ATOM   1159  OD1 ASP A  70      29.423  25.787  18.812  1.00  0.00           O  
ATOM   1160  OD2 ASP A  70      30.503  24.346  20.048  1.00  0.00           O  
ATOM   1161  C   ASP A  70      32.467  26.402  21.267  1.00  0.00           C  
ATOM   1162  O   ASP A  70      32.637  27.318  20.457  1.00  0.00           O  
ATOM   1163  N   PRO A  71      33.418  25.461  21.442  1.00  0.00           N  
ATOM   1164  CD  PRO A  71      33.420  24.393  22.429  1.00  0.00           C  
ATOM   1165  HD2 PRO A  71      32.831  23.553  22.057  1.00  0.00           H  
ATOM   1166  HD3 PRO A  71      33.032  24.731  23.388  1.00  0.00           H  
ATOM   1167  CG  PRO A  71      34.885  23.979  22.580  1.00  0.00           C  
ATOM   1168  HG2 PRO A  71      34.986  22.937  22.883  1.00  0.00           H  
ATOM   1169  HG3 PRO A  71      35.386  24.641  23.287  1.00  0.00           H  
ATOM   1170  CB  PRO A  71      35.436  24.222  21.179  1.00  0.00           C  
ATOM   1171  HB2 PRO A  71      35.150  23.390  20.533  1.00  0.00           H  
ATOM   1172  HB3 PRO A  71      36.518  24.345  21.176  1.00  0.00           H  
ATOM   1173  CA  PRO A  71      34.713  25.502  20.750  1.00  0.00           C  
ATOM   1174  HA  PRO A  71      35.268  26.371  21.103  1.00  0.00           H  
ATOM   1175  C   PRO A  71      34.605  25.575  19.224  1.00  0.00           C  
ATOM   1176  O   PRO A  71      35.398  26.252  18.566  1.00  0.00           O  
ATOM   1177  N   ASN A  72      33.588  24.925  18.653  1.00  0.00           N  
ATOM   1178  H   ASN A  72      32.943  24.428  19.256  1.00  0.00           H  
ATOM   1179  CA  ASN A  72      33.357  24.894  17.210  1.00  0.00           C  
ATOM   1180  HA  ASN A  72      34.263  24.525  16.726  1.00  0.00           H  
ATOM   1181  CB  ASN A  72      32.217  23.906  16.908  1.00  0.00           C  
ATOM   1182  HB2 ASN A  72      31.271  24.325  17.251  1.00  0.00           H  
ATOM   1183  HB3 ASN A  72      32.143  23.765  15.829  1.00  0.00           H  
ATOM   1184  CG  ASN A  72      32.415  22.541  17.548  1.00  0.00           C  
ATOM   1185  OD1 ASN A  72      33.188  21.708  17.094  1.00  0.00           O  
ATOM   1186  ND2 ASN A  72      31.737  22.271  18.635  1.00  0.00           N  
ATOM   1187 HD21 ASN A  72      31.167  22.994  19.071  1.00  0.00           H  
ATOM   1188 HD22 ASN A  72      31.735  21.315  18.971  1.00  0.00           H  
ATOM   1189  C   ASN A  72      33.064  26.297  16.638  1.00  0.00           C  
ATOM   1190  O   ASN A  72      33.488  26.593  15.518  1.00  0.00           O  
ATOM   1191  N   ALA A  73      32.414  27.173  17.416  1.00  0.00           N  
ATOM   1192  H   ALA A  73      32.143  26.877  18.346  1.00  0.00           H  
ATOM   1193  CA  ALA A  73      32.097  28.558  17.050  1.00  0.00           C  
ATOM   1194  HA  ALA A  73      31.756  28.570  16.015  1.00  0.00           H  
ATOM   1195  CB  ALA A  73      30.943  29.035  17.943  1.00  0.00           C  
ATOM   1196  HB1 ALA A  73      30.104  28.344  17.876  1.00  0.00           H  
ATOM   1197  HB2 ALA A  73      31.269  29.103  18.981  1.00  0.00           H  
ATOM   1198  HB3 ALA A  73      30.609  30.020  17.614  1.00  0.00           H  
ATOM   1199  C   ALA A  73      33.291  29.532  17.138  1.00  0.00           C  
ATOM   1200  O   ALA A  73      33.196  30.656  16.641  1.00  0.00           O  
ATOM   1201  N   TYR A  74      34.411  29.112  17.739  1.00  0.00           N  
ATOM   1202  H   TYR A  74      34.405  28.184  18.144  1.00  0.00           H  
ATOM   1203  CA  TYR A  74      35.637  29.907  17.904  1.00  0.00           C  
ATOM   1204  HA  TYR A  74      35.560  30.794  17.273  1.00  0.00           H  
ATOM   1205  CB  TYR A  74      35.769  30.407  19.355  1.00  0.00           C  
ATOM   1206  HB2 TYR A  74      35.837  29.545  20.021  1.00  0.00           H  
ATOM   1207  HB3 TYR A  74      36.704  30.961  19.449  1.00  0.00           H  
ATOM   1208  CG  TYR A  74      34.643  31.313  19.836  1.00  0.00           C  
ATOM   1209  CD1 TYR A  74      34.741  32.715  19.707  1.00  0.00           C  
ATOM   1210  HD1 TYR A  74      35.612  33.155  19.240  1.00  0.00           H  
ATOM   1211  CE1 TYR A  74      33.716  33.548  20.204  1.00  0.00           C  
ATOM   1212  HE1 TYR A  74      33.794  34.621  20.115  1.00  0.00           H  
ATOM   1213  CZ  TYR A  74      32.583  32.982  20.828  1.00  0.00           C  
ATOM   1214  OH  TYR A  74      31.590  33.770  21.324  1.00  0.00           O  
ATOM   1215  HH  TYR A  74      31.726  34.712  21.098  1.00  0.00           H  
ATOM   1216  CE2 TYR A  74      32.481  31.580  20.941  1.00  0.00           C  
ATOM   1217  HE2 TYR A  74      31.619  31.143  21.418  1.00  0.00           H  
ATOM   1218  CD2 TYR A  74      33.506  30.752  20.448  1.00  0.00           C  
ATOM   1219  HD2 TYR A  74      33.423  29.680  20.544  1.00  0.00           H  
ATOM   1220  C   TYR A  74      36.875  29.143  17.391  1.00  0.00           C  
ATOM   1221  O   TYR A  74      37.929  29.123  18.024  1.00  0.00           O  
ATOM   1222  N   GLY A  75      36.751  28.481  16.234  1.00  0.00           N  
ATOM   1223  H   GLY A  75      35.853  28.497  15.773  1.00  0.00           H  
ATOM   1224  CA  GLY A  75      37.885  27.888  15.510  1.00  0.00           C  
ATOM   1225  HA2 GLY A  75      37.530  27.513  14.551  1.00  0.00           H  
ATOM   1226  HA3 GLY A  75      38.621  28.665  15.305  1.00  0.00           H  
ATOM   1227  C   GLY A  75      38.598  26.734  16.231  1.00  0.00           C  
ATOM   1228  O   GLY A  75      39.780  26.496  15.974  1.00  0.00           O  
ATOM   1229  N   GLY A  76      37.926  26.056  17.165  1.00  0.00           N  
ATOM   1230  H   GLY A  76      36.962  26.317  17.346  1.00  0.00           H  
ATOM   1231  CA  GLY A  76      38.486  24.972  17.977  1.00  0.00           C  
ATOM   1232  HA2 GLY A  76      37.673  24.307  18.265  1.00  0.00           H  
ATOM   1233  HA3 GLY A  76      39.193  24.395  17.379  1.00  0.00           H  
ATOM   1234  C   GLY A  76      39.197  25.418  19.262  1.00  0.00           C  
ATOM   1235  O   GLY A  76      39.865  24.588  19.886  1.00  0.00           O  
ATOM   1236  N   LEU A  77      39.096  26.693  19.664  1.00  0.00           N  
ATOM   1237  H   LEU A  77      38.561  27.337  19.093  1.00  0.00           H  
ATOM   1238  CA  LEU A  77      39.565  27.171  20.975  1.00  0.00           C  
ATOM   1239  HA  LEU A  77      40.615  26.902  21.102  1.00  0.00           H  
ATOM   1240  CB  LEU A  77      39.404  28.702  21.074  1.00  0.00           C  
ATOM   1241  HB2 LEU A  77      38.477  28.990  20.577  1.00  0.00           H  
ATOM   1242  HB3 LEU A  77      39.302  28.994  22.121  1.00  0.00           H  
ATOM   1243  CG  LEU A  77      40.586  29.473  20.472  1.00  0.00           C  
ATOM   1244  HG  LEU A  77      40.929  28.962  19.575  1.00  0.00           H  
ATOM   1245  CD1 LEU A  77      40.175  30.898  20.105  1.00  0.00           C  
ATOM   1246 HD11 LEU A  77      39.860  31.439  20.997  1.00  0.00           H  
ATOM   1247 HD12 LEU A  77      41.019  31.405  19.641  1.00  0.00           H  
ATOM   1248 HD13 LEU A  77      39.355  30.872  19.390  1.00  0.00           H  
ATOM   1249  CD2 LEU A  77      41.738  29.549  21.475  1.00  0.00           C  
ATOM   1250 HD21 LEU A  77      41.424  30.072  22.379  1.00  0.00           H  
ATOM   1251 HD22 LEU A  77      42.069  28.547  21.738  1.00  0.00           H  
ATOM   1252 HD23 LEU A  77      42.574  30.084  21.030  1.00  0.00           H  
ATOM   1253  C   LEU A  77      38.765  26.520  22.105  1.00  0.00           C  
ATOM   1254  O   LEU A  77      37.540  26.610  22.118  1.00  0.00           O  
ATOM   1255  N   ASP A  78      39.446  25.923  23.084  1.00  0.00           N  
ATOM   1256  H   ASP A  78      40.450  25.823  22.974  1.00  0.00           H  
ATOM   1257  CA  ASP A  78      38.786  25.233  24.202  1.00  0.00           C  
ATOM   1258  HA  ASP A  78      37.793  25.665  24.306  1.00  0.00           H  
ATOM   1259  CB  ASP A  78      38.559  23.754  23.832  1.00  0.00           C  
ATOM   1260  HB2 ASP A  78      37.903  23.304  24.573  1.00  0.00           H  
ATOM   1261  HB3 ASP A  78      38.019  23.720  22.886  1.00  0.00           H  
ATOM   1262  CG  ASP A  78      39.811  22.883  23.684  1.00  0.00           C  
ATOM   1263  OD1 ASP A  78      40.939  23.323  24.010  1.00  0.00           O  
ATOM   1264  OD2 ASP A  78      39.658  21.718  23.234  1.00  0.00           O  
ATOM   1265  C   ASP A  78      39.437  25.451  25.588  1.00  0.00           C  
ATOM   1266  O   ASP A  78      38.890  24.990  26.593  1.00  0.00           O  
ATOM   1267  N   ALA A  79      40.542  26.203  25.679  1.00  0.00           N  
ATOM   1268  H   ALA A  79      40.978  26.523  24.826  1.00  0.00           H  
ATOM   1269  CA  ALA A  79      41.116  26.695  26.939  1.00  0.00           C  
ATOM   1270  HA  ALA A  79      40.297  26.923  27.619  1.00  0.00           H  
ATOM   1271  CB  ALA A  79      41.977  25.592  27.572  1.00  0.00           C  
ATOM   1272  HB1 ALA A  79      42.795  25.327  26.901  1.00  0.00           H  
ATOM   1273  HB2 ALA A  79      42.391  25.944  28.518  1.00  0.00           H  
ATOM   1274  HB3 ALA A  79      41.371  24.707  27.766  1.00  0.00           H  
ATOM   1275  C   ALA A  79      41.934  27.990  26.735  1.00  0.00           C  
ATOM   1276  O   ALA A  79      42.554  28.162  25.681  1.00  0.00           O  
ATOM   1277  N   ILE A  80      41.954  28.884  27.734  1.00  0.00           N  
ATOM   1278  H   ILE A  80      41.432  28.654  28.577  1.00  0.00           H  
ATOM   1279  CA  ILE A  80      42.694  30.169  27.738  1.00  0.00           C  
ATOM   1280  HA  ILE A  80      43.553  30.065  27.077  1.00  0.00           H  
ATOM   1281  CB  ILE A  80      41.834  31.339  27.183  1.00  0.00           C  
ATOM   1282  HB  ILE A  80      42.475  32.223  27.188  1.00  0.00           H  
ATOM   1283  CG2 ILE A  80      41.434  31.105  25.715  1.00  0.00           C  
ATOM   1284 HG21 ILE A  80      40.674  30.327  25.644  1.00  0.00           H  
ATOM   1285 HG22 ILE A  80      41.043  32.024  25.279  1.00  0.00           H  
ATOM   1286 HG23 ILE A  80      42.309  30.813  25.134  1.00  0.00           H  
ATOM   1287  CG1 ILE A  80      40.607  31.664  28.069  1.00  0.00           C  
ATOM   1288 HG12 ILE A  80      39.932  30.808  28.091  1.00  0.00           H  
ATOM   1289 HG13 ILE A  80      40.943  31.857  29.088  1.00  0.00           H  
ATOM   1290  CD1 ILE A  80      39.823  32.901  27.605  1.00  0.00           C  
ATOM   1291 HD11 ILE A  80      40.500  33.747  27.482  1.00  0.00           H  
ATOM   1292 HD12 ILE A  80      39.315  32.697  26.662  1.00  0.00           H  
ATOM   1293 HD13 ILE A  80      39.072  33.158  28.350  1.00  0.00           H  
ATOM   1294  C   ILE A  80      43.255  30.512  29.135  1.00  0.00           C  
ATOM   1295  O   ILE A  80      42.736  30.040  30.149  1.00  0.00           O  
ATOM   1296  N   ARG A  81      44.302  31.352  29.206  1.00  0.00           N  
ATOM   1297  H   ARG A  81      44.684  31.710  28.337  1.00  0.00           H  
ATOM   1298  CA  ARG A  81      44.849  31.912  30.467  1.00  0.00           C  
ATOM   1299  HA  ARG A  81      44.476  31.333  31.312  1.00  0.00           H  
ATOM   1300  CB  ARG A  81      46.393  31.844  30.483  1.00  0.00           C  
ATOM   1301  HB2 ARG A  81      46.781  32.166  29.516  1.00  0.00           H  
ATOM   1302  HB3 ARG A  81      46.755  32.552  31.230  1.00  0.00           H  
ATOM   1303  CG  ARG A  81      46.991  30.472  30.851  1.00  0.00           C  
ATOM   1304  HG2 ARG A  81      48.064  30.600  31.009  1.00  0.00           H  
ATOM   1305  HG3 ARG A  81      46.551  30.137  31.789  1.00  0.00           H  
ATOM   1306  CD  ARG A  81      46.789  29.400  29.772  1.00  0.00           C  
ATOM   1307  HD2 ARG A  81      45.722  29.262  29.603  1.00  0.00           H  
ATOM   1308  HD3 ARG A  81      47.254  29.746  28.850  1.00  0.00           H  
ATOM   1309  NE  ARG A  81      47.374  28.099  30.146  1.00  0.00           N  
ATOM   1310  HE  ARG A  81      48.002  28.081  30.944  1.00  0.00           H  
ATOM   1311  CZ  ARG A  81      47.136  26.943  29.551  1.00  0.00           C  
ATOM   1312  NH1 ARG A  81      46.412  26.868  28.473  1.00  0.00           N  
ATOM   1313 HH11 ARG A  81      46.122  27.714  27.993  1.00  0.00           H  
ATOM   1314 HH12 ARG A  81      46.170  25.966  28.073  1.00  0.00           H  
ATOM   1315  NH2 ARG A  81      47.623  25.837  30.039  1.00  0.00           N  
ATOM   1316 HH21 ARG A  81      48.169  25.840  30.890  1.00  0.00           H  
ATOM   1317 HH22 ARG A  81      47.455  24.953  29.560  1.00  0.00           H  
ATOM   1318  C   ARG A  81      44.371  33.355  30.684  1.00  0.00           C  
ATOM   1319  O   ARG A  81      44.282  34.116  29.721  1.00  0.00           O  
ATOM   1320  N   ILE A  82      44.081  33.730  31.935  1.00  0.00           N  
ATOM   1321  H   ILE A  82      44.180  33.030  32.664  1.00  0.00           H  
ATOM   1322  CA  ILE A  82      43.570  35.058  32.358  1.00  0.00           C  
ATOM   1323  HA  ILE A  82      44.027  35.813  31.718  1.00  0.00           H  
ATOM   1324  CB  ILE A  82      42.027  35.137  32.193  1.00  0.00           C  
ATOM   1325  HB  ILE A  82      41.697  36.046  32.694  1.00  0.00           H  
ATOM   1326  CG2 ILE A  82      41.607  35.291  30.721  1.00  0.00           C  
ATOM   1327 HG21 ILE A  82      40.571  35.623  30.659  1.00  0.00           H  
ATOM   1328 HG22 ILE A  82      42.231  36.039  30.230  1.00  0.00           H  
ATOM   1329 HG23 ILE A  82      41.704  34.341  30.195  1.00  0.00           H  
ATOM   1330  CG1 ILE A  82      41.304  33.957  32.880  1.00  0.00           C  
ATOM   1331 HG12 ILE A  82      41.596  33.015  32.415  1.00  0.00           H  
ATOM   1332 HG13 ILE A  82      41.609  33.933  33.924  1.00  0.00           H  
ATOM   1333  CD1 ILE A  82      39.777  34.048  32.848  1.00  0.00           C  
ATOM   1334 HD11 ILE A  82      39.458  34.997  33.278  1.00  0.00           H  
ATOM   1335 HD12 ILE A  82      39.414  33.964  31.824  1.00  0.00           H  
ATOM   1336 HD13 ILE A  82      39.356  33.230  33.432  1.00  0.00           H  
ATOM   1337  C   ILE A  82      43.972  35.385  33.822  1.00  0.00           C  
ATOM   1338  O   ILE A  82      44.357  34.472  34.549  1.00  0.00           O  
ATOM   1339  N   PRO A  83      43.893  36.645  34.303  1.00  0.00           N  
ATOM   1340  CD  PRO A  83      43.674  37.855  33.523  1.00  0.00           C  
ATOM   1341  HD2 PRO A  83      42.608  38.078  33.489  1.00  0.00           H  
ATOM   1342  HD3 PRO A  83      44.079  37.780  32.514  1.00  0.00           H  
ATOM   1343  CG  PRO A  83      44.405  38.955  34.286  1.00  0.00           C  
ATOM   1344  HG2 PRO A  83      43.986  39.942  34.083  1.00  0.00           H  
ATOM   1345  HG3 PRO A  83      45.464  38.922  34.041  1.00  0.00           H  
ATOM   1346  CB  PRO A  83      44.218  38.541  35.742  1.00  0.00           C  
ATOM   1347  HB2 PRO A  83      43.249  38.903  36.092  1.00  0.00           H  
ATOM   1348  HB3 PRO A  83      45.018  38.929  36.373  1.00  0.00           H  
ATOM   1349  CA  PRO A  83      44.231  37.007  35.692  1.00  0.00           C  
ATOM   1350  HA  PRO A  83      45.243  36.661  35.902  1.00  0.00           H  
ATOM   1351  C   PRO A  83      43.267  36.438  36.752  1.00  0.00           C  
ATOM   1352  O   PRO A  83      42.056  36.396  36.533  1.00  0.00           O  
ATOM   1353  N   SER A  84      43.774  36.106  37.947  1.00  0.00           N  
ATOM   1354  H   SER A  84      44.776  36.167  38.085  1.00  0.00           H  
ATOM   1355  CA  SER A  84      42.946  35.688  39.103  1.00  0.00           C  
ATOM   1356  HA  SER A  84      42.355  34.821  38.805  1.00  0.00           H  
ATOM   1357  CB  SER A  84      43.827  35.271  40.291  1.00  0.00           C  
ATOM   1358  HB2 SER A  84      43.195  35.068  41.157  1.00  0.00           H  
ATOM   1359  HB3 SER A  84      44.367  34.356  40.042  1.00  0.00           H  
ATOM   1360  OG  SER A  84      44.764  36.284  40.617  1.00  0.00           O  
ATOM   1361  HG  SER A  84      45.516  36.130  40.012  1.00  0.00           H  
ATOM   1362  C   SER A  84      41.951  36.759  39.573  1.00  0.00           C  
ATOM   1363  O   SER A  84      40.848  36.416  39.998  1.00  0.00           O  
ATOM   1364  N   SER A  85      42.296  38.046  39.456  1.00  0.00           N  
ATOM   1365  H   SER A  85      43.250  38.258  39.182  1.00  0.00           H  
ATOM   1366  CA  SER A  85      41.393  39.177  39.736  1.00  0.00           C  
ATOM   1367  HA  SER A  85      40.973  39.055  40.734  1.00  0.00           H  
ATOM   1368  CB  SER A  85      42.168  40.501  39.706  1.00  0.00           C  
ATOM   1369  HB2 SER A  85      41.474  41.332  39.837  1.00  0.00           H  
ATOM   1370  HB3 SER A  85      42.885  40.521  40.529  1.00  0.00           H  
ATOM   1371  OG  SER A  85      42.858  40.649  38.476  1.00  0.00           O  
ATOM   1372  HG  SER A  85      43.723  40.200  38.614  1.00  0.00           H  
ATOM   1373  C   SER A  85      40.222  39.300  38.754  1.00  0.00           C  
ATOM   1374  O   SER A  85      39.201  39.893  39.105  1.00  0.00           O  
ATOM   1375  N   LEU A  86      40.339  38.775  37.527  1.00  0.00           N  
ATOM   1376  H   LEU A  86      41.173  38.250  37.299  1.00  0.00           H  
ATOM   1377  CA  LEU A  86      39.310  38.947  36.498  1.00  0.00           C  
ATOM   1378  HA  LEU A  86      39.008  39.993  36.506  1.00  0.00           H  
ATOM   1379  CB  LEU A  86      39.918  38.637  35.115  1.00  0.00           C  
ATOM   1380  HB2 LEU A  86      40.834  39.217  34.992  1.00  0.00           H  
ATOM   1381  HB3 LEU A  86      40.180  37.579  35.078  1.00  0.00           H  
ATOM   1382  CG  LEU A  86      38.976  38.949  33.935  1.00  0.00           C  
ATOM   1383  HG  LEU A  86      38.039  38.415  34.074  1.00  0.00           H  
ATOM   1384  CD1 LEU A  86      38.680  40.444  33.802  1.00  0.00           C  
ATOM   1385 HD11 LEU A  86      38.080  40.621  32.909  1.00  0.00           H  
ATOM   1386 HD12 LEU A  86      38.107  40.795  34.660  1.00  0.00           H  
ATOM   1387 HD13 LEU A  86      39.608  41.011  33.727  1.00  0.00           H  
ATOM   1388  CD2 LEU A  86      39.610  38.480  32.625  1.00  0.00           C  
ATOM   1389 HD21 LEU A  86      38.927  38.683  31.800  1.00  0.00           H  
ATOM   1390 HD22 LEU A  86      40.551  39.002  32.453  1.00  0.00           H  
ATOM   1391 HD23 LEU A  86      39.782  37.407  32.669  1.00  0.00           H  
ATOM   1392  C   LEU A  86      38.059  38.106  36.805  1.00  0.00           C  
ATOM   1393  O   LEU A  86      36.944  38.621  36.750  1.00  0.00           O  
ATOM   1394  N   VAL A  87      38.258  36.838  37.176  1.00  0.00           N  
ATOM   1395  H   VAL A  87      39.215  36.528  37.261  1.00  0.00           H  
ATOM   1396  CA  VAL A  87      37.198  35.887  37.558  1.00  0.00           C  
ATOM   1397  HA  VAL A  87      36.354  36.025  36.883  1.00  0.00           H  
ATOM   1398  CB  VAL A  87      37.679  34.427  37.402  1.00  0.00           C  
ATOM   1399  HB  VAL A  87      36.855  33.767  37.674  1.00  0.00           H  
ATOM   1400  CG1 VAL A  87      38.046  34.120  35.946  1.00  0.00           C  
ATOM   1401 HG11 VAL A  87      38.927  34.689  35.650  1.00  0.00           H  
ATOM   1402 HG12 VAL A  87      38.258  33.055  35.840  1.00  0.00           H  
ATOM   1403 HG13 VAL A  87      37.212  34.376  35.294  1.00  0.00           H  
ATOM   1404  CG2 VAL A  87      38.886  34.073  38.284  1.00  0.00           C  
ATOM   1405 HG21 VAL A  87      39.750  34.679  38.016  1.00  0.00           H  
ATOM   1406 HG22 VAL A  87      38.645  34.238  39.334  1.00  0.00           H  
ATOM   1407 HG23 VAL A  87      39.136  33.021  38.152  1.00  0.00           H  
ATOM   1408  C   VAL A  87      36.681  36.111  38.985  1.00  0.00           C  
ATOM   1409  O   VAL A  87      37.400  36.623  39.848  1.00  0.00           O  
ATOM   1410  N   TRP A  88      35.454  35.656  39.257  1.00  0.00           N  
ATOM   1411  H   TRP A  88      34.903  35.276  38.495  1.00  0.00           H  
ATOM   1412  CA  TRP A  88      35.013  35.320  40.619  1.00  0.00           C  
ATOM   1413  HA  TRP A  88      35.215  36.158  41.287  1.00  0.00           H  
ATOM   1414  CB  TRP A  88      33.497  35.062  40.603  1.00  0.00           C  
ATOM   1415  HB2 TRP A  88      32.991  35.957  40.243  1.00  0.00           H  
ATOM   1416  HB3 TRP A  88      33.289  34.266  39.886  1.00  0.00           H  
ATOM   1417  CG  TRP A  88      32.881  34.668  41.912  1.00  0.00           C  
ATOM   1418  CD1 TRP A  88      32.190  35.491  42.732  1.00  0.00           C  
ATOM   1419  HD1 TRP A  88      31.999  36.538  42.533  1.00  0.00           H  
ATOM   1420  NE1 TRP A  88      31.783  34.805  43.858  1.00  0.00           N  
ATOM   1421  HE1 TRP A  88      31.297  35.254  44.631  1.00  0.00           H  
ATOM   1422  CE2 TRP A  88      32.175  33.482  43.808  1.00  0.00           C  
ATOM   1423  CZ2 TRP A  88      31.988  32.391  44.667  1.00  0.00           C  
ATOM   1424  HZ2 TRP A  88      31.447  32.510  45.591  1.00  0.00           H  
ATOM   1425  CH2 TRP A  88      32.521  31.141  44.313  1.00  0.00           C  
ATOM   1426  HH2 TRP A  88      32.394  30.299  44.972  1.00  0.00           H  
ATOM   1427  CZ3 TRP A  88      33.227  30.990  43.108  1.00  0.00           C  
ATOM   1428  HZ3 TRP A  88      33.644  30.028  42.842  1.00  0.00           H  
ATOM   1429  CE3 TRP A  88      33.394  32.088  42.244  1.00  0.00           C  
ATOM   1430  HE3 TRP A  88      33.926  31.959  41.313  1.00  0.00           H  
ATOM   1431  CD2 TRP A  88      32.882  33.364  42.574  1.00  0.00           C  
ATOM   1432  C   TRP A  88      35.780  34.089  41.142  1.00  0.00           C  
ATOM   1433  O   TRP A  88      36.063  33.169  40.366  1.00  0.00           O  
ATOM   1434  N   ARG A  89      36.089  34.039  42.447  1.00  0.00           N  
ATOM   1435  H   ARG A  89      35.792  34.819  43.030  1.00  0.00           H  
ATOM   1436  CA  ARG A  89      36.808  32.927  43.104  1.00  0.00           C  
ATOM   1437  HA  ARG A  89      36.635  32.040  42.495  1.00  0.00           H  
ATOM   1438  CB  ARG A  89      38.320  33.222  43.050  1.00  0.00           C  
ATOM   1439  HB2 ARG A  89      38.886  32.302  43.185  1.00  0.00           H  
ATOM   1440  HB3 ARG A  89      38.554  33.580  42.046  1.00  0.00           H  
ATOM   1441  CG  ARG A  89      38.814  34.240  44.089  1.00  0.00           C  
ATOM   1442  HG2 ARG A  89      38.027  34.958  44.323  1.00  0.00           H  
ATOM   1443  HG3 ARG A  89      39.075  33.710  45.005  1.00  0.00           H  
ATOM   1444  CD  ARG A  89      40.049  34.991  43.566  1.00  0.00           C  
ATOM   1445  HD2 ARG A  89      40.578  35.445  44.405  1.00  0.00           H  
ATOM   1446  HD3 ARG A  89      40.733  34.283  43.094  1.00  0.00           H  
ATOM   1447  NE  ARG A  89      39.659  36.038  42.601  1.00  0.00           N  
ATOM   1448  HE  ARG A  89      39.805  35.863  41.613  1.00  0.00           H  
ATOM   1449  CZ  ARG A  89      39.163  37.225  42.892  1.00  0.00           C  
ATOM   1450  NH1 ARG A  89      39.065  37.685  44.104  1.00  0.00           N  
ATOM   1451 HH11 ARG A  89      38.665  38.607  44.228  1.00  0.00           H  
ATOM   1452 HH12 ARG A  89      39.322  37.109  44.900  1.00  0.00           H  
ATOM   1453  NH2 ARG A  89      38.736  38.004  41.949  1.00  0.00           N  
ATOM   1454 HH21 ARG A  89      38.375  38.913  42.223  1.00  0.00           H  
ATOM   1455 HH22 ARG A  89      38.553  37.620  41.027  1.00  0.00           H  
ATOM   1456  C   ARG A  89      36.259  32.594  44.513  1.00  0.00           C  
ATOM   1457  O   ARG A  89      35.627  33.449  45.139  1.00  0.00           O  
ATOM   1458  N   PRO A  90      36.459  31.363  45.031  1.00  0.00           N  
ATOM   1459  CD  PRO A  90      37.275  30.321  44.417  1.00  0.00           C  
ATOM   1460  HD2 PRO A  90      38.325  30.608  44.372  1.00  0.00           H  
ATOM   1461  HD3 PRO A  90      36.896  30.097  43.421  1.00  0.00           H  
ATOM   1462  CG  PRO A  90      37.135  29.082  45.291  1.00  0.00           C  
ATOM   1463  HG2 PRO A  90      37.908  29.083  46.056  1.00  0.00           H  
ATOM   1464  HG3 PRO A  90      37.186  28.170  44.696  1.00  0.00           H  
ATOM   1465  CB  PRO A  90      35.766  29.268  45.934  1.00  0.00           C  
ATOM   1466  HB2 PRO A  90      35.683  28.711  46.867  1.00  0.00           H  
ATOM   1467  HB3 PRO A  90      35.000  28.940  45.231  1.00  0.00           H  
ATOM   1468  CA  PRO A  90      35.650  30.787  46.119  1.00  0.00           C  
ATOM   1469  HA  PRO A  90      34.612  31.058  45.935  1.00  0.00           H  
ATOM   1470  C   PRO A  90      35.934  31.270  47.561  1.00  0.00           C  
ATOM   1471  O   PRO A  90      35.553  30.597  48.518  1.00  0.00           O  
ATOM   1472  N   ASP A  91      36.532  32.448  47.748  1.00  0.00           N  
ATOM   1473  H   ASP A  91      36.814  32.951  46.919  1.00  0.00           H  
ATOM   1474  CA  ASP A  91      36.677  33.156  49.035  1.00  0.00           C  
ATOM   1475  HA  ASP A  91      37.276  34.028  48.795  1.00  0.00           H  
ATOM   1476  CB  ASP A  91      35.301  33.667  49.509  1.00  0.00           C  
ATOM   1477  HB2 ASP A  91      34.718  33.985  48.646  1.00  0.00           H  
ATOM   1478  HB3 ASP A  91      34.764  32.854  49.995  1.00  0.00           H  
ATOM   1479  CG  ASP A  91      35.401  34.854  50.466  1.00  0.00           C  
ATOM   1480  OD1 ASP A  91      36.198  35.786  50.194  1.00  0.00           O  
ATOM   1481  OD2 ASP A  91      34.679  34.863  51.487  1.00  0.00           O  
ATOM   1482  C   ASP A  91      37.466  32.419  50.148  1.00  0.00           C  
ATOM   1483  O   ASP A  91      37.261  32.661  51.343  1.00  0.00           O  
ATOM   1484  N   ILE A  92      38.360  31.502  49.765  1.00  0.00           N  
ATOM   1485  H   ILE A  92      38.508  31.395  48.766  1.00  0.00           H  
ATOM   1486  CA  ILE A  92      39.058  30.579  50.677  1.00  0.00           C  
ATOM   1487  HA  ILE A  92      38.299  30.132  51.311  1.00  0.00           H  
ATOM   1488  CB  ILE A  92      39.743  29.432  49.888  1.00  0.00           C  
ATOM   1489  HB  ILE A  92      40.507  29.879  49.252  1.00  0.00           H  
ATOM   1490  CG2 ILE A  92      40.464  28.437  50.819  1.00  0.00           C  
ATOM   1491 HG21 ILE A  92      39.783  28.072  51.589  1.00  0.00           H  
ATOM   1492 HG22 ILE A  92      40.839  27.592  50.242  1.00  0.00           H  
ATOM   1493 HG23 ILE A  92      41.317  28.917  51.299  1.00  0.00           H  
ATOM   1494  CG1 ILE A  92      38.782  28.666  48.949  1.00  0.00           C  
ATOM   1495 HG12 ILE A  92      38.351  29.369  48.239  1.00  0.00           H  
ATOM   1496 HG13 ILE A  92      39.360  27.944  48.372  1.00  0.00           H  
ATOM   1497  CD1 ILE A  92      37.630  27.919  49.630  1.00  0.00           C  
ATOM   1498 HD11 ILE A  92      37.007  28.619  50.180  1.00  0.00           H  
ATOM   1499 HD12 ILE A  92      37.020  27.436  48.867  1.00  0.00           H  
ATOM   1500 HD13 ILE A  92      38.015  27.156  50.307  1.00  0.00           H  
ATOM   1501  C   ILE A  92      40.056  31.303  51.598  1.00  0.00           C  
ATOM   1502  O   ILE A  92      40.811  32.171  51.140  1.00  0.00           O  
ATOM   1503  N   VAL A  93      40.104  30.893  52.874  1.00  0.00           N  
ATOM   1504  H   VAL A  93      39.422  30.195  53.158  1.00  0.00           H  
ATOM   1505  CA  VAL A  93      41.073  31.326  53.905  1.00  0.00           C  
ATOM   1506  HA  VAL A  93      41.948  31.740  53.403  1.00  0.00           H  
ATOM   1507  CB  VAL A  93      40.501  32.434  54.820  1.00  0.00           C  
ATOM   1508  HB  VAL A  93      41.291  32.744  55.504  1.00  0.00           H  
ATOM   1509  CG1 VAL A  93      40.082  33.678  54.032  1.00  0.00           C  
ATOM   1510 HG11 VAL A  93      39.777  34.464  54.721  1.00  0.00           H  
ATOM   1511 HG12 VAL A  93      40.923  34.037  53.440  1.00  0.00           H  
ATOM   1512 HG13 VAL A  93      39.247  33.438  53.377  1.00  0.00           H  
ATOM   1513  CG2 VAL A  93      39.315  31.966  55.672  1.00  0.00           C  
ATOM   1514 HG21 VAL A  93      38.516  31.586  55.034  1.00  0.00           H  
ATOM   1515 HG22 VAL A  93      39.631  31.180  56.356  1.00  0.00           H  
ATOM   1516 HG23 VAL A  93      38.935  32.796  56.268  1.00  0.00           H  
ATOM   1517  C   VAL A  93      41.561  30.149  54.767  1.00  0.00           C  
ATOM   1518  O   VAL A  93      40.907  29.106  54.840  1.00  0.00           O  
ATOM   1519  N   LEU A  94      42.705  30.326  55.439  1.00  0.00           N  
ATOM   1520  H   LEU A  94      43.186  31.211  55.312  1.00  0.00           H  
ATOM   1521  CA  LEU A  94      43.253  29.410  56.455  1.00  0.00           C  
ATOM   1522  HA  LEU A  94      42.915  28.393  56.247  1.00  0.00           H  
ATOM   1523  CB  LEU A  94      44.789  29.441  56.324  1.00  0.00           C  
ATOM   1524  HB2 LEU A  94      45.052  29.005  55.362  1.00  0.00           H  
ATOM   1525  HB3 LEU A  94      45.107  30.484  56.305  1.00  0.00           H  
ATOM   1526  CG  LEU A  94      45.600  28.733  57.427  1.00  0.00           C  
ATOM   1527  HG  LEU A  94      45.471  29.268  58.366  1.00  0.00           H  
ATOM   1528  CD1 LEU A  94      45.209  27.274  57.644  1.00  0.00           C  
ATOM   1529 HD11 LEU A  94      44.214  27.219  58.073  1.00  0.00           H  
ATOM   1530 HD12 LEU A  94      45.227  26.728  56.700  1.00  0.00           H  
ATOM   1531 HD13 LEU A  94      45.894  26.808  58.351  1.00  0.00           H  
ATOM   1532  CD2 LEU A  94      47.081  28.770  57.049  1.00  0.00           C  
ATOM   1533 HD21 LEU A  94      47.680  28.453  57.903  1.00  0.00           H  
ATOM   1534 HD22 LEU A  94      47.262  28.102  56.206  1.00  0.00           H  
ATOM   1535 HD23 LEU A  94      47.372  29.781  56.769  1.00  0.00           H  
ATOM   1536  C   LEU A  94      42.762  29.805  57.862  1.00  0.00           C  
ATOM   1537  O   LEU A  94      43.078  30.895  58.339  1.00  0.00           O  
ATOM   1538  N   TYR A  95      41.996  28.940  58.532  1.00  0.00           N  
ATOM   1539  H   TYR A  95      41.829  28.030  58.111  1.00  0.00           H  
ATOM   1540  CA  TYR A  95      41.247  29.273  59.756  1.00  0.00           C  
ATOM   1541  HA  TYR A  95      40.811  30.265  59.635  1.00  0.00           H  
ATOM   1542  CB  TYR A  95      40.081  28.280  59.950  1.00  0.00           C  
ATOM   1543  HB2 TYR A  95      40.428  27.266  59.748  1.00  0.00           H  
ATOM   1544  HB3 TYR A  95      39.790  28.309  61.001  1.00  0.00           H  
ATOM   1545  CG  TYR A  95      38.830  28.549  59.116  1.00  0.00           C  
ATOM   1546  CD1 TYR A  95      38.910  28.700  57.716  1.00  0.00           C  
ATOM   1547  HD1 TYR A  95      39.852  28.594  57.201  1.00  0.00           H  
ATOM   1548  CE1 TYR A  95      37.762  29.019  56.970  1.00  0.00           C  
ATOM   1549  HE1 TYR A  95      37.833  29.187  55.910  1.00  0.00           H  
ATOM   1550  CZ  TYR A  95      36.509  29.139  57.601  1.00  0.00           C  
ATOM   1551  OH  TYR A  95      35.417  29.442  56.853  1.00  0.00           O  
ATOM   1552  HH  TYR A  95      34.591  29.081  57.220  1.00  0.00           H  
ATOM   1553  CE2 TYR A  95      36.412  28.950  58.996  1.00  0.00           C  
ATOM   1554  HE2 TYR A  95      35.456  29.058  59.487  1.00  0.00           H  
ATOM   1555  CD2 TYR A  95      37.573  28.668  59.749  1.00  0.00           C  
ATOM   1556  HD2 TYR A  95      37.497  28.558  60.823  1.00  0.00           H  
ATOM   1557  C   TYR A  95      42.136  29.336  61.013  1.00  0.00           C  
ATOM   1558  O   TYR A  95      42.121  30.340  61.729  1.00  0.00           O  
ATOM   1559  N   ASN A  96      42.950  28.311  61.280  1.00  0.00           N  
ATOM   1560  H   ASN A  96      42.956  27.518  60.649  1.00  0.00           H  
ATOM   1561  CA  ASN A  96      43.753  28.190  62.509  1.00  0.00           C  
ATOM   1562  HA  ASN A  96      43.180  28.647  63.315  1.00  0.00           H  
ATOM   1563  CB  ASN A  96      43.883  26.701  62.887  1.00  0.00           C  
ATOM   1564  HB2 ASN A  96      44.354  26.631  63.868  1.00  0.00           H  
ATOM   1565  HB3 ASN A  96      42.889  26.265  62.979  1.00  0.00           H  
ATOM   1566  CG  ASN A  96      44.668  25.857  61.896  1.00  0.00           C  
ATOM   1567  OD1 ASN A  96      44.415  25.857  60.697  1.00  0.00           O  
ATOM   1568  ND2 ASN A  96      45.632  25.107  62.369  1.00  0.00           N  
ATOM   1569 HD21 ASN A  96      46.125  24.496  61.734  1.00  0.00           H  
ATOM   1570 HD22 ASN A  96      45.852  25.097  63.360  1.00  0.00           H  
ATOM   1571  C   ASN A  96      45.102  28.958  62.480  1.00  0.00           C  
ATOM   1572  O   ASN A  96      46.022  28.637  63.236  1.00  0.00           O  
ATOM   1573  N   LYS A  97      45.249  29.964  61.604  1.00  0.00           N  
ATOM   1574  H   LYS A  97      44.426  30.235  61.084  1.00  0.00           H  
ATOM   1575  CA  LYS A  97      46.528  30.623  61.267  1.00  0.00           C  
ATOM   1576  HA  LYS A  97      47.201  29.847  60.896  1.00  0.00           H  
ATOM   1577  CB  LYS A  97      46.284  31.649  60.144  1.00  0.00           C  
ATOM   1578  HB2 LYS A  97      45.488  31.293  59.491  1.00  0.00           H  
ATOM   1579  HB3 LYS A  97      45.965  32.599  60.576  1.00  0.00           H  
ATOM   1580  CG  LYS A  97      47.547  31.854  59.295  1.00  0.00           C  
ATOM   1581  HG2 LYS A  97      48.405  32.014  59.949  1.00  0.00           H  
ATOM   1582  HG3 LYS A  97      47.733  30.941  58.735  1.00  0.00           H  
ATOM   1583  CD  LYS A  97      47.474  33.033  58.314  1.00  0.00           C  
ATOM   1584  HD2 LYS A  97      47.775  33.932  58.847  1.00  0.00           H  
ATOM   1585  HD3 LYS A  97      48.202  32.860  57.520  1.00  0.00           H  
ATOM   1586  CE  LYS A  97      46.101  33.312  57.693  1.00  0.00           C  
ATOM   1587  HE2 LYS A  97      45.750  32.434  57.145  1.00  0.00           H  
ATOM   1588  HE3 LYS A  97      45.389  33.525  58.497  1.00  0.00           H  
ATOM   1589  NZ  LYS A  97      46.175  34.482  56.791  1.00  0.00           N  
ATOM   1590  HZ1 LYS A  97      46.671  35.247  57.249  1.00  0.00           H  
ATOM   1591  HZ2 LYS A  97      46.673  34.253  55.937  1.00  0.00           H  
ATOM   1592  HZ3 LYS A  97      45.244  34.813  56.557  1.00  0.00           H  
ATOM   1593  C   LYS A  97      47.212  31.306  62.465  1.00  0.00           C  
ATOM   1594  O   LYS A  97      46.591  32.128  63.135  1.00  0.00           O  
ATOM   1595  N   ALA A  98      48.496  31.018  62.684  1.00  0.00           N  
ATOM   1596  H   ALA A  98      48.913  30.314  62.088  1.00  0.00           H  
ATOM   1597  CA  ALA A  98      49.323  31.549  63.780  1.00  0.00           C  
ATOM   1598  HA  ALA A  98      48.669  32.041  64.501  1.00  0.00           H  
ATOM   1599  CB  ALA A  98      49.984  30.364  64.500  1.00  0.00           C  
ATOM   1600  HB1 ALA A  98      50.514  30.723  65.383  1.00  0.00           H  
ATOM   1601  HB2 ALA A  98      49.222  29.653  64.819  1.00  0.00           H  
ATOM   1602  HB3 ALA A  98      50.691  29.867  63.837  1.00  0.00           H  
ATOM   1603  C   ALA A  98      50.332  32.627  63.316  1.00  0.00           C  
ATOM   1604  O   ALA A  98      51.522  32.560  63.626  1.00  0.00           O  
ATOM   1605  N   ASP A  99      49.878  33.596  62.515  1.00  0.00           N  
ATOM   1606  H   ASP A  99      48.884  33.629  62.337  1.00  0.00           H  
ATOM   1607  CA  ASP A  99      50.721  34.581  61.813  1.00  0.00           C  
ATOM   1608  HA  ASP A  99      51.772  34.400  62.034  1.00  0.00           H  
ATOM   1609  CB  ASP A  99      50.497  34.373  60.306  1.00  0.00           C  
ATOM   1610  HB2 ASP A  99      50.608  33.310  60.091  1.00  0.00           H  
ATOM   1611  HB3 ASP A  99      49.474  34.657  60.069  1.00  0.00           H  
ATOM   1612  CG  ASP A  99      51.432  35.135  59.367  1.00  0.00           C  
ATOM   1613  OD1 ASP A  99      52.467  35.685  59.813  1.00  0.00           O  
ATOM   1614  OD2 ASP A  99      51.164  35.113  58.140  1.00  0.00           O  
ATOM   1615  C   ASP A  99      50.391  36.018  62.251  1.00  0.00           C  
ATOM   1616  O   ASP A  99      49.217  36.395  62.275  1.00  0.00           O  
ATOM   1617  N   ALA A 100      51.392  36.825  62.618  1.00  0.00           N  
ATOM   1618  H   ALA A 100      52.342  36.465  62.602  1.00  0.00           H  
ATOM   1619  CA  ALA A 100      51.197  38.198  63.114  1.00  0.00           C  
ATOM   1620  HA  ALA A 100      50.335  38.199  63.785  1.00  0.00           H  
ATOM   1621  CB  ALA A 100      52.428  38.586  63.944  1.00  0.00           C  
ATOM   1622  HB1 ALA A 100      53.308  38.653  63.303  1.00  0.00           H  
ATOM   1623  HB2 ALA A 100      52.262  39.552  64.421  1.00  0.00           H  
ATOM   1624  HB3 ALA A 100      52.604  37.841  64.722  1.00  0.00           H  
ATOM   1625  C   ALA A 100      50.901  39.249  62.015  1.00  0.00           C  
ATOM   1626  O   ALA A 100      50.791  40.444  62.308  1.00  0.00           O  
ATOM   1627  N   GLN A 101      50.800  38.829  60.749  1.00  0.00           N  
ATOM   1628  H   GLN A 101      50.860  37.836  60.579  1.00  0.00           H  
ATOM   1629  CA  GLN A 101      50.705  39.700  59.571  1.00  0.00           C  
ATOM   1630  HA  GLN A 101      50.511  40.720  59.903  1.00  0.00           H  
ATOM   1631  CB  GLN A 101      52.049  39.680  58.813  1.00  0.00           C  
ATOM   1632  HB2 GLN A 101      52.226  38.665  58.454  1.00  0.00           H  
ATOM   1633  HB3 GLN A 101      51.987  40.325  57.937  1.00  0.00           H  
ATOM   1634  CG  GLN A 101      53.269  40.106  59.647  1.00  0.00           C  
ATOM   1635  HG2 GLN A 101      53.383  39.416  60.480  1.00  0.00           H  
ATOM   1636  HG3 GLN A 101      54.161  40.017  59.027  1.00  0.00           H  
ATOM   1637  CD  GLN A 101      53.222  41.526  60.206  1.00  0.00           C  
ATOM   1638  OE1 GLN A 101      52.484  42.400  59.767  1.00  0.00           O  
ATOM   1639  NE2 GLN A 101      54.043  41.814  61.190  1.00  0.00           N  
ATOM   1640 HE21 GLN A 101      54.089  42.775  61.518  1.00  0.00           H  
ATOM   1641 HE22 GLN A 101      54.707  41.109  61.501  1.00  0.00           H  
ATOM   1642  C   GLN A 101      49.551  39.290  58.631  1.00  0.00           C  
ATOM   1643  O   GLN A 101      49.137  38.125  58.635  1.00  0.00           O  
ATOM   1644  N   PRO A 102      49.030  40.217  57.803  1.00  0.00           N  
ATOM   1645  CD  PRO A 102      49.342  41.641  57.793  1.00  0.00           C  
ATOM   1646  HD2 PRO A 102      50.412  41.836  57.840  1.00  0.00           H  
ATOM   1647  HD3 PRO A 102      48.839  42.128  58.630  1.00  0.00           H  
ATOM   1648  CG  PRO A 102      48.785  42.175  56.482  1.00  0.00           C  
ATOM   1649  HG2 PRO A 102      49.526  42.047  55.692  1.00  0.00           H  
ATOM   1650  HG3 PRO A 102      48.479  43.217  56.575  1.00  0.00           H  
ATOM   1651  CB  PRO A 102      47.594  41.265  56.214  1.00  0.00           C  
ATOM   1652  HB2 PRO A 102      47.352  41.231  55.151  1.00  0.00           H  
ATOM   1653  HB3 PRO A 102      46.738  41.618  56.782  1.00  0.00           H  
ATOM   1654  CA  PRO A 102      48.032  39.909  56.775  1.00  0.00           C  
ATOM   1655  HA  PRO A 102      47.176  39.433  57.251  1.00  0.00           H  
ATOM   1656  C   PRO A 102      48.561  38.976  55.665  1.00  0.00           C  
ATOM   1657  O   PRO A 102      49.781  38.851  55.483  1.00  0.00           O  
ATOM   1658  N   PRO A 103      47.661  38.336  54.888  1.00  0.00           N  
ATOM   1659  CD  PRO A 103      46.207  38.421  54.991  1.00  0.00           C  
ATOM   1660  HD2 PRO A 103      45.858  39.452  55.053  1.00  0.00           H  
ATOM   1661  HD3 PRO A 103      45.874  37.858  55.863  1.00  0.00           H  
ATOM   1662  CG  PRO A 103      45.656  37.767  53.727  1.00  0.00           C  
ATOM   1663  HG2 PRO A 103      45.604  38.496  52.919  1.00  0.00           H  
ATOM   1664  HG3 PRO A 103      44.680  37.313  53.899  1.00  0.00           H  
ATOM   1665  CB  PRO A 103      46.723  36.723  53.413  1.00  0.00           C  
ATOM   1666  HB2 PRO A 103      46.710  36.438  52.362  1.00  0.00           H  
ATOM   1667  HB3 PRO A 103      46.554  35.849  54.040  1.00  0.00           H  
ATOM   1668  CA  PRO A 103      48.037  37.396  53.830  1.00  0.00           C  
ATOM   1669  HA  PRO A 103      48.707  36.639  54.238  1.00  0.00           H  
ATOM   1670  C   PRO A 103      48.752  38.053  52.637  1.00  0.00           C  
ATOM   1671  O   PRO A 103      49.497  37.358  51.940  1.00  0.00           O  
ATOM   1672  N   GLY A 104      48.556  39.355  52.393  1.00  0.00           N  
ATOM   1673  H   GLY A 104      47.820  39.835  52.897  1.00  0.00           H  
ATOM   1674  CA  GLY A 104      49.173  40.092  51.283  1.00  0.00           C  
ATOM   1675  HA2 GLY A 104      48.974  41.157  51.406  1.00  0.00           H  
ATOM   1676  HA3 GLY A 104      50.253  39.946  51.306  1.00  0.00           H  
ATOM   1677  C   GLY A 104      48.652  39.664  49.907  1.00  0.00           C  
ATOM   1678  O   GLY A 104      47.691  38.899  49.800  1.00  0.00           O  
ATOM   1679  N   SER A 105      49.296  40.134  48.836  1.00  0.00           N  
ATOM   1680  H   SER A 105      50.069  40.778  48.980  1.00  0.00           H  
ATOM   1681  CA  SER A 105      48.959  39.744  47.458  1.00  0.00           C  
ATOM   1682  HA  SER A 105      47.908  39.984  47.289  1.00  0.00           H  
ATOM   1683  CB  SER A 105      49.787  40.565  46.459  1.00  0.00           C  
ATOM   1684  HB2 SER A 105      49.545  41.622  46.580  1.00  0.00           H  
ATOM   1685  HB3 SER A 105      50.850  40.421  46.658  1.00  0.00           H  
ATOM   1686  OG  SER A 105      49.511  40.168  45.128  1.00  0.00           O  
ATOM   1687  HG  SER A 105      49.647  40.943  44.542  1.00  0.00           H  
ATOM   1688  C   SER A 105      49.141  38.238  47.200  1.00  0.00           C  
ATOM   1689  O   SER A 105      50.052  37.597  47.740  1.00  0.00           O  
ATOM   1690  N   ALA A 106      48.306  37.691  46.313  1.00  0.00           N  
ATOM   1691  H   ALA A 106      47.563  38.287  45.957  1.00  0.00           H  
ATOM   1692  CA  ALA A 106      48.430  36.367  45.696  1.00  0.00           C  
ATOM   1693  HA  ALA A 106      49.375  35.921  46.008  1.00  0.00           H  
ATOM   1694  CB  ALA A 106      47.299  35.472  46.223  1.00  0.00           C  
ATOM   1695  HB1 ALA A 106      47.421  34.457  45.842  1.00  0.00           H  
ATOM   1696  HB2 ALA A 106      47.325  35.442  47.313  1.00  0.00           H  
ATOM   1697  HB3 ALA A 106      46.334  35.863  45.899  1.00  0.00           H  
ATOM   1698  C   ALA A 106      48.480  36.454  44.149  1.00  0.00           C  
ATOM   1699  O   ALA A 106      48.180  35.480  43.457  1.00  0.00           O  
ATOM   1700  N   SER A 107      48.840  37.627  43.603  1.00  0.00           N  
ATOM   1701  H   SER A 107      49.076  38.380  44.242  1.00  0.00           H  
ATOM   1702  CA  SER A 107      48.733  37.980  42.178  1.00  0.00           C  
ATOM   1703  HA  SER A 107      47.672  38.020  41.932  1.00  0.00           H  
ATOM   1704  CB  SER A 107      49.280  39.387  41.956  1.00  0.00           C  
ATOM   1705  HB2 SER A 107      48.656  40.071  42.527  1.00  0.00           H  
ATOM   1706  HB3 SER A 107      50.308  39.449  42.318  1.00  0.00           H  
ATOM   1707  OG  SER A 107      49.235  39.765  40.592  1.00  0.00           O  
ATOM   1708  HG  SER A 107      49.198  40.751  40.586  1.00  0.00           H  
ATOM   1709  C   SER A 107      49.394  36.972  41.234  1.00  0.00           C  
ATOM   1710  O   SER A 107      50.620  36.890  41.111  1.00  0.00           O  
ATOM   1711  N   THR A 108      48.532  36.217  40.558  1.00  0.00           N  
ATOM   1712  H   THR A 108      47.553  36.406  40.711  1.00  0.00           H  
ATOM   1713  CA  THR A 108      48.818  35.078  39.678  1.00  0.00           C  
ATOM   1714  HA  THR A 108      49.747  35.259  39.137  1.00  0.00           H  
ATOM   1715  CB  THR A 108      48.956  33.769  40.484  1.00  0.00           C  
ATOM   1716  HB  THR A 108      48.890  32.926  39.795  1.00  0.00           H  
ATOM   1717  CG2 THR A 108      50.273  33.638  41.246  1.00  0.00           C  
ATOM   1718 HG21 THR A 108      50.333  32.645  41.691  1.00  0.00           H  
ATOM   1719 HG22 THR A 108      51.108  33.766  40.558  1.00  0.00           H  
ATOM   1720 HG23 THR A 108      50.339  34.386  42.034  1.00  0.00           H  
ATOM   1721  OG1 THR A 108      47.920  33.654  41.434  1.00  0.00           O  
ATOM   1722  HG1 THR A 108      48.088  34.325  42.124  1.00  0.00           H  
ATOM   1723  C   THR A 108      47.689  34.923  38.651  1.00  0.00           C  
ATOM   1724  O   THR A 108      46.579  35.437  38.837  1.00  0.00           O  
ATOM   1725  N   ASN A 109      47.959  34.223  37.551  1.00  0.00           N  
ATOM   1726  H   ASN A 109      48.888  33.819  37.468  1.00  0.00           H  
ATOM   1727  CA  ASN A 109      46.974  33.879  36.524  1.00  0.00           C  
ATOM   1728  HA  ASN A 109      46.212  34.658  36.494  1.00  0.00           H  
ATOM   1729  CB  ASN A 109      47.665  33.869  35.147  1.00  0.00           C  
ATOM   1730  HB2 ASN A 109      48.400  33.071  35.121  1.00  0.00           H  
ATOM   1731  HB3 ASN A 109      46.935  33.670  34.365  1.00  0.00           H  
ATOM   1732  CG  ASN A 109      48.362  35.174  34.810  1.00  0.00           C  
ATOM   1733  OD1 ASN A 109      47.744  36.223  34.658  1.00  0.00           O  
ATOM   1734  ND2 ASN A 109      49.665  35.160  34.674  1.00  0.00           N  
ATOM   1735 HD21 ASN A 109      50.144  36.012  34.418  1.00  0.00           H  
ATOM   1736 HD22 ASN A 109      50.195  34.304  34.817  1.00  0.00           H  
ATOM   1737  C   ASN A 109      46.240  32.554  36.837  1.00  0.00           C  
ATOM   1738  O   ASN A 109      46.653  31.768  37.696  1.00  0.00           O  
ATOM   1739  N   VAL A 110      45.153  32.301  36.106  1.00  0.00           N  
ATOM   1740  H   VAL A 110      44.888  32.995  35.414  1.00  0.00           H  
ATOM   1741  CA  VAL A 110      44.292  31.110  36.176  1.00  0.00           C  
ATOM   1742  HA  VAL A 110      44.814  30.329  36.730  1.00  0.00           H  
ATOM   1743  CB  VAL A 110      42.967  31.401  36.920  1.00  0.00           C  
ATOM   1744  HB  VAL A 110      42.417  30.467  37.016  1.00  0.00           H  
ATOM   1745  CG1 VAL A 110      43.231  31.931  38.331  1.00  0.00           C  
ATOM   1746 HG11 VAL A 110      43.677  32.922  38.285  1.00  0.00           H  
ATOM   1747 HG12 VAL A 110      42.298  31.978  38.893  1.00  0.00           H  
ATOM   1748 HG13 VAL A 110      43.921  31.259  38.834  1.00  0.00           H  
ATOM   1749  CG2 VAL A 110      42.039  32.389  36.208  1.00  0.00           C  
ATOM   1750 HG21 VAL A 110      41.125  32.518  36.787  1.00  0.00           H  
ATOM   1751 HG22 VAL A 110      42.526  33.357  36.101  1.00  0.00           H  
ATOM   1752 HG23 VAL A 110      41.767  32.003  35.227  1.00  0.00           H  
ATOM   1753  C   VAL A 110      44.020  30.564  34.771  1.00  0.00           C  
ATOM   1754  O   VAL A 110      44.072  31.307  33.785  1.00  0.00           O  
ATOM   1755  N   VAL A 111      43.716  29.267  34.674  1.00  0.00           N  
ATOM   1756  H   VAL A 111      43.670  28.726  35.532  1.00  0.00           H  
ATOM   1757  CA  VAL A 111      43.311  28.613  33.415  1.00  0.00           C  
ATOM   1758  HA  VAL A 111      43.598  29.247  32.575  1.00  0.00           H  
ATOM   1759  CB  VAL A 111      44.014  27.252  33.214  1.00  0.00           C  
ATOM   1760  HB  VAL A 111      43.665  26.553  33.975  1.00  0.00           H  
ATOM   1761  CG1 VAL A 111      43.697  26.666  31.830  1.00  0.00           C  
ATOM   1762 HG11 VAL A 111      44.001  27.362  31.046  1.00  0.00           H  
ATOM   1763 HG12 VAL A 111      44.227  25.723  31.693  1.00  0.00           H  
ATOM   1764 HG13 VAL A 111      42.630  26.464  31.734  1.00  0.00           H  
ATOM   1765  CG2 VAL A 111      45.540  27.364  33.333  1.00  0.00           C  
ATOM   1766 HG21 VAL A 111      46.002  26.397  33.138  1.00  0.00           H  
ATOM   1767 HG22 VAL A 111      45.917  28.090  32.617  1.00  0.00           H  
ATOM   1768 HG23 VAL A 111      45.820  27.674  34.340  1.00  0.00           H  
ATOM   1769  C   VAL A 111      41.790  28.453  33.382  1.00  0.00           C  
ATOM   1770  O   VAL A 111      41.213  27.880  34.311  1.00  0.00           O  
ATOM   1771  N   LEU A 112      41.146  28.918  32.309  1.00  0.00           N  
ATOM   1772  H   LEU A 112      41.706  29.338  31.572  1.00  0.00           H  
ATOM   1773  CA  LEU A 112      39.708  28.795  32.043  1.00  0.00           C  
ATOM   1774  HA  LEU A 112      39.208  28.392  32.926  1.00  0.00           H  
ATOM   1775  CB  LEU A 112      39.139  30.203  31.771  1.00  0.00           C  
ATOM   1776  HB2 LEU A 112      39.214  30.796  32.683  1.00  0.00           H  
ATOM   1777  HB3 LEU A 112      39.768  30.673  31.014  1.00  0.00           H  
ATOM   1778  CG  LEU A 112      37.683  30.237  31.262  1.00  0.00           C  
ATOM   1779  HG  LEU A 112      37.591  29.594  30.389  1.00  0.00           H  
ATOM   1780  CD1 LEU A 112      36.671  29.787  32.316  1.00  0.00           C  
ATOM   1781 HD11 LEU A 112      36.700  30.453  33.178  1.00  0.00           H  
ATOM   1782 HD12 LEU A 112      35.669  29.807  31.884  1.00  0.00           H  
ATOM   1783 HD13 LEU A 112      36.878  28.767  32.635  1.00  0.00           H  
ATOM   1784  CD2 LEU A 112      37.324  31.657  30.827  1.00  0.00           C  
ATOM   1785 HD21 LEU A 112      38.034  32.002  30.078  1.00  0.00           H  
ATOM   1786 HD22 LEU A 112      36.331  31.652  30.379  1.00  0.00           H  
ATOM   1787 HD23 LEU A 112      37.338  32.330  31.683  1.00  0.00           H  
ATOM   1788  C   LEU A 112      39.453  27.830  30.871  1.00  0.00           C  
ATOM   1789  O   LEU A 112      40.094  27.943  29.823  1.00  0.00           O  
ATOM   1790  N   ARG A 113      38.486  26.922  31.038  1.00  0.00           N  
ATOM   1791  H   ARG A 113      38.011  26.903  31.935  1.00  0.00           H  
ATOM   1792  CA  ARG A 113      38.064  25.913  30.054  1.00  0.00           C  
ATOM   1793  HA  ARG A 113      38.746  25.948  29.202  1.00  0.00           H  
ATOM   1794  CB  ARG A 113      38.182  24.530  30.720  1.00  0.00           C  
ATOM   1795  HB2 ARG A 113      39.129  24.477  31.257  1.00  0.00           H  
ATOM   1796  HB3 ARG A 113      37.368  24.401  31.433  1.00  0.00           H  
ATOM   1797  CG  ARG A 113      38.164  23.397  29.692  1.00  0.00           C  
ATOM   1798  HG2 ARG A 113      37.185  23.335  29.218  1.00  0.00           H  
ATOM   1799  HG3 ARG A 113      38.912  23.638  28.941  1.00  0.00           H  
ATOM   1800  CD  ARG A 113      38.524  22.028  30.273  1.00  0.00           C  
ATOM   1801  HD2 ARG A 113      38.648  21.339  29.438  1.00  0.00           H  
ATOM   1802  HD3 ARG A 113      39.473  22.104  30.808  1.00  0.00           H  
ATOM   1803  NE  ARG A 113      37.481  21.493  31.163  1.00  0.00           N  
ATOM   1804  HE  ARG A 113      36.624  22.039  31.266  1.00  0.00           H  
ATOM   1805  CZ  ARG A 113      37.555  20.374  31.860  1.00  0.00           C  
ATOM   1806  NH1 ARG A 113      38.604  19.603  31.832  1.00  0.00           N  
ATOM   1807 HH11 ARG A 113      38.679  18.816  32.462  1.00  0.00           H  
ATOM   1808 HH12 ARG A 113      39.359  19.815  31.192  1.00  0.00           H  
ATOM   1809  NH2 ARG A 113      36.544  19.996  32.580  1.00  0.00           N  
ATOM   1810 HH21 ARG A 113      35.669  20.496  32.439  1.00  0.00           H  
ATOM   1811 HH22 ARG A 113      36.541  19.106  33.064  1.00  0.00           H  
ATOM   1812  C   ARG A 113      36.653  26.192  29.519  1.00  0.00           C  
ATOM   1813  O   ARG A 113      35.826  26.770  30.220  1.00  0.00           O  
ATOM   1814  N   HIS A 114      36.365  25.755  28.291  1.00  0.00           N  
ATOM   1815  H   HIS A 114      37.097  25.279  27.778  1.00  0.00           H  
ATOM   1816  CA  HIS A 114      35.117  26.047  27.561  1.00  0.00           C  
ATOM   1817  HA  HIS A 114      35.029  27.124  27.446  1.00  0.00           H  
ATOM   1818  CB  HIS A 114      35.215  25.416  26.168  1.00  0.00           C  
ATOM   1819  HB2 HIS A 114      34.406  25.808  25.551  1.00  0.00           H  
ATOM   1820  HB3 HIS A 114      36.152  25.714  25.706  1.00  0.00           H  
ATOM   1821  CG  HIS A 114      35.130  23.909  26.180  1.00  0.00           C  
ATOM   1822  ND1 HIS A 114      36.107  23.030  26.667  1.00  0.00           N  
ATOM   1823  CE1 HIS A 114      35.594  21.799  26.513  1.00  0.00           C  
ATOM   1824  HE1 HIS A 114      36.097  20.875  26.771  1.00  0.00           H  
ATOM   1825  NE2 HIS A 114      34.370  21.866  25.970  1.00  0.00           N  
ATOM   1826  HE2 HIS A 114      33.812  21.055  25.701  1.00  0.00           H  
ATOM   1827  CD2 HIS A 114      34.050  23.187  25.769  1.00  0.00           C  
ATOM   1828  HD2 HIS A 114      33.130  23.588  25.364  1.00  0.00           H  
ATOM   1829  C   HIS A 114      33.821  25.577  28.242  1.00  0.00           C  
ATOM   1830  O   HIS A 114      32.773  26.197  28.056  1.00  0.00           O  
ATOM   1831  N   ASP A 115      33.889  24.504  29.036  1.00  0.00           N  
ATOM   1832  H   ASP A 115      34.793  24.069  29.162  1.00  0.00           H  
ATOM   1833  CA  ASP A 115      32.781  23.979  29.847  1.00  0.00           C  
ATOM   1834  HA  ASP A 115      31.864  24.066  29.264  1.00  0.00           H  
ATOM   1835  CB  ASP A 115      33.010  22.486  30.147  1.00  0.00           C  
ATOM   1836  HB2 ASP A 115      32.096  22.076  30.578  1.00  0.00           H  
ATOM   1837  HB3 ASP A 115      33.190  21.963  29.206  1.00  0.00           H  
ATOM   1838  CG  ASP A 115      34.175  22.192  31.101  1.00  0.00           C  
ATOM   1839  OD1 ASP A 115      35.098  23.020  31.253  1.00  0.00           O  
ATOM   1840  OD2 ASP A 115      34.187  21.089  31.699  1.00  0.00           O  
ATOM   1841  C   ASP A 115      32.558  24.761  31.158  1.00  0.00           C  
ATOM   1842  O   ASP A 115      31.691  24.386  31.956  1.00  0.00           O  
ATOM   1843  N   GLY A 116      33.335  25.824  31.382  1.00  0.00           N  
ATOM   1844  H   GLY A 116      34.041  26.042  30.686  1.00  0.00           H  
ATOM   1845  CA  GLY A 116      33.317  26.677  32.566  1.00  0.00           C  
ATOM   1846  HA2 GLY A 116      33.526  27.701  32.257  1.00  0.00           H  
ATOM   1847  HA3 GLY A 116      32.325  26.651  33.014  1.00  0.00           H  
ATOM   1848  C   GLY A 116      34.332  26.298  33.647  1.00  0.00           C  
ATOM   1849  O   GLY A 116      34.402  27.000  34.652  1.00  0.00           O  
ATOM   1850  N   ALA A 117      35.105  25.213  33.507  1.00  0.00           N  
ATOM   1851  H   ALA A 117      35.040  24.654  32.662  1.00  0.00           H  
ATOM   1852  CA  ALA A 117      36.034  24.787  34.559  1.00  0.00           C  
ATOM   1853  HA  ALA A 117      35.483  24.773  35.500  1.00  0.00           H  
ATOM   1854  CB  ALA A 117      36.495  23.352  34.290  1.00  0.00           C  
ATOM   1855  HB1 ALA A 117      35.630  22.710  34.117  1.00  0.00           H  
ATOM   1856  HB2 ALA A 117      37.144  23.322  33.416  1.00  0.00           H  
ATOM   1857  HB3 ALA A 117      37.045  22.980  35.154  1.00  0.00           H  
ATOM   1858  C   ALA A 117      37.221  25.759  34.732  1.00  0.00           C  
ATOM   1859  O   ALA A 117      37.877  26.145  33.758  1.00  0.00           O  
ATOM   1860  N   VAL A 118      37.536  26.121  35.980  1.00  0.00           N  
ATOM   1861  H   VAL A 118      36.963  25.751  36.734  1.00  0.00           H  
ATOM   1862  CA  VAL A 118      38.617  27.052  36.358  1.00  0.00           C  
ATOM   1863  HA  VAL A 118      39.142  27.362  35.457  1.00  0.00           H  
ATOM   1864  CB  VAL A 118      38.048  28.335  37.011  1.00  0.00           C  
ATOM   1865  HB  VAL A 118      37.474  28.061  37.898  1.00  0.00           H  
ATOM   1866  CG1 VAL A 118      39.149  29.323  37.427  1.00  0.00           C  
ATOM   1867 HG11 VAL A 118      39.724  28.920  38.260  1.00  0.00           H  
ATOM   1868 HG12 VAL A 118      39.811  29.532  36.586  1.00  0.00           H  
ATOM   1869 HG13 VAL A 118      38.700  30.257  37.762  1.00  0.00           H  
ATOM   1870  CG2 VAL A 118      37.125  29.086  36.043  1.00  0.00           C  
ATOM   1871 HG21 VAL A 118      36.739  29.988  36.518  1.00  0.00           H  
ATOM   1872 HG22 VAL A 118      37.672  29.358  35.141  1.00  0.00           H  
ATOM   1873 HG23 VAL A 118      36.274  28.463  35.773  1.00  0.00           H  
ATOM   1874  C   VAL A 118      39.639  26.362  37.269  1.00  0.00           C  
ATOM   1875  O   VAL A 118      39.272  25.528  38.103  1.00  0.00           O  
ATOM   1876  N   ARG A 119      40.923  26.719  37.132  1.00  0.00           N  
ATOM   1877  H   ARG A 119      41.144  27.379  36.392  1.00  0.00           H  
ATOM   1878  CA  ARG A 119      42.037  26.241  37.974  1.00  0.00           C  
ATOM   1879  HA  ARG A 119      41.622  25.832  38.897  1.00  0.00           H  
ATOM   1880  CB  ARG A 119      42.787  25.114  37.231  1.00  0.00           C  
ATOM   1881  HB2 ARG A 119      42.120  24.260  37.111  1.00  0.00           H  
ATOM   1882  HB3 ARG A 119      43.074  25.469  36.238  1.00  0.00           H  
ATOM   1883  CG  ARG A 119      44.054  24.657  37.968  1.00  0.00           C  
ATOM   1884  HG2 ARG A 119      44.746  25.498  38.030  1.00  0.00           H  
ATOM   1885  HG3 ARG A 119      43.801  24.346  38.982  1.00  0.00           H  
ATOM   1886  CD  ARG A 119      44.781  23.510  37.262  1.00  0.00           C  
ATOM   1887  HD2 ARG A 119      44.216  22.585  37.393  1.00  0.00           H  
ATOM   1888  HD3 ARG A 119      44.864  23.734  36.197  1.00  0.00           H  
ATOM   1889  NE  ARG A 119      46.129  23.385  37.833  1.00  0.00           N  
ATOM   1890  HE  ARG A 119      46.472  24.169  38.384  1.00  0.00           H  
ATOM   1891  CZ  ARG A 119      46.999  22.407  37.715  1.00  0.00           C  
ATOM   1892  NH1 ARG A 119      46.776  21.340  37.012  1.00  0.00           N  
ATOM   1893 HH11 ARG A 119      45.922  21.268  36.471  1.00  0.00           H  
ATOM   1894 HH12 ARG A 119      47.465  20.600  36.928  1.00  0.00           H  
ATOM   1895  NH2 ARG A 119      48.128  22.536  38.337  1.00  0.00           N  
ATOM   1896 HH21 ARG A 119      48.846  21.825  38.281  1.00  0.00           H  
ATOM   1897 HH22 ARG A 119      48.267  23.381  38.885  1.00  0.00           H  
ATOM   1898  C   ARG A 119      42.973  27.385  38.383  1.00  0.00           C  
ATOM   1899  O   ARG A 119      43.375  28.180  37.535  1.00  0.00           O  
ATOM   1900  N   TRP A 120      43.356  27.411  39.664  1.00  0.00           N  
ATOM   1901  H   TRP A 120      42.921  26.744  40.293  1.00  0.00           H  
ATOM   1902  CA  TRP A 120      44.225  28.421  40.278  1.00  0.00           C  
ATOM   1903  HA  TRP A 120      44.782  28.937  39.495  1.00  0.00           H  
ATOM   1904  CB  TRP A 120      43.337  29.448  40.999  1.00  0.00           C  
ATOM   1905  HB2 TRP A 120      42.623  29.856  40.283  1.00  0.00           H  
ATOM   1906  HB3 TRP A 120      42.761  28.929  41.765  1.00  0.00           H  
ATOM   1907  CG  TRP A 120      44.042  30.599  41.657  1.00  0.00           C  
ATOM   1908  CD1 TRP A 120      45.212  31.147  41.253  1.00  0.00           C  
ATOM   1909  HD1 TRP A 120      45.806  30.823  40.406  1.00  0.00           H  
ATOM   1910  NE1 TRP A 120      45.536  32.209  42.067  1.00  0.00           N  
ATOM   1911  HE1 TRP A 120      46.383  32.762  41.935  1.00  0.00           H  
ATOM   1912  CE2 TRP A 120      44.593  32.409  43.047  1.00  0.00           C  
ATOM   1913  CZ2 TRP A 120      44.482  33.341  44.089  1.00  0.00           C  
ATOM   1914  HZ2 TRP A 120      45.244  34.095  44.224  1.00  0.00           H  
ATOM   1915  CH2 TRP A 120      43.367  33.284  44.943  1.00  0.00           C  
ATOM   1916  HH2 TRP A 120      43.262  33.998  45.751  1.00  0.00           H  
ATOM   1917  CZ3 TRP A 120      42.387  32.295  44.741  1.00  0.00           C  
ATOM   1918  HZ3 TRP A 120      41.532  32.250  45.401  1.00  0.00           H  
ATOM   1919  CE3 TRP A 120      42.509  31.362  43.692  1.00  0.00           C  
ATOM   1920  HE3 TRP A 120      41.749  30.605  43.561  1.00  0.00           H  
ATOM   1921  CD2 TRP A 120      43.615  31.395  42.811  1.00  0.00           C  
ATOM   1922  C   TRP A 120      45.243  27.803  41.258  1.00  0.00           C  
ATOM   1923  O   TRP A 120      44.918  27.524  42.414  1.00  0.00           O  
ATOM   1924  N   ASP A 121      46.488  27.613  40.814  1.00  0.00           N  
ATOM   1925  H   ASP A 121      46.688  27.890  39.860  1.00  0.00           H  
ATOM   1926  CA  ASP A 121      47.652  27.367  41.680  1.00  0.00           C  
ATOM   1927  HA  ASP A 121      47.330  26.821  42.564  1.00  0.00           H  
ATOM   1928  CB  ASP A 121      48.735  26.521  40.985  1.00  0.00           C  
ATOM   1929  HB2 ASP A 121      49.143  27.090  40.148  1.00  0.00           H  
ATOM   1930  HB3 ASP A 121      49.547  26.355  41.694  1.00  0.00           H  
ATOM   1931  CG  ASP A 121      48.269  25.169  40.456  1.00  0.00           C  
ATOM   1932  OD1 ASP A 121      48.697  24.123  41.005  1.00  0.00           O  
ATOM   1933  OD2 ASP A 121      47.549  25.126  39.435  1.00  0.00           O  
ATOM   1934  C   ASP A 121      48.301  28.686  42.129  1.00  0.00           C  
ATOM   1935  O   ASP A 121      48.537  29.573  41.301  1.00  0.00           O  
ATOM   1936  N   ALA A 122      48.678  28.775  43.407  1.00  0.00           N  
ATOM   1937  H   ALA A 122      48.429  28.019  44.038  1.00  0.00           H  
ATOM   1938  CA  ALA A 122      49.429  29.892  43.989  1.00  0.00           C  
ATOM   1939  HA  ALA A 122      50.078  30.311  43.220  1.00  0.00           H  
ATOM   1940  CB  ALA A 122      48.432  30.977  44.424  1.00  0.00           C  
ATOM   1941  HB1 ALA A 122      47.854  31.316  43.565  1.00  0.00           H  
ATOM   1942  HB2 ALA A 122      47.753  30.576  45.178  1.00  0.00           H  
ATOM   1943  HB3 ALA A 122      48.963  31.830  44.848  1.00  0.00           H  
ATOM   1944  C   ALA A 122      50.309  29.425  45.174  1.00  0.00           C  
ATOM   1945  O   ALA A 122      49.977  28.427  45.823  1.00  0.00           O  
ATOM   1946  N   PRO A 123      51.430  30.107  45.480  1.00  0.00           N  
ATOM   1947  CD  PRO A 123      52.005  31.225  44.737  1.00  0.00           C  
ATOM   1948  HD2 PRO A 123      51.264  31.997  44.529  1.00  0.00           H  
ATOM   1949  HD3 PRO A 123      52.438  30.857  43.805  1.00  0.00           H  
ATOM   1950  CG  PRO A 123      53.111  31.792  45.628  1.00  0.00           C  
ATOM   1951  HG2 PRO A 123      52.699  32.550  46.297  1.00  0.00           H  
ATOM   1952  HG3 PRO A 123      53.932  32.205  45.045  1.00  0.00           H  
ATOM   1953  CB  PRO A 123      53.545  30.567  46.430  1.00  0.00           C  
ATOM   1954  HB2 PRO A 123      54.053  30.836  47.351  1.00  0.00           H  
ATOM   1955  HB3 PRO A 123      54.188  29.938  45.813  1.00  0.00           H  
ATOM   1956  CA  PRO A 123      52.218  29.853  46.690  1.00  0.00           C  
ATOM   1957  HA  PRO A 123      52.404  28.787  46.808  1.00  0.00           H  
ATOM   1958  C   PRO A 123      51.515  30.387  47.956  1.00  0.00           C  
ATOM   1959  O   PRO A 123      50.655  31.266  47.873  1.00  0.00           O  
ATOM   1960  N   ALA A 124      51.894  29.890  49.139  1.00  0.00           N  
ATOM   1961  H   ALA A 124      52.559  29.125  49.154  1.00  0.00           H  
ATOM   1962  CA  ALA A 124      51.399  30.382  50.430  1.00  0.00           C  
ATOM   1963  HA  ALA A 124      51.175  31.444  50.332  1.00  0.00           H  
ATOM   1964  CB  ALA A 124      50.086  29.661  50.767  1.00  0.00           C  
ATOM   1965  HB1 ALA A 124      49.356  29.829  49.974  1.00  0.00           H  
ATOM   1966  HB2 ALA A 124      50.266  28.590  50.871  1.00  0.00           H  
ATOM   1967  HB3 ALA A 124      49.682  30.051  51.702  1.00  0.00           H  
ATOM   1968  C   ALA A 124      52.421  30.223  51.576  1.00  0.00           C  
ATOM   1969  O   ALA A 124      53.000  29.149  51.759  1.00  0.00           O  
ATOM   1970  N   ILE A 125      52.600  31.277  52.384  1.00  0.00           N  
ATOM   1971  H   ILE A 125      52.146  32.145  52.127  1.00  0.00           H  
ATOM   1972  CA  ILE A 125      53.240  31.202  53.713  1.00  0.00           C  
ATOM   1973  HA  ILE A 125      54.012  30.430  53.699  1.00  0.00           H  
ATOM   1974  CB  ILE A 125      53.902  32.548  54.112  1.00  0.00           C  
ATOM   1975  HB  ILE A 125      53.122  33.311  54.157  1.00  0.00           H  
ATOM   1976  CG2 ILE A 125      54.538  32.436  55.516  1.00  0.00           C  
ATOM   1977 HG21 ILE A 125      53.787  32.193  56.267  1.00  0.00           H  
ATOM   1978 HG22 ILE A 125      55.312  31.667  55.519  1.00  0.00           H  
ATOM   1979 HG23 ILE A 125      54.977  33.388  55.813  1.00  0.00           H  
ATOM   1980  CG1 ILE A 125      54.947  33.008  53.071  1.00  0.00           C  
ATOM   1981 HG12 ILE A 125      55.762  32.287  53.029  1.00  0.00           H  
ATOM   1982 HG13 ILE A 125      54.477  33.049  52.088  1.00  0.00           H  
ATOM   1983  CD1 ILE A 125      55.534  34.398  53.337  1.00  0.00           C  
ATOM   1984 HD11 ILE A 125      54.731  35.116  53.504  1.00  0.00           H  
ATOM   1985 HD12 ILE A 125      56.112  34.711  52.469  1.00  0.00           H  
ATOM   1986 HD13 ILE A 125      56.196  34.377  54.203  1.00  0.00           H  
ATOM   1987  C   ILE A 125      52.176  30.811  54.748  1.00  0.00           C  
ATOM   1988  O   ILE A 125      51.179  31.528  54.890  1.00  0.00           O  
ATOM   1989  N   THR A 126      52.385  29.731  55.508  1.00  0.00           N  
ATOM   1990  H   THR A 126      53.215  29.168  55.334  1.00  0.00           H  
ATOM   1991  CA  THR A 126      51.400  29.216  56.482  1.00  0.00           C  
ATOM   1992  HA  THR A 126      50.644  29.977  56.666  1.00  0.00           H  
ATOM   1993  CB  THR A 126      50.651  27.991  55.929  1.00  0.00           C  
ATOM   1994  HB  THR A 126      49.963  27.635  56.697  1.00  0.00           H  
ATOM   1995  CG2 THR A 126      49.847  28.305  54.667  1.00  0.00           C  
ATOM   1996 HG21 THR A 126      50.521  28.489  53.829  1.00  0.00           H  
ATOM   1997 HG22 THR A 126      49.205  27.458  54.429  1.00  0.00           H  
ATOM   1998 HG23 THR A 126      49.226  29.186  54.830  1.00  0.00           H  
ATOM   1999  OG1 THR A 126      51.548  26.956  55.610  1.00  0.00           O  
ATOM   2000  HG1 THR A 126      52.157  26.862  56.352  1.00  0.00           H  
ATOM   2001  C   THR A 126      52.030  28.874  57.835  1.00  0.00           C  
ATOM   2002  O   THR A 126      52.895  27.995  57.922  1.00  0.00           O  
ATOM   2003  N   ARG A 127      51.562  29.524  58.909  1.00  0.00           N  
ATOM   2004  H   ARG A 127      50.907  30.282  58.747  1.00  0.00           H  
ATOM   2005  CA  ARG A 127      51.951  29.250  60.310  1.00  0.00           C  
ATOM   2006  HA  ARG A 127      52.798  28.565  60.322  1.00  0.00           H  
ATOM   2007  CB  ARG A 127      52.392  30.546  61.012  1.00  0.00           C  
ATOM   2008  HB2 ARG A 127      51.525  31.193  61.147  1.00  0.00           H  
ATOM   2009  HB3 ARG A 127      52.792  30.294  61.995  1.00  0.00           H  
ATOM   2010  CG  ARG A 127      53.455  31.317  60.219  1.00  0.00           C  
ATOM   2011  HG2 ARG A 127      54.257  30.639  59.943  1.00  0.00           H  
ATOM   2012  HG3 ARG A 127      53.001  31.712  59.310  1.00  0.00           H  
ATOM   2013  CD  ARG A 127      54.034  32.481  61.026  1.00  0.00           C  
ATOM   2014  HD2 ARG A 127      53.234  32.950  61.596  1.00  0.00           H  
ATOM   2015  HD3 ARG A 127      54.769  32.103  61.739  1.00  0.00           H  
ATOM   2016  NE  ARG A 127      54.622  33.495  60.133  1.00  0.00           N  
ATOM   2017  HE  ARG A 127      53.985  34.173  59.732  1.00  0.00           H  
ATOM   2018  CZ  ARG A 127      55.901  33.724  59.900  1.00  0.00           C  
ATOM   2019  NH1 ARG A 127      56.873  33.040  60.432  1.00  0.00           N  
ATOM   2020 HH11 ARG A 127      57.824  33.351  60.285  1.00  0.00           H  
ATOM   2021 HH12 ARG A 127      56.687  32.166  60.905  1.00  0.00           H  
ATOM   2022  NH2 ARG A 127      56.238  34.674  59.091  1.00  0.00           N  
ATOM   2023 HH21 ARG A 127      55.541  35.180  58.549  1.00  0.00           H  
ATOM   2024 HH22 ARG A 127      57.220  34.918  59.005  1.00  0.00           H  
ATOM   2025  C   ARG A 127      50.817  28.586  61.098  1.00  0.00           C  
ATOM   2026  O   ARG A 127      49.665  29.002  60.965  1.00  0.00           O  
ATOM   2027  N   SER A 128      51.145  27.617  61.953  1.00  0.00           N  
ATOM   2028  H   SER A 128      52.113  27.322  62.000  1.00  0.00           H  
ATOM   2029  CA  SER A 128      50.187  26.872  62.788  1.00  0.00           C  
ATOM   2030  HA  SER A 128      49.380  27.535  63.099  1.00  0.00           H  
ATOM   2031  CB  SER A 128      49.574  25.732  61.968  1.00  0.00           C  
ATOM   2032  HB2 SER A 128      48.990  26.166  61.159  1.00  0.00           H  
ATOM   2033  HB3 SER A 128      50.369  25.117  61.545  1.00  0.00           H  
ATOM   2034  OG  SER A 128      48.734  24.920  62.760  1.00  0.00           O  
ATOM   2035  HG  SER A 128      48.291  24.280  62.170  1.00  0.00           H  
ATOM   2036  C   SER A 128      50.857  26.309  64.044  1.00  0.00           C  
ATOM   2037  O   SER A 128      52.019  25.904  63.989  1.00  0.00           O  
ATOM   2038  N   SER A 129      50.143  26.291  65.174  1.00  0.00           N  
ATOM   2039  H   SER A 129      49.191  26.641  65.133  1.00  0.00           H  
ATOM   2040  CA  SER A 129      50.557  25.585  66.393  1.00  0.00           C  
ATOM   2041  HA  SER A 129      51.635  25.671  66.488  1.00  0.00           H  
ATOM   2042  CB  SER A 129      49.952  26.248  67.633  1.00  0.00           C  
ATOM   2043  HB2 SER A 129      50.217  27.305  67.644  1.00  0.00           H  
ATOM   2044  HB3 SER A 129      48.865  26.159  67.592  1.00  0.00           H  
ATOM   2045  OG  SER A 129      50.424  25.645  68.826  1.00  0.00           O  
ATOM   2046  HG  SER A 129      51.293  26.023  69.055  1.00  0.00           H  
ATOM   2047  C   SER A 129      50.203  24.093  66.318  1.00  0.00           C  
ATOM   2048  O   SER A 129      49.047  23.718  66.079  1.00  0.00           O  
ATOM   2049  N   CYX A 130      51.214  23.244  66.509  1.00  0.00           N  
ATOM   2050  H   CYX A 130      52.135  23.640  66.672  1.00  0.00           H  
ATOM   2051  CA  CYX A 130      51.127  21.787  66.427  1.00  0.00           C  
ATOM   2052  HA  CYX A 130      50.440  21.519  65.624  1.00  0.00           H  
ATOM   2053  CB  CYX A 130      52.516  21.245  66.061  1.00  0.00           C  
ATOM   2054  HB2 CYX A 130      53.199  21.464  66.883  1.00  0.00           H  
ATOM   2055  HB3 CYX A 130      52.453  20.162  65.964  1.00  0.00           H  
ATOM   2056  SG  CYX A 130      53.249  21.912  64.539  1.00  0.00           S  
ATOM   2057  C   CYX A 130      50.621  21.133  67.730  1.00  0.00           C  
ATOM   2058  O   CYX A 130      50.777  21.667  68.836  1.00  0.00           O  
ATOM   2059  N   ARG A 131      50.056  19.927  67.615  1.00  0.00           N  
ATOM   2060  H   ARG A 131      49.969  19.557  66.671  1.00  0.00           H  
ATOM   2061  CA  ARG A 131      49.871  18.976  68.724  1.00  0.00           C  
ATOM   2062  HA  ARG A 131      49.573  19.506  69.629  1.00  0.00           H  
ATOM   2063  CB  ARG A 131      48.792  17.935  68.379  1.00  0.00           C  
ATOM   2064  HB2 ARG A 131      49.121  17.362  67.513  1.00  0.00           H  
ATOM   2065  HB3 ARG A 131      48.699  17.246  69.221  1.00  0.00           H  
ATOM   2066  CG  ARG A 131      47.408  18.519  68.077  1.00  0.00           C  
ATOM   2067  HG2 ARG A 131      47.051  19.084  68.939  1.00  0.00           H  
ATOM   2068  HG3 ARG A 131      47.468  19.181  67.212  1.00  0.00           H  
ATOM   2069  CD  ARG A 131      46.435  17.373  67.771  1.00  0.00           C  
ATOM   2070  HD2 ARG A 131      46.838  16.764  66.960  1.00  0.00           H  
ATOM   2071  HD3 ARG A 131      46.327  16.749  68.661  1.00  0.00           H  
ATOM   2072  NE  ARG A 131      45.123  17.896  67.374  1.00  0.00           N  
ATOM   2073  HE  ARG A 131      45.019  18.901  67.283  1.00  0.00           H  
ATOM   2074  CZ  ARG A 131      44.021  17.213  67.149  1.00  0.00           C  
ATOM   2075  NH1 ARG A 131      43.957  15.913  67.199  1.00  0.00           N  
ATOM   2076 HH11 ARG A 131      43.118  15.434  66.892  1.00  0.00           H  
ATOM   2077 HH12 ARG A 131      44.801  15.370  67.313  1.00  0.00           H  
ATOM   2078  NH2 ARG A 131      42.952  17.881  66.856  1.00  0.00           N  
ATOM   2079 HH21 ARG A 131      42.060  17.420  66.730  1.00  0.00           H  
ATOM   2080 HH22 ARG A 131      43.031  18.889  66.763  1.00  0.00           H  
ATOM   2081  C   ARG A 131      51.177  18.225  68.983  1.00  0.00           C  
ATOM   2082  O   ARG A 131      51.737  17.657  68.045  1.00  0.00           O  
ATOM   2083  N   VAL A 132      51.615  18.121  70.236  1.00  0.00           N  
ATOM   2084  H   VAL A 132      51.150  18.663  70.956  1.00  0.00           H  
ATOM   2085  CA  VAL A 132      52.587  17.087  70.639  1.00  0.00           C  
ATOM   2086  HA  VAL A 132      53.393  17.079  69.906  1.00  0.00           H  
ATOM   2087  CB  VAL A 132      53.232  17.412  72.004  1.00  0.00           C  
ATOM   2088  HB  VAL A 132      53.701  18.393  71.918  1.00  0.00           H  
ATOM   2089  CG1 VAL A 132      52.240  17.473  73.174  1.00  0.00           C  
ATOM   2090 HG11 VAL A 132      52.764  17.769  74.083  1.00  0.00           H  
ATOM   2091 HG12 VAL A 132      51.462  18.209  72.976  1.00  0.00           H  
ATOM   2092 HG13 VAL A 132      51.777  16.502  73.344  1.00  0.00           H  
ATOM   2093  CG2 VAL A 132      54.335  16.403  72.347  1.00  0.00           C  
ATOM   2094 HG21 VAL A 132      55.061  16.353  71.535  1.00  0.00           H  
ATOM   2095 HG22 VAL A 132      54.853  16.720  73.253  1.00  0.00           H  
ATOM   2096 HG23 VAL A 132      53.917  15.412  72.516  1.00  0.00           H  
ATOM   2097  C   VAL A 132      51.921  15.705  70.599  1.00  0.00           C  
ATOM   2098  O   VAL A 132      50.817  15.527  71.117  1.00  0.00           O  
ATOM   2099  N   ASP A 133      52.563  14.711  69.981  1.00  0.00           N  
ATOM   2100  H   ASP A 133      53.477  14.902  69.578  1.00  0.00           H  
ATOM   2101  CA  ASP A 133      52.061  13.330  69.908  1.00  0.00           C  
ATOM   2102  HA  ASP A 133      50.974  13.381  69.850  1.00  0.00           H  
ATOM   2103  CB  ASP A 133      52.558  12.644  68.617  1.00  0.00           C  
ATOM   2104  HB2 ASP A 133      52.378  13.315  67.775  1.00  0.00           H  
ATOM   2105  HB3 ASP A 133      53.634  12.482  68.683  1.00  0.00           H  
ATOM   2106  CG  ASP A 133      51.848  11.312  68.319  1.00  0.00           C  
ATOM   2107  OD1 ASP A 133      50.662  11.153  68.706  1.00  0.00           O  
ATOM   2108  OD2 ASP A 133      52.444  10.453  67.622  1.00  0.00           O  
ATOM   2109  C   ASP A 133      52.405  12.537  71.187  1.00  0.00           C  
ATOM   2110  O   ASP A 133      53.060  11.495  71.133  1.00  0.00           O  
ATOM   2111  N   VAL A 134      52.026  13.057  72.360  1.00  0.00           N  
ATOM   2112  H   VAL A 134      51.493  13.920  72.342  1.00  0.00           H  
ATOM   2113  CA  VAL A 134      52.372  12.474  73.676  1.00  0.00           C  
ATOM   2114  HA  VAL A 134      53.444  12.277  73.664  1.00  0.00           H  
ATOM   2115  CB  VAL A 134      52.126  13.503  74.801  1.00  0.00           C  
ATOM   2116  HB  VAL A 134      52.585  14.444  74.494  1.00  0.00           H  
ATOM   2117  CG1 VAL A 134      50.639  13.770  75.055  1.00  0.00           C  
ATOM   2118 HG11 VAL A 134      50.125  12.857  75.359  1.00  0.00           H  
ATOM   2119 HG12 VAL A 134      50.533  14.509  75.849  1.00  0.00           H  
ATOM   2120 HG13 VAL A 134      50.172  14.170  74.157  1.00  0.00           H  
ATOM   2121  CG2 VAL A 134      52.789  13.099  76.122  1.00  0.00           C  
ATOM   2122 HG21 VAL A 134      53.844  12.883  75.959  1.00  0.00           H  
ATOM   2123 HG22 VAL A 134      52.713  13.923  76.833  1.00  0.00           H  
ATOM   2124 HG23 VAL A 134      52.302  12.223  76.551  1.00  0.00           H  
ATOM   2125  C   VAL A 134      51.693  11.116  73.934  1.00  0.00           C  
ATOM   2126  O   VAL A 134      52.138  10.341  74.778  1.00  0.00           O  
ATOM   2127  N   ALA A 135      50.672  10.759  73.153  1.00  0.00           N  
ATOM   2128  H   ALA A 135      50.290  11.466  72.540  1.00  0.00           H  
ATOM   2129  CA  ALA A 135      50.042   9.435  73.151  1.00  0.00           C  
ATOM   2130  HA  ALA A 135      49.804   9.180  74.186  1.00  0.00           H  
ATOM   2131  CB  ALA A 135      48.721   9.547  72.384  1.00  0.00           C  
ATOM   2132  HB1 ALA A 135      48.914   9.790  71.339  1.00  0.00           H  
ATOM   2133  HB2 ALA A 135      48.184   8.601  72.444  1.00  0.00           H  
ATOM   2134  HB3 ALA A 135      48.097  10.321  72.830  1.00  0.00           H  
ATOM   2135  C   ALA A 135      50.927   8.283  72.599  1.00  0.00           C  
ATOM   2136  O   ALA A 135      50.430   7.159  72.459  1.00  0.00           O  
ATOM   2137  N   ALA A 136      52.202   8.527  72.262  1.00  0.00           N  
ATOM   2138  H   ALA A 136      52.546   9.476  72.341  1.00  0.00           H  
ATOM   2139  CA  ALA A 136      53.170   7.492  71.876  1.00  0.00           C  
ATOM   2140  HA  ALA A 136      52.974   6.585  72.457  1.00  0.00           H  
ATOM   2141  CB  ALA A 136      52.959   7.165  70.390  1.00  0.00           C  
ATOM   2142  HB1 ALA A 136      53.673   6.408  70.072  1.00  0.00           H  
ATOM   2143  HB2 ALA A 136      51.955   6.776  70.225  1.00  0.00           H  
ATOM   2144  HB3 ALA A 136      53.099   8.059  69.780  1.00  0.00           H  
ATOM   2145  C   ALA A 136      54.640   7.910  72.115  1.00  0.00           C  
ATOM   2146  O   ALA A 136      55.034   9.048  71.848  1.00  0.00           O  
ATOM   2147  N   PHE A 137      55.498   6.968  72.509  1.00  0.00           N  
ATOM   2148  H   PHE A 137      55.111   6.090  72.836  1.00  0.00           H  
ATOM   2149  CA  PHE A 137      56.962   7.104  72.455  1.00  0.00           C  
ATOM   2150  HA  PHE A 137      57.254   7.923  73.109  1.00  0.00           H  
ATOM   2151  CB  PHE A 137      57.583   5.813  73.007  1.00  0.00           C  
ATOM   2152  HB2 PHE A 137      57.268   5.705  74.044  1.00  0.00           H  
ATOM   2153  HB3 PHE A 137      57.181   4.963  72.454  1.00  0.00           H  
ATOM   2154  CG  PHE A 137      59.097   5.743  72.961  1.00  0.00           C  
ATOM   2155  CD1 PHE A 137      59.856   6.167  74.069  1.00  0.00           C  
ATOM   2156  HD1 PHE A 137      59.360   6.538  74.954  1.00  0.00           H  
ATOM   2157  CE1 PHE A 137      61.260   6.102  74.031  1.00  0.00           C  
ATOM   2158  HE1 PHE A 137      61.842   6.417  74.887  1.00  0.00           H  
ATOM   2159  CZ  PHE A 137      61.908   5.606  72.887  1.00  0.00           C  
ATOM   2160  HZ  PHE A 137      62.986   5.536  72.866  1.00  0.00           H  
ATOM   2161  CE2 PHE A 137      61.155   5.183  71.779  1.00  0.00           C  
ATOM   2162  HE2 PHE A 137      61.658   4.790  70.905  1.00  0.00           H  
ATOM   2163  CD2 PHE A 137      59.752   5.251  71.815  1.00  0.00           C  
ATOM   2164  HD2 PHE A 137      59.177   4.908  70.966  1.00  0.00           H  
ATOM   2165  C   PHE A 137      57.428   7.396  71.008  1.00  0.00           C  
ATOM   2166  O   PHE A 137      56.922   6.746  70.081  1.00  0.00           O  
ATOM   2167  N   PRO A 138      58.371   8.338  70.767  1.00  0.00           N  
ATOM   2168  CD  PRO A 138      58.755   8.693  69.403  1.00  0.00           C  
ATOM   2169  HD2 PRO A 138      57.912   9.114  68.855  1.00  0.00           H  
ATOM   2170  HD3 PRO A 138      59.124   7.807  68.885  1.00  0.00           H  
ATOM   2171  CG  PRO A 138      59.884   9.713  69.516  1.00  0.00           C  
ATOM   2172  HG2 PRO A 138      59.471  10.719  69.599  1.00  0.00           H  
ATOM   2173  HG3 PRO A 138      60.577   9.649  68.678  1.00  0.00           H  
ATOM   2174  CB  PRO A 138      60.540   9.300  70.830  1.00  0.00           C  
ATOM   2175  HB2 PRO A 138      61.162  10.098  71.236  1.00  0.00           H  
ATOM   2176  HB3 PRO A 138      61.142   8.403  70.670  1.00  0.00           H  
ATOM   2177  CA  PRO A 138      59.326   8.958  71.707  1.00  0.00           C  
ATOM   2178  HA  PRO A 138      59.645   8.232  72.449  1.00  0.00           H  
ATOM   2179  C   PRO A 138      58.832  10.202  72.475  1.00  0.00           C  
ATOM   2180  O   PRO A 138      59.645  10.897  73.086  1.00  0.00           O  
ATOM   2181  N   PHE A 139      57.535  10.526  72.425  1.00  0.00           N  
ATOM   2182  H   PHE A 139      56.907   9.902  71.936  1.00  0.00           H  
ATOM   2183  CA  PHE A 139      56.907  11.714  73.040  1.00  0.00           C  
ATOM   2184  HA  PHE A 139      55.849  11.660  72.784  1.00  0.00           H  
ATOM   2185  CB  PHE A 139      56.981  11.636  74.578  1.00  0.00           C  
ATOM   2186  HB2 PHE A 139      57.971  11.960  74.897  1.00  0.00           H  
ATOM   2187  HB3 PHE A 139      56.271  12.349  74.997  1.00  0.00           H  
ATOM   2188  CG  PHE A 139      56.696  10.270  75.182  1.00  0.00           C  
ATOM   2189  CD1 PHE A 139      55.404   9.723  75.108  1.00  0.00           C  
ATOM   2190  HD1 PHE A 139      54.619  10.268  74.608  1.00  0.00           H  
ATOM   2191  CE1 PHE A 139      55.131   8.467  75.678  1.00  0.00           C  
ATOM   2192  HE1 PHE A 139      54.135   8.051  75.622  1.00  0.00           H  
ATOM   2193  CZ  PHE A 139      56.149   7.754  76.333  1.00  0.00           C  
ATOM   2194  HZ  PHE A 139      55.930   6.795  76.785  1.00  0.00           H  
ATOM   2195  CE2 PHE A 139      57.444   8.297  76.408  1.00  0.00           C  
ATOM   2196  HE2 PHE A 139      58.225   7.761  76.927  1.00  0.00           H  
ATOM   2197  CD2 PHE A 139      57.718   9.547  75.825  1.00  0.00           C  
ATOM   2198  HD2 PHE A 139      58.717   9.953  75.878  1.00  0.00           H  
ATOM   2199  C   PHE A 139      57.379  13.085  72.500  1.00  0.00           C  
ATOM   2200  O   PHE A 139      56.944  14.124  72.993  1.00  0.00           O  
ATOM   2201  N   ASP A 140      58.255  13.098  71.489  1.00  0.00           N  
ATOM   2202  H   ASP A 140      58.613  12.204  71.200  1.00  0.00           H  
ATOM   2203  CA  ASP A 140      58.854  14.297  70.876  1.00  0.00           C  
ATOM   2204  HA  ASP A 140      58.609  15.170  71.485  1.00  0.00           H  
ATOM   2205  CB  ASP A 140      60.382  14.105  70.894  1.00  0.00           C  
ATOM   2206  HB2 ASP A 140      60.671  13.722  71.874  1.00  0.00           H  
ATOM   2207  HB3 ASP A 140      60.647  13.347  70.154  1.00  0.00           H  
ATOM   2208  CG  ASP A 140      61.212  15.371  70.646  1.00  0.00           C  
ATOM   2209  OD1 ASP A 140      60.769  16.505  70.941  1.00  0.00           O  
ATOM   2210  OD2 ASP A 140      62.394  15.235  70.255  1.00  0.00           O  
ATOM   2211  C   ASP A 140      58.340  14.571  69.444  1.00  0.00           C  
ATOM   2212  O   ASP A 140      58.672  15.597  68.846  1.00  0.00           O  
ATOM   2213  N   ALA A 141      57.552  13.658  68.864  1.00  0.00           N  
ATOM   2214  H   ALA A 141      57.246  12.873  69.420  1.00  0.00           H  
ATOM   2215  CA  ALA A 141      56.915  13.845  67.558  1.00  0.00           C  
ATOM   2216  HA  ALA A 141      57.633  14.307  66.878  1.00  0.00           H  
ATOM   2217  CB  ALA A 141      56.546  12.471  66.988  1.00  0.00           C  
ATOM   2218  HB1 ALA A 141      57.426  11.827  66.965  1.00  0.00           H  
ATOM   2219  HB2 ALA A 141      55.778  12.008  67.605  1.00  0.00           H  
ATOM   2220  HB3 ALA A 141      56.163  12.581  65.973  1.00  0.00           H  
ATOM   2221  C   ALA A 141      55.690  14.777  67.646  1.00  0.00           C  
ATOM   2222  O   ALA A 141      55.142  15.006  68.728  1.00  0.00           O  
ATOM   2223  N   GLN A 142      55.238  15.301  66.504  1.00  0.00           N  
ATOM   2224  H   GLN A 142      55.712  15.065  65.638  1.00  0.00           H  
ATOM   2225  CA  GLN A 142      54.118  16.245  66.427  1.00  0.00           C  
ATOM   2226  HA  GLN A 142      53.542  16.183  67.350  1.00  0.00           H  
ATOM   2227  CB  GLN A 142      54.635  17.688  66.286  1.00  0.00           C  
ATOM   2228  HB2 GLN A 142      55.208  17.765  65.362  1.00  0.00           H  
ATOM   2229  HB3 GLN A 142      53.778  18.354  66.195  1.00  0.00           H  
ATOM   2230  CG  GLN A 142      55.485  18.182  67.469  1.00  0.00           C  
ATOM   2231  HG2 GLN A 142      54.902  18.114  68.387  1.00  0.00           H  
ATOM   2232  HG3 GLN A 142      56.375  17.562  67.572  1.00  0.00           H  
ATOM   2233  CD  GLN A 142      55.929  19.627  67.268  1.00  0.00           C  
ATOM   2234  OE1 GLN A 142      55.529  20.533  67.985  1.00  0.00           O  
ATOM   2235  NE2 GLN A 142      56.742  19.900  66.271  1.00  0.00           N  
ATOM   2236 HE21 GLN A 142      56.972  20.861  66.102  1.00  0.00           H  
ATOM   2237 HE22 GLN A 142      57.101  19.142  65.693  1.00  0.00           H  
ATOM   2238  C   GLN A 142      53.149  15.935  65.279  1.00  0.00           C  
ATOM   2239  O   GLN A 142      53.520  15.316  64.275  1.00  0.00           O  
ATOM   2240  N   HIS A 143      51.913  16.419  65.420  1.00  0.00           N  
ATOM   2241  H   HIS A 143      51.710  16.909  66.288  1.00  0.00           H  
ATOM   2242  CA  HIS A 143      50.940  16.584  64.335  1.00  0.00           C  
ATOM   2243  HA  HIS A 143      51.338  16.158  63.414  1.00  0.00           H  
ATOM   2244  CB  HIS A 143      49.614  15.881  64.663  1.00  0.00           C  
ATOM   2245  HB2 HIS A 143      49.070  16.467  65.403  1.00  0.00           H  
ATOM   2246  HB3 HIS A 143      49.005  15.864  63.759  1.00  0.00           H  
ATOM   2247  CG  HIS A 143      49.730  14.472  65.188  1.00  0.00           C  
ATOM   2248  ND1 HIS A 143      49.943  13.327  64.416  1.00  0.00           N  
ATOM   2249  CE1 HIS A 143      49.895  12.293  65.275  1.00  0.00           C  
ATOM   2250  HE1 HIS A 143      50.031  11.252  65.011  1.00  0.00           H  
ATOM   2251  NE2 HIS A 143      49.692  12.735  66.524  1.00  0.00           N  
ATOM   2252  HE2 HIS A 143      49.656  12.142  67.351  1.00  0.00           H  
ATOM   2253  CD2 HIS A 143      49.580  14.105  66.492  1.00  0.00           C  
ATOM   2254  HD2 HIS A 143      49.387  14.761  67.329  1.00  0.00           H  
ATOM   2255  C   HIS A 143      50.686  18.081  64.128  1.00  0.00           C  
ATOM   2256  O   HIS A 143      50.391  18.779  65.095  1.00  0.00           O  
ATOM   2257  N   CYX A 144      50.767  18.582  62.899  1.00  0.00           N  
ATOM   2258  H   CYX A 144      51.021  17.958  62.140  1.00  0.00           H  
ATOM   2259  CA  CYX A 144      50.588  20.002  62.583  1.00  0.00           C  
ATOM   2260  HA  CYX A 144      50.297  20.555  63.477  1.00  0.00           H  
ATOM   2261  CB  CYX A 144      51.928  20.575  62.102  1.00  0.00           C  
ATOM   2262  HB2 CYX A 144      52.182  20.089  61.160  1.00  0.00           H  
ATOM   2263  HB3 CYX A 144      51.808  21.640  61.902  1.00  0.00           H  
ATOM   2264  SG  CYX A 144      53.338  20.352  63.227  1.00  0.00           S  
ATOM   2265  C   CYX A 144      49.472  20.164  61.541  1.00  0.00           C  
ATOM   2266  O   CYX A 144      49.625  19.752  60.389  1.00  0.00           O  
ATOM   2267  N   GLY A 145      48.333  20.718  61.959  1.00  0.00           N  
ATOM   2268  H   GLY A 145      48.275  21.027  62.925  1.00  0.00           H  
ATOM   2269  CA  GLY A 145      47.131  20.865  61.137  1.00  0.00           C  
ATOM   2270  HA2 GLY A 145      47.121  20.097  60.368  1.00  0.00           H  
ATOM   2271  HA3 GLY A 145      46.256  20.702  61.763  1.00  0.00           H  
ATOM   2272  C   GLY A 145      46.993  22.237  60.468  1.00  0.00           C  
ATOM   2273  O   GLY A 145      47.391  23.262  61.032  1.00  0.00           O  
ATOM   2274  N   LEU A 146      46.397  22.257  59.273  1.00  0.00           N  
ATOM   2275  H   LEU A 146      46.179  21.360  58.850  1.00  0.00           H  
ATOM   2276  CA  LEU A 146      46.024  23.459  58.518  1.00  0.00           C  
ATOM   2277  HA  LEU A 146      46.006  24.319  59.187  1.00  0.00           H  
ATOM   2278  CB  LEU A 146      47.058  23.714  57.403  1.00  0.00           C  
ATOM   2279  HB2 LEU A 146      47.108  22.820  56.780  1.00  0.00           H  
ATOM   2280  HB3 LEU A 146      46.699  24.533  56.780  1.00  0.00           H  
ATOM   2281  CG  LEU A 146      48.482  24.059  57.880  1.00  0.00           C  
ATOM   2282  HG  LEU A 146      48.831  23.319  58.599  1.00  0.00           H  
ATOM   2283  CD1 LEU A 146      49.436  24.052  56.688  1.00  0.00           C  
ATOM   2284 HD11 LEU A 146      50.441  24.308  57.024  1.00  0.00           H  
ATOM   2285 HD12 LEU A 146      49.459  23.058  56.243  1.00  0.00           H  
ATOM   2286 HD13 LEU A 146      49.112  24.779  55.944  1.00  0.00           H  
ATOM   2287  CD2 LEU A 146      48.549  25.451  58.504  1.00  0.00           C  
ATOM   2288 HD21 LEU A 146      49.567  25.649  58.843  1.00  0.00           H  
ATOM   2289 HD22 LEU A 146      48.260  26.198  57.768  1.00  0.00           H  
ATOM   2290 HD23 LEU A 146      47.877  25.505  59.358  1.00  0.00           H  
ATOM   2291  C   LEU A 146      44.608  23.293  57.940  1.00  0.00           C  
ATOM   2292  O   LEU A 146      44.392  22.466  57.049  1.00  0.00           O  
ATOM   2293  N   THR A 147      43.648  24.058  58.468  1.00  0.00           N  
ATOM   2294  H   THR A 147      43.915  24.705  59.205  1.00  0.00           H  
ATOM   2295  CA  THR A 147      42.211  23.979  58.138  1.00  0.00           C  
ATOM   2296  HA  THR A 147      42.008  23.033  57.638  1.00  0.00           H  
ATOM   2297  CB  THR A 147      41.377  24.003  59.433  1.00  0.00           C  
ATOM   2298  HB  THR A 147      41.625  24.904  59.997  1.00  0.00           H  
ATOM   2299  CG2 THR A 147      39.867  23.980  59.190  1.00  0.00           C  
ATOM   2300 HG21 THR A 147      39.347  23.839  60.138  1.00  0.00           H  
ATOM   2301 HG22 THR A 147      39.543  24.929  58.764  1.00  0.00           H  
ATOM   2302 HG23 THR A 147      39.601  23.172  58.508  1.00  0.00           H  
ATOM   2303  OG1 THR A 147      41.689  22.875  60.233  1.00  0.00           O  
ATOM   2304  HG1 THR A 147      41.361  22.098  59.730  1.00  0.00           H  
ATOM   2305  C   THR A 147      41.777  25.107  57.194  1.00  0.00           C  
ATOM   2306  O   THR A 147      41.969  26.283  57.503  1.00  0.00           O  
ATOM   2307  N   PHE A 148      41.150  24.768  56.064  1.00  0.00           N  
ATOM   2308  H   PHE A 148      40.969  23.784  55.892  1.00  0.00           H  
ATOM   2309  CA  PHE A 148      40.763  25.700  54.998  1.00  0.00           C  
ATOM   2310  HA  PHE A 148      40.972  26.717  55.325  1.00  0.00           H  
ATOM   2311  CB  PHE A 148      41.597  25.437  53.734  1.00  0.00           C  
ATOM   2312  HB2 PHE A 148      41.342  24.448  53.351  1.00  0.00           H  
ATOM   2313  HB3 PHE A 148      41.298  26.157  52.971  1.00  0.00           H  
ATOM   2314  CG  PHE A 148      43.106  25.509  53.894  1.00  0.00           C  
ATOM   2315  CD1 PHE A 148      43.792  26.708  53.619  1.00  0.00           C  
ATOM   2316  HD1 PHE A 148      43.239  27.594  53.339  1.00  0.00           H  
ATOM   2317  CE1 PHE A 148      45.197  26.750  53.691  1.00  0.00           C  
ATOM   2318  HE1 PHE A 148      45.721  27.667  53.463  1.00  0.00           H  
ATOM   2319  CZ  PHE A 148      45.920  25.598  54.047  1.00  0.00           C  
ATOM   2320  HZ  PHE A 148      46.999  25.630  54.100  1.00  0.00           H  
ATOM   2321  CE2 PHE A 148      45.236  24.403  54.334  1.00  0.00           C  
ATOM   2322  HE2 PHE A 148      45.786  23.516  54.614  1.00  0.00           H  
ATOM   2323  CD2 PHE A 148      43.833  24.359  54.258  1.00  0.00           C  
ATOM   2324  HD2 PHE A 148      43.311  23.437  54.478  1.00  0.00           H  
ATOM   2325  C   PHE A 148      39.267  25.615  54.655  1.00  0.00           C  
ATOM   2326  O   PHE A 148      38.704  24.525  54.519  1.00  0.00           O  
ATOM   2327  N   GLY A 149      38.639  26.773  54.442  1.00  0.00           N  
ATOM   2328  H   GLY A 149      39.171  27.632  54.532  1.00  0.00           H  
ATOM   2329  CA  GLY A 149      37.221  26.902  54.084  1.00  0.00           C  
ATOM   2330  HA2 GLY A 149      36.936  26.094  53.410  1.00  0.00           H  
ATOM   2331  HA3 GLY A 149      36.609  26.822  54.983  1.00  0.00           H  
ATOM   2332  C   GLY A 149      36.909  28.240  53.405  1.00  0.00           C  
ATOM   2333  O   GLY A 149      37.752  29.139  53.387  1.00  0.00           O  
ATOM   2334  N   SER A 150      35.713  28.367  52.827  1.00  0.00           N  
ATOM   2335  H   SER A 150      35.051  27.601  52.932  1.00  0.00           H  
ATOM   2336  CA  SER A 150      35.223  29.610  52.210  1.00  0.00           C  
ATOM   2337  HA  SER A 150      36.047  30.133  51.725  1.00  0.00           H  
ATOM   2338  CB  SER A 150      34.180  29.268  51.148  1.00  0.00           C  
ATOM   2339  HB2 SER A 150      34.613  28.572  50.431  1.00  0.00           H  
ATOM   2340  HB3 SER A 150      33.313  28.802  51.618  1.00  0.00           H  
ATOM   2341  OG  SER A 150      33.776  30.435  50.470  1.00  0.00           O  
ATOM   2342  HG  SER A 150      34.430  30.579  49.753  1.00  0.00           H  
ATOM   2343  C   SER A 150      34.609  30.530  53.264  1.00  0.00           C  
ATOM   2344  O   SER A 150      33.654  30.128  53.934  1.00  0.00           O  
ATOM   2345  N   TRP A 151      35.135  31.745  53.449  1.00  0.00           N  
ATOM   2346  H   TRP A 151      35.891  32.062  52.850  1.00  0.00           H  
ATOM   2347  CA  TRP A 151      34.749  32.552  54.614  1.00  0.00           C  
ATOM   2348  HA  TRP A 151      34.766  31.891  55.482  1.00  0.00           H  
ATOM   2349  CB  TRP A 151      35.777  33.656  54.893  1.00  0.00           C  
ATOM   2350  HB2 TRP A 151      36.751  33.203  55.068  1.00  0.00           H  
ATOM   2351  HB3 TRP A 151      35.856  34.302  54.018  1.00  0.00           H  
ATOM   2352  CG  TRP A 151      35.409  34.484  56.086  1.00  0.00           C  
ATOM   2353  CD1 TRP A 151      35.037  35.779  56.050  1.00  0.00           C  
ATOM   2354  HD1 TRP A 151      35.033  36.393  55.163  1.00  0.00           H  
ATOM   2355  NE1 TRP A 151      34.538  36.155  57.277  1.00  0.00           N  
ATOM   2356  HE1 TRP A 151      34.041  37.034  57.412  1.00  0.00           H  
ATOM   2357  CE2 TRP A 151      34.713  35.165  58.219  1.00  0.00           C  
ATOM   2358  CZ2 TRP A 151      34.437  35.083  59.592  1.00  0.00           C  
ATOM   2359  HZ2 TRP A 151      34.004  35.920  60.118  1.00  0.00           H  
ATOM   2360  CH2 TRP A 151      34.743  33.895  60.279  1.00  0.00           C  
ATOM   2361  HH2 TRP A 151      34.544  33.807  61.339  1.00  0.00           H  
ATOM   2362  CZ3 TRP A 151      35.317  32.814  59.588  1.00  0.00           C  
ATOM   2363  HZ3 TRP A 151      35.571  31.911  60.131  1.00  0.00           H  
ATOM   2364  CE3 TRP A 151      35.573  32.901  58.206  1.00  0.00           C  
ATOM   2365  HE3 TRP A 151      36.018  32.061  57.690  1.00  0.00           H  
ATOM   2366  CD2 TRP A 151      35.282  34.079  57.486  1.00  0.00           C  
ATOM   2367  C   TRP A 151      33.311  33.102  54.544  1.00  0.00           C  
ATOM   2368  O   TRP A 151      32.543  32.887  55.487  1.00  0.00           O  
ATOM   2369  N   THR A 152      32.932  33.776  53.448  1.00  0.00           N  
ATOM   2370  H   THR A 152      33.634  33.928  52.726  1.00  0.00           H  
ATOM   2371  CA  THR A 152      31.651  34.516  53.320  1.00  0.00           C  
ATOM   2372  HA  THR A 152      31.214  34.582  54.316  1.00  0.00           H  
ATOM   2373  CB  THR A 152      31.852  35.973  52.862  1.00  0.00           C  
ATOM   2374  HB  THR A 152      30.879  36.463  52.846  1.00  0.00           H  
ATOM   2375  CG2 THR A 152      32.746  36.773  53.796  1.00  0.00           C  
ATOM   2376 HG21 THR A 152      32.518  37.830  53.689  1.00  0.00           H  
ATOM   2377 HG22 THR A 152      32.555  36.489  54.831  1.00  0.00           H  
ATOM   2378 HG23 THR A 152      33.787  36.598  53.533  1.00  0.00           H  
ATOM   2379  OG1 THR A 152      32.427  36.064  51.576  1.00  0.00           O  
ATOM   2380  HG1 THR A 152      33.299  35.594  51.613  1.00  0.00           H  
ATOM   2381  C   THR A 152      30.558  33.848  52.474  1.00  0.00           C  
ATOM   2382  O   THR A 152      29.546  34.490  52.181  1.00  0.00           O  
ATOM   2383  N   HIS A 153      30.692  32.569  52.106  1.00  0.00           N  
ATOM   2384  H   HIS A 153      31.523  32.072  52.396  1.00  0.00           H  
ATOM   2385  CA  HIS A 153      29.631  31.796  51.429  1.00  0.00           C  
ATOM   2386  HA  HIS A 153      28.802  32.463  51.192  1.00  0.00           H  
ATOM   2387  CB  HIS A 153      30.123  31.258  50.082  1.00  0.00           C  
ATOM   2388  HB2 HIS A 153      31.006  30.639  50.240  1.00  0.00           H  
ATOM   2389  HB3 HIS A 153      29.340  30.637  49.647  1.00  0.00           H  
ATOM   2390  CG  HIS A 153      30.441  32.353  49.093  1.00  0.00           C  
ATOM   2391  ND1 HIS A 153      29.495  33.119  48.401  1.00  0.00           N  
ATOM   2392  CE1 HIS A 153      30.208  34.008  47.687  1.00  0.00           C  
ATOM   2393  HE1 HIS A 153      29.780  34.758  47.036  1.00  0.00           H  
ATOM   2394  NE2 HIS A 153      31.526  33.825  47.877  1.00  0.00           N  
ATOM   2395  HE2 HIS A 153      32.271  34.354  47.417  1.00  0.00           H  
ATOM   2396  CD2 HIS A 153      31.691  32.787  48.765  1.00  0.00           C  
ATOM   2397  HD2 HIS A 153      32.621  32.398  49.154  1.00  0.00           H  
ATOM   2398  C   HIS A 153      29.040  30.695  52.322  1.00  0.00           C  
ATOM   2399  O   HIS A 153      29.709  30.159  53.203  1.00  0.00           O  
ATOM   2400  N   GLY A 154      27.763  30.375  52.093  1.00  0.00           N  
ATOM   2401  H   GLY A 154      27.282  30.853  51.339  1.00  0.00           H  
ATOM   2402  CA  GLY A 154      26.974  29.440  52.900  1.00  0.00           C  
ATOM   2403  HA2 GLY A 154      27.025  29.749  53.942  1.00  0.00           H  
ATOM   2404  HA3 GLY A 154      25.932  29.505  52.594  1.00  0.00           H  
ATOM   2405  C   GLY A 154      27.410  27.969  52.823  1.00  0.00           C  
ATOM   2406  O   GLY A 154      28.243  27.573  52.001  1.00  0.00           O  
ATOM   2407  N   GLY A 155      26.827  27.147  53.699  1.00  0.00           N  
ATOM   2408  H   GLY A 155      26.111  27.531  54.307  1.00  0.00           H  
ATOM   2409  CA  GLY A 155      27.201  25.739  53.876  1.00  0.00           C  
ATOM   2410  HA2 GLY A 155      28.287  25.661  53.917  1.00  0.00           H  
ATOM   2411  HA3 GLY A 155      26.803  25.399  54.830  1.00  0.00           H  
ATOM   2412  C   GLY A 155      26.696  24.789  52.780  1.00  0.00           C  
ATOM   2413  O   GLY A 155      27.342  23.778  52.504  1.00  0.00           O  
ATOM   2414  N   HIS A 156      25.582  25.107  52.110  1.00  0.00           N  
ATOM   2415  H   HIS A 156      25.080  25.947  52.381  1.00  0.00           H  
ATOM   2416  CA  HIS A 156      25.178  24.442  50.859  1.00  0.00           C  
ATOM   2417  HA  HIS A 156      25.612  23.441  50.817  1.00  0.00           H  
ATOM   2418  CB  HIS A 156      23.651  24.269  50.815  1.00  0.00           C  
ATOM   2419  HB2 HIS A 156      23.329  23.763  51.726  1.00  0.00           H  
ATOM   2420  HB3 HIS A 156      23.176  25.249  50.795  1.00  0.00           H  
ATOM   2421  CG  HIS A 156      23.164  23.456  49.633  1.00  0.00           C  
ATOM   2422  ND1 HIS A 156      23.003  22.065  49.609  1.00  0.00           N  
ATOM   2423  CE1 HIS A 156      22.615  21.765  48.357  1.00  0.00           C  
ATOM   2424  HE1 HIS A 156      22.417  20.765  47.991  1.00  0.00           H  
ATOM   2425  NE2 HIS A 156      22.525  22.876  47.611  1.00  0.00           N  
ATOM   2426  HE2 HIS A 156      22.299  22.893  46.618  1.00  0.00           H  
ATOM   2427  CD2 HIS A 156      22.875  23.951  48.394  1.00  0.00           C  
ATOM   2428  HD2 HIS A 156      22.931  24.987  48.091  1.00  0.00           H  
ATOM   2429  C   HIS A 156      25.707  25.197  49.632  1.00  0.00           C  
ATOM   2430  O   HIS A 156      26.074  24.567  48.643  1.00  0.00           O  
ATOM   2431  N   GLN A 157      25.813  26.532  49.696  1.00  0.00           N  
ATOM   2432  H   GLN A 157      25.456  26.988  50.529  1.00  0.00           H  
ATOM   2433  CA  GLN A 157      26.303  27.377  48.592  1.00  0.00           C  
ATOM   2434  HA  GLN A 157      25.623  27.284  47.744  1.00  0.00           H  
ATOM   2435  CB  GLN A 157      26.352  28.845  49.037  1.00  0.00           C  
ATOM   2436  HB2 GLN A 157      26.859  28.900  49.998  1.00  0.00           H  
ATOM   2437  HB3 GLN A 157      26.934  29.420  48.314  1.00  0.00           H  
ATOM   2438  CG  GLN A 157      24.975  29.500  49.142  1.00  0.00           C  
ATOM   2439  HG2 GLN A 157      24.544  29.557  48.144  1.00  0.00           H  
ATOM   2440  HG3 GLN A 157      24.323  28.893  49.766  1.00  0.00           H  
ATOM   2441  CD  GLN A 157      25.037  30.909  49.719  1.00  0.00           C  
ATOM   2442  OE1 GLN A 157      26.091  31.477  49.985  1.00  0.00           O  
ATOM   2443  NE2 GLN A 157      23.909  31.546  49.897  1.00  0.00           N  
ATOM   2444 HE21 GLN A 157      23.926  32.496  50.239  1.00  0.00           H  
ATOM   2445 HE22 GLN A 157      23.029  31.096  49.684  1.00  0.00           H  
ATOM   2446  C   GLN A 157      27.713  27.034  48.095  1.00  0.00           C  
ATOM   2447  O   GLN A 157      27.985  27.208  46.905  1.00  0.00           O  
ATOM   2448  N   LEU A 158      28.618  26.616  48.984  1.00  0.00           N  
ATOM   2449  H   LEU A 158      28.344  26.538  49.957  1.00  0.00           H  
ATOM   2450  CA  LEU A 158      30.038  26.473  48.663  1.00  0.00           C  
ATOM   2451  HA  LEU A 158      30.126  26.295  47.592  1.00  0.00           H  
ATOM   2452  CB  LEU A 158      30.731  27.814  48.987  1.00  0.00           C  
ATOM   2453  HB2 LEU A 158      30.056  28.622  48.707  1.00  0.00           H  
ATOM   2454  HB3 LEU A 158      30.884  27.891  50.064  1.00  0.00           H  
ATOM   2455  CG  LEU A 158      32.061  28.094  48.269  1.00  0.00           C  
ATOM   2456  HG  LEU A 158      32.416  29.063  48.616  1.00  0.00           H  
ATOM   2457  CD1 LEU A 158      33.134  27.060  48.585  1.00  0.00           C  
ATOM   2458 HD11 LEU A 158      32.918  26.112  48.093  1.00  0.00           H  
ATOM   2459 HD12 LEU A 158      34.104  27.425  48.252  1.00  0.00           H  
ATOM   2460 HD13 LEU A 158      33.158  26.914  49.661  1.00  0.00           H  
ATOM   2461  CD2 LEU A 158      31.890  28.193  46.755  1.00  0.00           C  
ATOM   2462 HD21 LEU A 158      31.105  28.912  46.524  1.00  0.00           H  
ATOM   2463 HD22 LEU A 158      32.827  28.529  46.318  1.00  0.00           H  
ATOM   2464 HD23 LEU A 158      31.631  27.223  46.331  1.00  0.00           H  
ATOM   2465  C   LEU A 158      30.630  25.247  49.372  1.00  0.00           C  
ATOM   2466  O   LEU A 158      30.951  25.276  50.563  1.00  0.00           O  
ATOM   2467  N   ASP A 159      30.741  24.157  48.616  1.00  0.00           N  
ATOM   2468  H   ASP A 159      30.522  24.250  47.629  1.00  0.00           H  
ATOM   2469  CA  ASP A 159      31.139  22.829  49.081  1.00  0.00           C  
ATOM   2470  HA  ASP A 159      30.949  22.752  50.151  1.00  0.00           H  
ATOM   2471  CB  ASP A 159      30.235  21.793  48.389  1.00  0.00           C  
ATOM   2472  HB2 ASP A 159      29.215  21.949  48.737  1.00  0.00           H  
ATOM   2473  HB3 ASP A 159      30.233  21.954  47.314  1.00  0.00           H  
ATOM   2474  CG  ASP A 159      30.623  20.345  48.683  1.00  0.00           C  
ATOM   2475  OD1 ASP A 159      31.062  20.048  49.816  1.00  0.00           O  
ATOM   2476  OD2 ASP A 159      30.423  19.475  47.803  1.00  0.00           O  
ATOM   2477  C   ASP A 159      32.645  22.591  48.866  1.00  0.00           C  
ATOM   2478  O   ASP A 159      33.066  22.013  47.862  1.00  0.00           O  
ATOM   2479  N   VAL A 160      33.465  23.079  49.804  1.00  0.00           N  
ATOM   2480  H   VAL A 160      33.048  23.587  50.571  1.00  0.00           H  
ATOM   2481  CA  VAL A 160      34.923  22.843  49.836  1.00  0.00           C  
ATOM   2482  HA  VAL A 160      35.342  23.107  48.865  1.00  0.00           H  
ATOM   2483  CB  VAL A 160      35.608  23.710  50.917  1.00  0.00           C  
ATOM   2484  HB  VAL A 160      35.128  23.530  51.880  1.00  0.00           H  
ATOM   2485  CG1 VAL A 160      37.106  23.413  51.071  1.00  0.00           C  
ATOM   2486 HG11 VAL A 160      37.613  23.535  50.115  1.00  0.00           H  
ATOM   2487 HG12 VAL A 160      37.545  24.094  51.801  1.00  0.00           H  
ATOM   2488 HG13 VAL A 160      37.253  22.397  51.437  1.00  0.00           H  
ATOM   2489  CG2 VAL A 160      35.462  25.194  50.578  1.00  0.00           C  
ATOM   2490 HG21 VAL A 160      34.414  25.469  50.658  1.00  0.00           H  
ATOM   2491 HG22 VAL A 160      36.020  25.800  51.288  1.00  0.00           H  
ATOM   2492 HG23 VAL A 160      35.821  25.389  49.567  1.00  0.00           H  
ATOM   2493  C   VAL A 160      35.220  21.368  50.100  1.00  0.00           C  
ATOM   2494  O   VAL A 160      34.751  20.817  51.100  1.00  0.00           O  
ATOM   2495  N   ARG A 161      36.035  20.732  49.247  1.00  0.00           N  
ATOM   2496  H   ARG A 161      36.332  21.223  48.405  1.00  0.00           H  
ATOM   2497  CA  ARG A 161      36.406  19.313  49.389  1.00  0.00           C  
ATOM   2498  HA  ARG A 161      36.474  19.108  50.456  1.00  0.00           H  
ATOM   2499  CB  ARG A 161      35.262  18.441  48.838  1.00  0.00           C  
ATOM   2500  HB2 ARG A 161      35.494  17.394  49.025  1.00  0.00           H  
ATOM   2501  HB3 ARG A 161      34.360  18.676  49.403  1.00  0.00           H  
ATOM   2502  CG  ARG A 161      34.959  18.619  47.337  1.00  0.00           C  
ATOM   2503  HG2 ARG A 161      35.023  19.671  47.060  1.00  0.00           H  
ATOM   2504  HG3 ARG A 161      35.688  18.061  46.748  1.00  0.00           H  
ATOM   2505  CD  ARG A 161      33.540  18.137  47.002  1.00  0.00           C  
ATOM   2506  HD2 ARG A 161      32.834  18.804  47.497  1.00  0.00           H  
ATOM   2507  HD3 ARG A 161      33.385  18.224  45.927  1.00  0.00           H  
ATOM   2508  NE  ARG A 161      33.312  16.737  47.408  1.00  0.00           N  
ATOM   2509  HE  ARG A 161      33.977  16.053  47.063  1.00  0.00           H  
ATOM   2510  CZ  ARG A 161      32.357  16.286  48.204  1.00  0.00           C  
ATOM   2511  NH1 ARG A 161      31.411  17.018  48.718  1.00  0.00           N  
ATOM   2512 HH11 ARG A 161      30.711  16.562  49.280  1.00  0.00           H  
ATOM   2513 HH12 ARG A 161      31.301  18.000  48.464  1.00  0.00           H  
ATOM   2514  NH2 ARG A 161      32.299  15.032  48.523  1.00  0.00           N  
ATOM   2515 HH21 ARG A 161      32.935  14.372  48.092  1.00  0.00           H  
ATOM   2516 HH22 ARG A 161      31.509  14.719  49.073  1.00  0.00           H  
ATOM   2517  C   ARG A 161      37.771  18.958  48.768  1.00  0.00           C  
ATOM   2518  O   ARG A 161      38.157  19.553  47.759  1.00  0.00           O  
ATOM   2519  N   PRO A 162      38.529  18.007  49.346  1.00  0.00           N  
ATOM   2520  CD  PRO A 162      38.242  17.293  50.584  1.00  0.00           C  
ATOM   2521  HD2 PRO A 162      37.230  16.887  50.588  1.00  0.00           H  
ATOM   2522  HD3 PRO A 162      38.375  17.965  51.432  1.00  0.00           H  
ATOM   2523  CG  PRO A 162      39.258  16.155  50.663  1.00  0.00           C  
ATOM   2524  HG2 PRO A 162      38.844  15.273  50.175  1.00  0.00           H  
ATOM   2525  HG3 PRO A 162      39.536  15.930  51.693  1.00  0.00           H  
ATOM   2526  CB  PRO A 162      40.443  16.681  49.853  1.00  0.00           C  
ATOM   2527  HB2 PRO A 162      41.048  15.869  49.448  1.00  0.00           H  
ATOM   2528  HB3 PRO A 162      41.060  17.326  50.479  1.00  0.00           H  
ATOM   2529  CA  PRO A 162      39.773  17.513  48.754  1.00  0.00           C  
ATOM   2530  HA  PRO A 162      40.421  18.349  48.490  1.00  0.00           H  
ATOM   2531  C   PRO A 162      39.515  16.661  47.500  1.00  0.00           C  
ATOM   2532  O   PRO A 162      38.511  15.945  47.416  1.00  0.00           O  
ATOM   2533  N   ARG A 163      40.461  16.673  46.552  1.00  0.00           N  
ATOM   2534  H   ARG A 163      41.269  17.266  46.707  1.00  0.00           H  
ATOM   2535  CA  ARG A 163      40.526  15.681  45.464  1.00  0.00           C  
ATOM   2536  HA  ARG A 163      39.528  15.546  45.042  1.00  0.00           H  
ATOM   2537  CB  ARG A 163      41.469  16.181  44.348  1.00  0.00           C  
ATOM   2538  HB2 ARG A 163      41.130  17.156  44.008  1.00  0.00           H  
ATOM   2539  HB3 ARG A 163      42.477  16.299  44.749  1.00  0.00           H  
ATOM   2540  CG  ARG A 163      41.528  15.233  43.139  1.00  0.00           C  
ATOM   2541  HG2 ARG A 163      42.011  14.305  43.446  1.00  0.00           H  
ATOM   2542  HG3 ARG A 163      40.517  14.992  42.806  1.00  0.00           H  
ATOM   2543  CD  ARG A 163      42.327  15.828  41.967  1.00  0.00           C  
ATOM   2544  HD2 ARG A 163      43.204  16.342  42.349  1.00  0.00           H  
ATOM   2545  HD3 ARG A 163      42.679  15.002  41.351  1.00  0.00           H  
ATOM   2546  NE  ARG A 163      41.505  16.715  41.119  1.00  0.00           N  
ATOM   2547  HE  ARG A 163      40.648  16.309  40.765  1.00  0.00           H  
ATOM   2548  CZ  ARG A 163      41.747  17.961  40.743  1.00  0.00           C  
ATOM   2549  NH1 ARG A 163      42.775  18.666  41.109  1.00  0.00           N  
ATOM   2550 HH11 ARG A 163      42.844  19.602  40.717  1.00  0.00           H  
ATOM   2551 HH12 ARG A 163      43.551  18.264  41.622  1.00  0.00           H  
ATOM   2552  NH2 ARG A 163      40.936  18.580  39.944  1.00  0.00           N  
ATOM   2553 HH21 ARG A 163      41.182  19.518  39.637  1.00  0.00           H  
ATOM   2554 HH22 ARG A 163      40.235  18.089  39.408  1.00  0.00           H  
ATOM   2555  C   ARG A 163      40.958  14.320  46.018  1.00  0.00           C  
ATOM   2556  O   ARG A 163      40.209  13.347  45.917  1.00  0.00           O  
ATOM   2557  N   GLY A 164      42.137  14.270  46.635  1.00  0.00           N  
ATOM   2558  H   GLY A 164      42.642  15.140  46.761  1.00  0.00           H  
ATOM   2559  CA  GLY A 164      42.760  13.043  47.132  1.00  0.00           C  
ATOM   2560  HA2 GLY A 164      42.385  12.183  46.578  1.00  0.00           H  
ATOM   2561  HA3 GLY A 164      43.830  13.106  46.951  1.00  0.00           H  
ATOM   2562  C   GLY A 164      42.530  12.783  48.620  1.00  0.00           C  
ATOM   2563  O   GLY A 164      41.526  13.200  49.199  1.00  0.00           O  
ATOM   2564  N   ALA A 165      43.484  12.088  49.240  1.00  0.00           N  
ATOM   2565  H   ALA A 165      44.282  11.797  48.686  1.00  0.00           H  
ATOM   2566  CA  ALA A 165      43.470  11.711  50.659  1.00  0.00           C  
ATOM   2567  HA  ALA A 165      42.609  12.176  51.144  1.00  0.00           H  
ATOM   2568  CB  ALA A 165      43.280  10.193  50.741  1.00  0.00           C  
ATOM   2569  HB1 ALA A 165      43.190   9.886  51.784  1.00  0.00           H  
ATOM   2570  HB2 ALA A 165      42.369   9.903  50.215  1.00  0.00           H  
ATOM   2571  HB3 ALA A 165      44.134   9.687  50.288  1.00  0.00           H  
ATOM   2572  C   ALA A 165      44.713  12.204  51.433  1.00  0.00           C  
ATOM   2573  O   ALA A 165      44.878  11.890  52.615  1.00  0.00           O  
ATOM   2574  N   ALA A 166      45.588  12.972  50.775  1.00  0.00           N  
ATOM   2575  H   ALA A 166      45.406  13.150  49.796  1.00  0.00           H  
ATOM   2576  CA  ALA A 166      46.805  13.573  51.319  1.00  0.00           C  
ATOM   2577  HA  ALA A 166      46.607  13.933  52.326  1.00  0.00           H  
ATOM   2578  CB  ALA A 166      47.895  12.493  51.378  1.00  0.00           C  
ATOM   2579  HB1 ALA A 166      48.797  12.889  51.844  1.00  0.00           H  
ATOM   2580  HB2 ALA A 166      47.546  11.643  51.960  1.00  0.00           H  
ATOM   2581  HB3 ALA A 166      48.142  12.162  50.372  1.00  0.00           H  
ATOM   2582  C   ALA A 166      47.277  14.774  50.476  1.00  0.00           C  
ATOM   2583  O   ALA A 166      46.788  15.002  49.363  1.00  0.00           O  
ATOM   2584  N   ALA A 167      48.248  15.527  50.996  1.00  0.00           N  
ATOM   2585  H   ALA A 167      48.581  15.281  51.924  1.00  0.00           H  
ATOM   2586  CA  ALA A 167      49.031  16.501  50.232  1.00  0.00           C  
ATOM   2587  HA  ALA A 167      48.360  17.063  49.580  1.00  0.00           H  
ATOM   2588  CB  ALA A 167      49.675  17.487  51.215  1.00  0.00           C  
ATOM   2589  HB1 ALA A 167      50.372  16.955  51.862  1.00  0.00           H  
ATOM   2590  HB2 ALA A 167      50.221  18.256  50.667  1.00  0.00           H  
ATOM   2591  HB3 ALA A 167      48.908  17.968  51.821  1.00  0.00           H  
ATOM   2592  C   ALA A 167      50.101  15.825  49.345  1.00  0.00           C  
ATOM   2593  O   ALA A 167      50.503  14.678  49.579  1.00  0.00           O  
ATOM   2594  N   SER A 168      50.592  16.554  48.339  1.00  0.00           N  
ATOM   2595  H   SER A 168      50.212  17.486  48.200  1.00  0.00           H  
ATOM   2596  CA  SER A 168      51.749  16.150  47.530  1.00  0.00           C  
ATOM   2597  HA  SER A 168      51.697  15.073  47.368  1.00  0.00           H  
ATOM   2598  CB  SER A 168      51.703  16.799  46.146  1.00  0.00           C  
ATOM   2599  HB2 SER A 168      50.826  16.436  45.608  1.00  0.00           H  
ATOM   2600  HB3 SER A 168      51.630  17.880  46.251  1.00  0.00           H  
ATOM   2601  OG  SER A 168      52.868  16.470  45.413  1.00  0.00           O  
ATOM   2602  HG  SER A 168      52.757  16.844  44.512  1.00  0.00           H  
ATOM   2603  C   SER A 168      53.074  16.461  48.239  1.00  0.00           C  
ATOM   2604  O   SER A 168      53.343  17.602  48.645  1.00  0.00           O  
ATOM   2605  N   LEU A 169      53.915  15.433  48.357  1.00  0.00           N  
ATOM   2606  H   LEU A 169      53.615  14.552  47.942  1.00  0.00           H  
ATOM   2607  CA  LEU A 169      55.261  15.459  48.945  1.00  0.00           C  
ATOM   2608  HA  LEU A 169      55.442  16.441  49.380  1.00  0.00           H  
ATOM   2609  CB  LEU A 169      55.344  14.421  50.085  1.00  0.00           C  
ATOM   2610  HB2 LEU A 169      55.224  13.426  49.652  1.00  0.00           H  
ATOM   2611  HB3 LEU A 169      56.341  14.470  50.527  1.00  0.00           H  
ATOM   2612  CG  LEU A 169      54.307  14.591  51.215  1.00  0.00           C  
ATOM   2613  HG  LEU A 169      53.301  14.500  50.807  1.00  0.00           H  
ATOM   2614  CD1 LEU A 169      54.502  13.488  52.257  1.00  0.00           C  
ATOM   2615 HD11 LEU A 169      53.764  13.594  53.051  1.00  0.00           H  
ATOM   2616 HD12 LEU A 169      54.368  12.514  51.786  1.00  0.00           H  
ATOM   2617 HD13 LEU A 169      55.506  13.541  52.677  1.00  0.00           H  
ATOM   2618  CD2 LEU A 169      54.427  15.941  51.927  1.00  0.00           C  
ATOM   2619 HD21 LEU A 169      54.184  16.747  51.237  1.00  0.00           H  
ATOM   2620 HD22 LEU A 169      53.723  15.984  52.758  1.00  0.00           H  
ATOM   2621 HD23 LEU A 169      55.440  16.073  52.306  1.00  0.00           H  
ATOM   2622  C   LEU A 169      56.364  15.259  47.882  1.00  0.00           C  
ATOM   2623  O   LEU A 169      57.519  14.999  48.225  1.00  0.00           O  
ATOM   2624  N   ALA A 170      56.016  15.340  46.593  1.00  0.00           N  
ATOM   2625  H   ALA A 170      55.047  15.538  46.379  1.00  0.00           H  
ATOM   2626  CA  ALA A 170      56.910  15.076  45.464  1.00  0.00           C  
ATOM   2627  HA  ALA A 170      57.534  14.216  45.706  1.00  0.00           H  
ATOM   2628  CB  ALA A 170      56.029  14.682  44.277  1.00  0.00           C  
ATOM   2629  HB1 ALA A 170      56.667  14.333  43.469  1.00  0.00           H  
ATOM   2630  HB2 ALA A 170      55.356  13.871  44.561  1.00  0.00           H  
ATOM   2631  HB3 ALA A 170      55.445  15.538  43.936  1.00  0.00           H  
ATOM   2632  C   ALA A 170      57.866  16.236  45.097  1.00  0.00           C  
ATOM   2633  O   ALA A 170      58.848  16.015  44.382  1.00  0.00           O  
ATOM   2634  N   ASP A 171      57.603  17.461  45.564  1.00  0.00           N  
ATOM   2635  H   ASP A 171      56.788  17.574  46.161  1.00  0.00           H  
ATOM   2636  CA  ASP A 171      58.400  18.671  45.287  1.00  0.00           C  
ATOM   2637  HA  ASP A 171      59.103  18.464  44.479  1.00  0.00           H  
ATOM   2638  CB  ASP A 171      57.474  19.808  44.811  1.00  0.00           C  
ATOM   2639  HB2 ASP A 171      56.683  19.953  45.548  1.00  0.00           H  
ATOM   2640  HB3 ASP A 171      58.053  20.730  44.762  1.00  0.00           H  
ATOM   2641  CG  ASP A 171      56.839  19.595  43.434  1.00  0.00           C  
ATOM   2642  OD1 ASP A 171      55.970  20.414  43.047  1.00  0.00           O  
ATOM   2643  OD2 ASP A 171      57.250  18.684  42.676  1.00  0.00           O  
ATOM   2644  C   ASP A 171      59.250  19.147  46.483  1.00  0.00           C  
ATOM   2645  O   ASP A 171      60.148  19.974  46.300  1.00  0.00           O  
ATOM   2646  N   PHE A 172      59.005  18.626  47.690  1.00  0.00           N  
ATOM   2647  H   PHE A 172      58.242  17.966  47.758  1.00  0.00           H  
ATOM   2648  CA  PHE A 172      59.655  19.045  48.941  1.00  0.00           C  
ATOM   2649  HA  PHE A 172      59.369  20.079  49.125  1.00  0.00           H  
ATOM   2650  CB  PHE A 172      59.094  18.190  50.092  1.00  0.00           C  
ATOM   2651  HB2 PHE A 172      58.040  18.438  50.223  1.00  0.00           H  
ATOM   2652  HB3 PHE A 172      59.137  17.145  49.786  1.00  0.00           H  
ATOM   2653  CG  PHE A 172      59.786  18.320  51.442  1.00  0.00           C  
ATOM   2654  CD1 PHE A 172      59.890  19.571  52.078  1.00  0.00           C  
ATOM   2655  HD1 PHE A 172      59.479  20.448  51.608  1.00  0.00           H  
ATOM   2656  CE1 PHE A 172      60.508  19.684  53.335  1.00  0.00           C  
ATOM   2657  HE1 PHE A 172      60.585  20.649  53.813  1.00  0.00           H  
ATOM   2658  CZ  PHE A 172      61.002  18.541  53.983  1.00  0.00           C  
ATOM   2659  HZ  PHE A 172      61.446  18.619  54.966  1.00  0.00           H  
ATOM   2660  CE2 PHE A 172      60.893  17.288  53.361  1.00  0.00           C  
ATOM   2661  HE2 PHE A 172      61.261  16.402  53.860  1.00  0.00           H  
ATOM   2662  CD2 PHE A 172      60.298  17.180  52.092  1.00  0.00           C  
ATOM   2663  HD2 PHE A 172      60.215  16.207  51.632  1.00  0.00           H  
ATOM   2664  C   PHE A 172      61.196  18.992  48.884  1.00  0.00           C  
ATOM   2665  O   PHE A 172      61.788  18.017  48.413  1.00  0.00           O  
ATOM   2666  N   VAL A 173      61.861  20.029  49.405  1.00  0.00           N  
ATOM   2667  H   VAL A 173      61.315  20.814  49.746  1.00  0.00           H  
ATOM   2668  CA  VAL A 173      63.331  20.195  49.340  1.00  0.00           C  
ATOM   2669  HA  VAL A 173      63.637  20.008  48.310  1.00  0.00           H  
ATOM   2670  CB  VAL A 173      63.743  21.646  49.675  1.00  0.00           C  
ATOM   2671  HB  VAL A 173      64.821  21.734  49.552  1.00  0.00           H  
ATOM   2672  CG1 VAL A 173      63.112  22.648  48.707  1.00  0.00           C  
ATOM   2673 HG11 VAL A 173      63.476  23.646  48.941  1.00  0.00           H  
ATOM   2674 HG12 VAL A 173      63.392  22.400  47.683  1.00  0.00           H  
ATOM   2675 HG13 VAL A 173      62.027  22.643  48.794  1.00  0.00           H  
ATOM   2676  CG2 VAL A 173      63.405  22.053  51.116  1.00  0.00           C  
ATOM   2677 HG21 VAL A 173      63.907  21.392  51.822  1.00  0.00           H  
ATOM   2678 HG22 VAL A 173      63.756  23.069  51.297  1.00  0.00           H  
ATOM   2679 HG23 VAL A 173      62.330  22.010  51.284  1.00  0.00           H  
ATOM   2680  C   VAL A 173      64.151  19.216  50.200  1.00  0.00           C  
ATOM   2681  O   VAL A 173      65.380  19.277  50.161  1.00  0.00           O  
ATOM   2682  N   GLU A 174      63.510  18.337  50.981  1.00  0.00           N  
ATOM   2683  H   GLU A 174      62.503  18.320  50.927  1.00  0.00           H  
ATOM   2684  CA  GLU A 174      64.158  17.427  51.944  1.00  0.00           C  
ATOM   2685  HA  GLU A 174      63.378  17.000  52.570  1.00  0.00           H  
ATOM   2686  CB  GLU A 174      64.833  16.236  51.230  1.00  0.00           C  
ATOM   2687  HB2 GLU A 174      65.315  16.583  50.315  1.00  0.00           H  
ATOM   2688  HB3 GLU A 174      65.609  15.811  51.868  1.00  0.00           H  
ATOM   2689  CG  GLU A 174      63.839  15.115  50.880  1.00  0.00           C  
ATOM   2690  HG2 GLU A 174      62.876  15.541  50.591  1.00  0.00           H  
ATOM   2691  HG3 GLU A 174      64.233  14.566  50.021  1.00  0.00           H  
ATOM   2692  CD  GLU A 174      63.658  14.137  52.050  1.00  0.00           C  
ATOM   2693  OE1 GLU A 174      63.293  14.549  53.177  1.00  0.00           O  
ATOM   2694  OE2 GLU A 174      63.970  12.930  51.901  1.00  0.00           O  
ATOM   2695  C   GLU A 174      65.077  18.180  52.924  1.00  0.00           C  
ATOM   2696  O   GLU A 174      66.309  18.137  52.837  1.00  0.00           O  
ATOM   2697  N   ASN A 175      64.450  18.903  53.858  1.00  0.00           N  
ATOM   2698  H   ASN A 175      63.442  18.932  53.833  1.00  0.00           H  
ATOM   2699  CA  ASN A 175      65.121  19.557  54.983  1.00  0.00           C  
ATOM   2700  HA  ASN A 175      65.930  20.173  54.594  1.00  0.00           H  
ATOM   2701  CB  ASN A 175      64.113  20.472  55.710  1.00  0.00           C  
ATOM   2702  HB2 ASN A 175      63.189  19.932  55.907  1.00  0.00           H  
ATOM   2703  HB3 ASN A 175      64.533  20.764  56.669  1.00  0.00           H  
ATOM   2704  CG  ASN A 175      63.800  21.743  54.939  1.00  0.00           C  
ATOM   2705  OD1 ASN A 175      62.683  21.975  54.497  1.00  0.00           O  
ATOM   2706  ND2 ASN A 175      64.790  22.579  54.747  1.00  0.00           N  
ATOM   2707 HD21 ASN A 175      65.711  22.376  55.119  1.00  0.00           H  
ATOM   2708 HD22 ASN A 175      64.668  23.397  54.164  1.00  0.00           H  
ATOM   2709  C   ASN A 175      65.744  18.519  55.938  1.00  0.00           C  
ATOM   2710  O   ASN A 175      65.022  17.779  56.609  1.00  0.00           O  
ATOM   2711  N   VAL A 176      67.080  18.482  56.014  1.00  0.00           N  
ATOM   2712  H   VAL A 176      67.604  19.120  55.426  1.00  0.00           H  
ATOM   2713  CA  VAL A 176      67.853  17.470  56.769  1.00  0.00           C  
ATOM   2714  HA  VAL A 176      67.504  16.490  56.450  1.00  0.00           H  
ATOM   2715  CB  VAL A 176      69.352  17.556  56.392  1.00  0.00           C  
ATOM   2716  HB  VAL A 176      69.677  18.595  56.468  1.00  0.00           H  
ATOM   2717  CG1 VAL A 176      70.288  16.697  57.254  1.00  0.00           C  
ATOM   2718 HG11 VAL A 176      71.300  16.725  56.852  1.00  0.00           H  
ATOM   2719 HG12 VAL A 176      70.320  17.085  58.272  1.00  0.00           H  
ATOM   2720 HG13 VAL A 176      69.941  15.664  57.273  1.00  0.00           H  
ATOM   2721  CG2 VAL A 176      69.545  17.081  54.943  1.00  0.00           C  
ATOM   2722 HG21 VAL A 176      68.919  17.653  54.261  1.00  0.00           H  
ATOM   2723 HG22 VAL A 176      70.584  17.217  54.644  1.00  0.00           H  
ATOM   2724 HG23 VAL A 176      69.286  16.026  54.855  1.00  0.00           H  
ATOM   2725  C   VAL A 176      67.616  17.513  58.290  1.00  0.00           C  
ATOM   2726  O   VAL A 176      67.839  16.519  58.972  1.00  0.00           O  
ATOM   2727  N   GLU A 177      67.074  18.601  58.839  1.00  0.00           N  
ATOM   2728  H   GLU A 177      67.012  19.440  58.278  1.00  0.00           H  
ATOM   2729  CA  GLU A 177      66.651  18.657  60.246  1.00  0.00           C  
ATOM   2730  HA  GLU A 177      67.517  18.417  60.864  1.00  0.00           H  
ATOM   2731  CB  GLU A 177      66.220  20.104  60.554  1.00  0.00           C  
ATOM   2732  HB2 GLU A 177      67.019  20.783  60.257  1.00  0.00           H  
ATOM   2733  HB3 GLU A 177      65.352  20.346  59.943  1.00  0.00           H  
ATOM   2734  CG  GLU A 177      65.874  20.373  62.028  1.00  0.00           C  
ATOM   2735  HG2 GLU A 177      65.556  21.413  62.123  1.00  0.00           H  
ATOM   2736  HG3 GLU A 177      65.030  19.748  62.324  1.00  0.00           H  
ATOM   2737  CD  GLU A 177      67.055  20.131  62.977  1.00  0.00           C  
ATOM   2738  OE1 GLU A 177      68.226  20.370  62.592  1.00  0.00           O  
ATOM   2739  OE2 GLU A 177      66.833  19.715  64.141  1.00  0.00           O  
ATOM   2740  C   GLU A 177      65.534  17.643  60.610  1.00  0.00           C  
ATOM   2741  O   GLU A 177      65.503  17.145  61.742  1.00  0.00           O  
ATOM   2742  N   TRP A 178      64.646  17.291  59.669  1.00  0.00           N  
ATOM   2743  H   TRP A 178      64.807  17.617  58.722  1.00  0.00           H  
ATOM   2744  CA  TRP A 178      63.381  16.571  59.922  1.00  0.00           C  
ATOM   2745  HA  TRP A 178      63.329  16.280  60.969  1.00  0.00           H  
ATOM   2746  CB  TRP A 178      62.202  17.515  59.639  1.00  0.00           C  
ATOM   2747  HB2 TRP A 178      62.117  17.651  58.560  1.00  0.00           H  
ATOM   2748  HB3 TRP A 178      61.290  17.027  59.980  1.00  0.00           H  
ATOM   2749  CG  TRP A 178      62.262  18.869  60.274  1.00  0.00           C  
ATOM   2750  CD1 TRP A 178      62.634  20.005  59.645  1.00  0.00           C  
ATOM   2751  HD1 TRP A 178      62.931  20.071  58.606  1.00  0.00           H  
ATOM   2752  NE1 TRP A 178      62.629  21.056  60.537  1.00  0.00           N  
ATOM   2753  HE1 TRP A 178      62.917  21.998  60.274  1.00  0.00           H  
ATOM   2754  CE2 TRP A 178      62.244  20.651  61.797  1.00  0.00           C  
ATOM   2755  CZ2 TRP A 178      62.100  21.321  63.020  1.00  0.00           C  
ATOM   2756  HZ2 TRP A 178      62.317  22.378  63.088  1.00  0.00           H  
ATOM   2757  CH2 TRP A 178      61.667  20.602  64.147  1.00  0.00           C  
ATOM   2758  HH2 TRP A 178      61.548  21.106  65.097  1.00  0.00           H  
ATOM   2759  CZ3 TRP A 178      61.385  19.228  64.037  1.00  0.00           C  
ATOM   2760  HZ3 TRP A 178      61.036  18.682  64.903  1.00  0.00           H  
ATOM   2761  CE3 TRP A 178      61.549  18.560  62.808  1.00  0.00           C  
ATOM   2762  HE3 TRP A 178      61.328  17.507  62.731  1.00  0.00           H  
ATOM   2763  CD2 TRP A 178      61.987  19.252  61.657  1.00  0.00           C  
ATOM   2764  C   TRP A 178      63.205  15.304  59.069  1.00  0.00           C  
ATOM   2765  O   TRP A 178      63.844  15.159  58.029  1.00  0.00           O  
ATOM   2766  N   ARG A 179      62.259  14.429  59.443  1.00  0.00           N  
ATOM   2767  H   ARG A 179      61.788  14.597  60.329  1.00  0.00           H  
ATOM   2768  CA  ARG A 179      61.630  13.456  58.527  1.00  0.00           C  
ATOM   2769  HA  ARG A 179      61.954  13.693  57.510  1.00  0.00           H  
ATOM   2770  CB  ARG A 179      62.082  12.005  58.794  1.00  0.00           C  
ATOM   2771  HB2 ARG A 179      61.680  11.388  57.994  1.00  0.00           H  
ATOM   2772  HB3 ARG A 179      63.169  11.960  58.723  1.00  0.00           H  
ATOM   2773  CG  ARG A 179      61.650  11.396  60.142  1.00  0.00           C  
ATOM   2774  HG2 ARG A 179      62.140  11.957  60.939  1.00  0.00           H  
ATOM   2775  HG3 ARG A 179      60.573  11.479  60.278  1.00  0.00           H  
ATOM   2776  CD  ARG A 179      62.048   9.914  60.274  1.00  0.00           C  
ATOM   2777  HD2 ARG A 179      63.015   9.754  59.795  1.00  0.00           H  
ATOM   2778  HD3 ARG A 179      62.180   9.718  61.335  1.00  0.00           H  
ATOM   2779  NE  ARG A 179      61.047   8.974  59.708  1.00  0.00           N  
ATOM   2780  HE  ARG A 179      60.855   9.038  58.714  1.00  0.00           H  
ATOM   2781  CZ  ARG A 179      60.362   8.041  60.364  1.00  0.00           C  
ATOM   2782  NH1 ARG A 179      60.481   7.831  61.640  1.00  0.00           N  
ATOM   2783 HH11 ARG A 179      61.275   8.200  62.154  1.00  0.00           H  
ATOM   2784 HH12 ARG A 179      59.885   7.140  62.079  1.00  0.00           H  
ATOM   2785  NH2 ARG A 179      59.491   7.289  59.760  1.00  0.00           N  
ATOM   2786 HH21 ARG A 179      58.995   6.563  60.258  1.00  0.00           H  
ATOM   2787 HH22 ARG A 179      59.347   7.354  58.755  1.00  0.00           H  
ATOM   2788  C   ARG A 179      60.108  13.601  58.529  1.00  0.00           C  
ATOM   2789  O   ARG A 179      59.488  13.683  59.593  1.00  0.00           O  
ATOM   2790  N   VAL A 180      59.505  13.616  57.340  1.00  0.00           N  
ATOM   2791  H   VAL A 180      60.079  13.569  56.503  1.00  0.00           H  
ATOM   2792  CA  VAL A 180      58.043  13.565  57.182  1.00  0.00           C  
ATOM   2793  HA  VAL A 180      57.586  14.153  57.980  1.00  0.00           H  
ATOM   2794  CB  VAL A 180      57.594  14.188  55.844  1.00  0.00           C  
ATOM   2795  HB  VAL A 180      58.076  13.663  55.019  1.00  0.00           H  
ATOM   2796  CG1 VAL A 180      56.073  14.091  55.662  1.00  0.00           C  
ATOM   2797 HG11 VAL A 180      55.559  14.460  56.550  1.00  0.00           H  
ATOM   2798 HG12 VAL A 180      55.762  14.686  54.802  1.00  0.00           H  
ATOM   2799 HG13 VAL A 180      55.787  13.057  55.473  1.00  0.00           H  
ATOM   2800  CG2 VAL A 180      57.988  15.671  55.776  1.00  0.00           C  
ATOM   2801 HG21 VAL A 180      59.073  15.774  55.818  1.00  0.00           H  
ATOM   2802 HG22 VAL A 180      57.648  16.103  54.835  1.00  0.00           H  
ATOM   2803 HG23 VAL A 180      57.543  16.219  56.606  1.00  0.00           H  
ATOM   2804  C   VAL A 180      57.560  12.120  57.331  1.00  0.00           C  
ATOM   2805  O   VAL A 180      58.081  11.213  56.675  1.00  0.00           O  
ATOM   2806  N   LEU A 181      56.562  11.905  58.193  1.00  0.00           N  
ATOM   2807  H   LEU A 181      56.203  12.701  58.714  1.00  0.00           H  
ATOM   2808  CA  LEU A 181      55.907  10.607  58.403  1.00  0.00           C  
ATOM   2809  HA  LEU A 181      56.622   9.804  58.212  1.00  0.00           H  
ATOM   2810  CB  LEU A 181      55.437  10.504  59.869  1.00  0.00           C  
ATOM   2811  HB2 LEU A 181      54.625  11.209  60.011  1.00  0.00           H  
ATOM   2812  HB3 LEU A 181      55.033   9.503  60.031  1.00  0.00           H  
ATOM   2813  CG  LEU A 181      56.499  10.792  60.947  1.00  0.00           C  
ATOM   2814  HG  LEU A 181      56.892  11.802  60.826  1.00  0.00           H  
ATOM   2815  CD1 LEU A 181      55.881  10.693  62.341  1.00  0.00           C  
ATOM   2816 HD11 LEU A 181      55.071  11.414  62.442  1.00  0.00           H  
ATOM   2817 HD12 LEU A 181      55.492   9.687  62.508  1.00  0.00           H  
ATOM   2818 HD13 LEU A 181      56.636  10.912  63.096  1.00  0.00           H  
ATOM   2819  CD2 LEU A 181      57.652   9.799  60.862  1.00  0.00           C  
ATOM   2820 HD21 LEU A 181      58.345   9.957  61.685  1.00  0.00           H  
ATOM   2821 HD22 LEU A 181      57.270   8.779  60.914  1.00  0.00           H  
ATOM   2822 HD23 LEU A 181      58.187   9.941  59.924  1.00  0.00           H  
ATOM   2823  C   LEU A 181      54.720  10.401  57.443  1.00  0.00           C  
ATOM   2824  O   LEU A 181      54.449   9.272  57.031  1.00  0.00           O  
ATOM   2825  N   GLY A 182      54.036  11.488  57.077  1.00  0.00           N  
ATOM   2826  H   GLY A 182      54.299  12.367  57.505  1.00  0.00           H  
ATOM   2827  CA  GLY A 182      52.909  11.546  56.140  1.00  0.00           C  
ATOM   2828  HA2 GLY A 182      53.274  11.402  55.122  1.00  0.00           H  
ATOM   2829  HA3 GLY A 182      52.194  10.754  56.365  1.00  0.00           H  
ATOM   2830  C   GLY A 182      52.189  12.899  56.223  1.00  0.00           C  
ATOM   2831  O   GLY A 182      52.485  13.699  57.114  1.00  0.00           O  
ATOM   2832  N   MET A 183      51.241  13.167  55.318  1.00  0.00           N  
ATOM   2833  H   MET A 183      51.035  12.471  54.606  1.00  0.00           H  
ATOM   2834  CA  MET A 183      50.410  14.384  55.358  1.00  0.00           C  
ATOM   2835  HA  MET A 183      50.306  14.671  56.400  1.00  0.00           H  
ATOM   2836  CB  MET A 183      51.163  15.533  54.655  1.00  0.00           C  
ATOM   2837  HB2 MET A 183      52.174  15.588  55.062  1.00  0.00           H  
ATOM   2838  HB3 MET A 183      51.243  15.324  53.586  1.00  0.00           H  
ATOM   2839  CG  MET A 183      50.503  16.904  54.860  1.00  0.00           C  
ATOM   2840  HG2 MET A 183      49.556  16.934  54.321  1.00  0.00           H  
ATOM   2841  HG3 MET A 183      50.292  17.037  55.920  1.00  0.00           H  
ATOM   2842  SD  MET A 183      51.528  18.296  54.306  1.00  0.00           S  
ATOM   2843  CE  MET A 183      50.410  19.674  54.673  1.00  0.00           C  
ATOM   2844  HE1 MET A 183      50.138  19.657  55.729  1.00  0.00           H  
ATOM   2845  HE2 MET A 183      50.908  20.617  54.445  1.00  0.00           H  
ATOM   2846  HE3 MET A 183      49.511  19.588  54.063  1.00  0.00           H  
ATOM   2847  C   MET A 183      48.970  14.160  54.832  1.00  0.00           C  
ATOM   2848  O   MET A 183      48.633  14.667  53.755  1.00  0.00           O  
ATOM   2849  N   PRO A 184      48.112  13.393  55.543  1.00  0.00           N  
ATOM   2850  CD  PRO A 184      48.411  12.594  56.726  1.00  0.00           C  
ATOM   2851  HD2 PRO A 184      48.238  13.189  57.620  1.00  0.00           H  
ATOM   2852  HD3 PRO A 184      49.423  12.197  56.730  1.00  0.00           H  
ATOM   2853  CG  PRO A 184      47.417  11.440  56.699  1.00  0.00           C  
ATOM   2854  HG2 PRO A 184      47.249  11.024  57.692  1.00  0.00           H  
ATOM   2855  HG3 PRO A 184      47.766  10.677  56.005  1.00  0.00           H  
ATOM   2856  CB  PRO A 184      46.171  12.115  56.140  1.00  0.00           C  
ATOM   2857  HB2 PRO A 184      45.649  12.633  56.947  1.00  0.00           H  
ATOM   2858  HB3 PRO A 184      45.512  11.393  55.658  1.00  0.00           H  
ATOM   2859  CA  PRO A 184      46.731  13.123  55.130  1.00  0.00           C  
ATOM   2860  HA  PRO A 184      46.766  12.641  54.154  1.00  0.00           H  
ATOM   2861  C   PRO A 184      45.826  14.364  55.043  1.00  0.00           C  
ATOM   2862  O   PRO A 184      46.135  15.426  55.589  1.00  0.00           O  
ATOM   2863  N   ALA A 185      44.680  14.204  54.373  1.00  0.00           N  
ATOM   2864  H   ALA A 185      44.508  13.297  53.955  1.00  0.00           H  
ATOM   2865  CA  ALA A 185      43.670  15.242  54.156  1.00  0.00           C  
ATOM   2866  HA  ALA A 185      43.933  16.124  54.739  1.00  0.00           H  
ATOM   2867  CB  ALA A 185      43.696  15.641  52.675  1.00  0.00           C  
ATOM   2868  HB1 ALA A 185      44.713  15.894  52.380  1.00  0.00           H  
ATOM   2869  HB2 ALA A 185      43.342  14.815  52.056  1.00  0.00           H  
ATOM   2870  HB3 ALA A 185      43.051  16.507  52.517  1.00  0.00           H  
ATOM   2871  C   ALA A 185      42.269  14.777  54.601  1.00  0.00           C  
ATOM   2872  O   ALA A 185      41.697  13.853  54.011  1.00  0.00           O  
ATOM   2873  N   ARG A 186      41.703  15.424  55.626  1.00  0.00           N  
ATOM   2874  H   ARG A 186      42.226  16.201  56.025  1.00  0.00           H  
ATOM   2875  CA  ARG A 186      40.341  15.201  56.143  1.00  0.00           C  
ATOM   2876  HA  ARG A 186      40.025  14.176  55.937  1.00  0.00           H  
ATOM   2877  CB  ARG A 186      40.313  15.429  57.668  1.00  0.00           C  
ATOM   2878  HB2 ARG A 186      40.746  16.405  57.894  1.00  0.00           H  
ATOM   2879  HB3 ARG A 186      39.271  15.448  57.991  1.00  0.00           H  
ATOM   2880  CG  ARG A 186      41.040  14.356  58.492  1.00  0.00           C  
ATOM   2881  HG2 ARG A 186      40.599  13.381  58.279  1.00  0.00           H  
ATOM   2882  HG3 ARG A 186      42.098  14.334  58.231  1.00  0.00           H  
ATOM   2883  CD  ARG A 186      40.882  14.671  59.987  1.00  0.00           C  
ATOM   2884  HD2 ARG A 186      41.398  15.606  60.214  1.00  0.00           H  
ATOM   2885  HD3 ARG A 186      39.818  14.800  60.196  1.00  0.00           H  
ATOM   2886  NE  ARG A 186      41.422  13.593  60.836  1.00  0.00           N  
ATOM   2887  HE  ARG A 186      42.231  13.089  60.495  1.00  0.00           H  
ATOM   2888  CZ  ARG A 186      40.975  13.237  62.029  1.00  0.00           C  
ATOM   2889  NH1 ARG A 186      40.074  13.914  62.688  1.00  0.00           N  
ATOM   2890 HH11 ARG A 186      39.665  14.751  62.288  1.00  0.00           H  
ATOM   2891 HH12 ARG A 186      39.837  13.648  63.633  1.00  0.00           H  
ATOM   2892  NH2 ARG A 186      41.437  12.165  62.599  1.00  0.00           N  
ATOM   2893 HH21 ARG A 186      42.056  11.547  62.089  1.00  0.00           H  
ATOM   2894 HH22 ARG A 186      41.003  11.819  63.442  1.00  0.00           H  
ATOM   2895  C   ARG A 186      39.328  16.154  55.501  1.00  0.00           C  
ATOM   2896  O   ARG A 186      39.528  17.368  55.515  1.00  0.00           O  
ATOM   2897  N   ARG A 187      38.191  15.625  55.042  1.00  0.00           N  
ATOM   2898  H   ARG A 187      38.160  14.619  54.937  1.00  0.00           H  
ATOM   2899  CA  ARG A 187      36.917  16.361  54.935  1.00  0.00           C  
ATOM   2900  HA  ARG A 187      37.125  17.403  54.681  1.00  0.00           H  
ATOM   2901  CB  ARG A 187      36.080  15.741  53.795  1.00  0.00           C  
ATOM   2902  HB2 ARG A 187      36.638  15.844  52.862  1.00  0.00           H  
ATOM   2903  HB3 ARG A 187      35.944  14.676  53.987  1.00  0.00           H  
ATOM   2904  CG  ARG A 187      34.697  16.388  53.612  1.00  0.00           C  
ATOM   2905  HG2 ARG A 187      34.091  16.193  54.498  1.00  0.00           H  
ATOM   2906  HG3 ARG A 187      34.811  17.467  53.493  1.00  0.00           H  
ATOM   2907  CD  ARG A 187      33.965  15.827  52.384  1.00  0.00           C  
ATOM   2908  HD2 ARG A 187      34.499  16.132  51.483  1.00  0.00           H  
ATOM   2909  HD3 ARG A 187      33.971  14.738  52.426  1.00  0.00           H  
ATOM   2910  NE  ARG A 187      32.585  16.346  52.322  1.00  0.00           N  
ATOM   2911  HE  ARG A 187      32.498  17.336  52.098  1.00  0.00           H  
ATOM   2912  CZ  ARG A 187      31.465  15.713  52.619  1.00  0.00           C  
ATOM   2913  NH1 ARG A 187      31.411  14.435  52.846  1.00  0.00           N  
ATOM   2914 HH11 ARG A 187      32.234  13.876  52.665  1.00  0.00           H  
ATOM   2915 HH12 ARG A 187      30.512  13.980  52.904  1.00  0.00           H  
ATOM   2916  NH2 ARG A 187      30.340  16.354  52.696  1.00  0.00           N  
ATOM   2917 HH21 ARG A 187      30.274  17.306  52.351  1.00  0.00           H  
ATOM   2918 HH22 ARG A 187      29.517  15.886  53.034  1.00  0.00           H  
ATOM   2919  C   ARG A 187      36.195  16.353  56.295  1.00  0.00           C  
ATOM   2920  O   ARG A 187      36.200  15.327  56.985  1.00  0.00           O  
ATOM   2921  N   ARG A 188      35.566  17.475  56.662  1.00  0.00           N  
ATOM   2922  H   ARG A 188      35.668  18.290  56.064  1.00  0.00           H  
ATOM   2923  CA  ARG A 188      34.757  17.664  57.884  1.00  0.00           C  
ATOM   2924  HA  ARG A 188      34.388  16.697  58.231  1.00  0.00           H  
ATOM   2925  CB  ARG A 188      35.649  18.286  58.978  1.00  0.00           C  
ATOM   2926  HB2 ARG A 188      36.529  17.656  59.112  1.00  0.00           H  
ATOM   2927  HB3 ARG A 188      35.976  19.263  58.626  1.00  0.00           H  
ATOM   2928  CG  ARG A 188      34.967  18.462  60.349  1.00  0.00           C  
ATOM   2929  HG2 ARG A 188      34.075  19.079  60.249  1.00  0.00           H  
ATOM   2930  HG3 ARG A 188      34.670  17.481  60.723  1.00  0.00           H  
ATOM   2931  CD  ARG A 188      35.886  19.126  61.386  1.00  0.00           C  
ATOM   2932  HD2 ARG A 188      35.386  19.089  62.355  1.00  0.00           H  
ATOM   2933  HD3 ARG A 188      36.813  18.556  61.459  1.00  0.00           H  
ATOM   2934  NE  ARG A 188      36.196  20.528  61.039  1.00  0.00           N  
ATOM   2935  HE  ARG A 188      36.169  20.793  60.058  1.00  0.00           H  
ATOM   2936  CZ  ARG A 188      36.554  21.508  61.848  1.00  0.00           C  
ATOM   2937  NH1 ARG A 188      36.648  21.382  63.142  1.00  0.00           N  
ATOM   2938 HH11 ARG A 188      36.423  20.501  63.579  1.00  0.00           H  
ATOM   2939 HH12 ARG A 188      36.903  22.177  63.712  1.00  0.00           H  
ATOM   2940  NH2 ARG A 188      36.822  22.660  61.317  1.00  0.00           N  
ATOM   2941 HH21 ARG A 188      37.087  23.462  61.877  1.00  0.00           H  
ATOM   2942 HH22 ARG A 188      36.735  22.730  60.306  1.00  0.00           H  
ATOM   2943  C   ARG A 188      33.552  18.561  57.588  1.00  0.00           C  
ATOM   2944  O   ARG A 188      33.665  19.483  56.782  1.00  0.00           O  
ATOM   2945  N   VAL A 189      32.429  18.331  58.269  1.00  0.00           N  
ATOM   2946  H   VAL A 189      32.379  17.491  58.837  1.00  0.00           H  
ATOM   2947  CA  VAL A 189      31.243  19.204  58.256  1.00  0.00           C  
ATOM   2948  HA  VAL A 189      31.573  20.203  57.976  1.00  0.00           H  
ATOM   2949  CB  VAL A 189      30.245  18.744  57.170  1.00  0.00           C  
ATOM   2950  HB  VAL A 189      30.773  18.717  56.215  1.00  0.00           H  
ATOM   2951  CG1 VAL A 189      29.651  17.352  57.413  1.00  0.00           C  
ATOM   2952 HG11 VAL A 189      28.951  17.102  56.618  1.00  0.00           H  
ATOM   2953 HG12 VAL A 189      30.444  16.609  57.406  1.00  0.00           H  
ATOM   2954 HG13 VAL A 189      29.128  17.318  58.369  1.00  0.00           H  
ATOM   2955  CG2 VAL A 189      29.083  19.722  57.017  1.00  0.00           C  
ATOM   2956 HG21 VAL A 189      28.513  19.776  57.943  1.00  0.00           H  
ATOM   2957 HG22 VAL A 189      29.463  20.705  56.761  1.00  0.00           H  
ATOM   2958 HG23 VAL A 189      28.431  19.389  56.210  1.00  0.00           H  
ATOM   2959  C   VAL A 189      30.627  19.329  59.660  1.00  0.00           C  
ATOM   2960  O   VAL A 189      30.565  18.350  60.409  1.00  0.00           O  
ATOM   2961  N   LEU A 190      30.201  20.543  60.030  1.00  0.00           N  
ATOM   2962  H   LEU A 190      30.290  21.296  59.358  1.00  0.00           H  
ATOM   2963  CA  LEU A 190      29.659  20.912  61.352  1.00  0.00           C  
ATOM   2964  HA  LEU A 190      29.255  20.024  61.841  1.00  0.00           H  
ATOM   2965  CB  LEU A 190      30.785  21.505  62.232  1.00  0.00           C  
ATOM   2966  HB2 LEU A 190      31.224  22.345  61.695  1.00  0.00           H  
ATOM   2967  HB3 LEU A 190      30.350  21.907  63.148  1.00  0.00           H  
ATOM   2968  CG  LEU A 190      31.907  20.525  62.627  1.00  0.00           C  
ATOM   2969  HG  LEU A 190      32.264  19.984  61.753  1.00  0.00           H  
ATOM   2970  CD1 LEU A 190      33.099  21.272  63.219  1.00  0.00           C  
ATOM   2971 HD11 LEU A 190      33.868  20.562  63.517  1.00  0.00           H  
ATOM   2972 HD12 LEU A 190      33.514  21.944  62.469  1.00  0.00           H  
ATOM   2973 HD13 LEU A 190      32.787  21.844  64.089  1.00  0.00           H  
ATOM   2974  CD2 LEU A 190      31.429  19.526  63.679  1.00  0.00           C  
ATOM   2975 HD21 LEU A 190      30.603  18.936  63.286  1.00  0.00           H  
ATOM   2976 HD22 LEU A 190      32.245  18.854  63.938  1.00  0.00           H  
ATOM   2977 HD23 LEU A 190      31.100  20.053  64.574  1.00  0.00           H  
ATOM   2978  C   LEU A 190      28.501  21.921  61.218  1.00  0.00           C  
ATOM   2979  O   LEU A 190      28.343  22.558  60.176  1.00  0.00           O  
ATOM   2980  N   THR A 191      27.693  22.089  62.269  1.00  0.00           N  
ATOM   2981  H   THR A 191      27.864  21.532  63.100  1.00  0.00           H  
ATOM   2982  CA  THR A 191      26.574  23.056  62.317  1.00  0.00           C  
ATOM   2983  HA  THR A 191      26.844  23.922  61.711  1.00  0.00           H  
ATOM   2984  CB  THR A 191      25.301  22.438  61.702  1.00  0.00           C  
ATOM   2985  HB  THR A 191      25.551  22.039  60.721  1.00  0.00           H  
ATOM   2986  CG2 THR A 191      24.700  21.301  62.533  1.00  0.00           C  
ATOM   2987 HG21 THR A 191      24.251  21.688  63.448  1.00  0.00           H  
ATOM   2988 HG22 THR A 191      23.941  20.783  61.949  1.00  0.00           H  
ATOM   2989 HG23 THR A 191      25.475  20.581  62.793  1.00  0.00           H  
ATOM   2990  OG1 THR A 191      24.284  23.405  61.538  1.00  0.00           O  
ATOM   2991  HG1 THR A 191      24.503  23.890  60.715  1.00  0.00           H  
ATOM   2992  C   THR A 191      26.323  23.556  63.746  1.00  0.00           C  
ATOM   2993  O   THR A 191      26.465  22.788  64.704  1.00  0.00           O  
ATOM   2994  N   TYR A 192      25.929  24.825  63.902  1.00  0.00           N  
ATOM   2995  H   TYR A 192      25.845  25.409  63.075  1.00  0.00           H  
ATOM   2996  CA  TYR A 192      25.745  25.496  65.197  1.00  0.00           C  
ATOM   2997  HA  TYR A 192      25.660  24.747  65.981  1.00  0.00           H  
ATOM   2998  CB  TYR A 192      26.963  26.370  65.516  1.00  0.00           C  
ATOM   2999  HB2 TYR A 192      27.028  27.149  64.758  1.00  0.00           H  
ATOM   3000  HB3 TYR A 192      26.808  26.860  66.477  1.00  0.00           H  
ATOM   3001  CG  TYR A 192      28.281  25.630  65.574  1.00  0.00           C  
ATOM   3002  CD1 TYR A 192      29.211  25.774  64.528  1.00  0.00           C  
ATOM   3003  HD1 TYR A 192      28.982  26.414  63.686  1.00  0.00           H  
ATOM   3004  CE1 TYR A 192      30.439  25.094  64.579  1.00  0.00           C  
ATOM   3005  HE1 TYR A 192      31.153  25.208  63.777  1.00  0.00           H  
ATOM   3006  CZ  TYR A 192      30.737  24.274  65.687  1.00  0.00           C  
ATOM   3007  OH  TYR A 192      31.939  23.651  65.758  1.00  0.00           O  
ATOM   3008  HH  TYR A 192      32.574  24.076  65.154  1.00  0.00           H  
ATOM   3009  CE2 TYR A 192      29.803  24.122  66.733  1.00  0.00           C  
ATOM   3010  HE2 TYR A 192      30.040  23.491  67.577  1.00  0.00           H  
ATOM   3011  CD2 TYR A 192      28.573  24.802  66.675  1.00  0.00           C  
ATOM   3012  HD2 TYR A 192      27.853  24.689  67.475  1.00  0.00           H  
ATOM   3013  C   TYR A 192      24.481  26.361  65.248  1.00  0.00           C  
ATOM   3014  O   TYR A 192      24.012  26.862  64.224  1.00  0.00           O  
ATOM   3015  N   GLY A 193      23.945  26.572  66.451  1.00  0.00           N  
ATOM   3016  H   GLY A 193      24.358  26.100  67.252  1.00  0.00           H  
ATOM   3017  CA  GLY A 193      22.711  27.331  66.666  1.00  0.00           C  
ATOM   3018  HA2 GLY A 193      22.636  27.607  67.718  1.00  0.00           H  
ATOM   3019  HA3 GLY A 193      22.744  28.250  66.083  1.00  0.00           H  
ATOM   3020  C   GLY A 193      21.450  26.553  66.278  1.00  0.00           C  
ATOM   3021  O   GLY A 193      21.512  25.374  65.903  1.00  0.00           O  
ATOM   3022  N   CYX A 194      20.290  27.202  66.386  1.00  0.00           N  
ATOM   3023  H   CYX A 194      20.313  28.186  66.638  1.00  0.00           H  
ATOM   3024  CA  CYX A 194      18.978  26.558  66.274  1.00  0.00           C  
ATOM   3025  HA  CYX A 194      18.928  25.746  66.994  1.00  0.00           H  
ATOM   3026  CB  CYX A 194      17.899  27.583  66.646  1.00  0.00           C  
ATOM   3027  HB2 CYX A 194      16.954  27.056  66.771  1.00  0.00           H  
ATOM   3028  HB3 CYX A 194      18.160  28.010  67.615  1.00  0.00           H  
ATOM   3029  SG  CYX A 194      17.617  28.959  65.490  1.00  0.00           S  
ATOM   3030  C   CYX A 194      18.669  25.959  64.898  1.00  0.00           C  
ATOM   3031  O   CYX A 194      17.989  24.933  64.809  1.00  0.00           O  
ATOM   3032  N   CYX A 195      19.123  26.614  63.832  1.00  0.00           N  
ATOM   3033  H   CYX A 195      19.721  27.416  64.014  1.00  0.00           H  
ATOM   3034  CA  CYX A 195      18.395  26.650  62.564  1.00  0.00           C  
ATOM   3035  HA  CYX A 195      17.715  25.802  62.509  1.00  0.00           H  
ATOM   3036  CB  CYX A 195      17.556  27.938  62.575  1.00  0.00           C  
ATOM   3037  HB2 CYX A 195      18.220  28.800  62.500  1.00  0.00           H  
ATOM   3038  HB3 CYX A 195      16.935  27.929  61.685  1.00  0.00           H  
ATOM   3039  SG  CYX A 195      16.444  28.200  63.992  1.00  0.00           S  
ATOM   3040  C   CYX A 195      19.310  26.589  61.322  1.00  0.00           C  
ATOM   3041  O   CYX A 195      18.822  26.559  60.186  1.00  0.00           O  
ATOM   3042  N   SER A 196      20.626  26.591  61.541  1.00  0.00           N  
ATOM   3043  H   SER A 196      20.916  26.636  62.507  1.00  0.00           H  
ATOM   3044  CA  SER A 196      21.694  26.668  60.540  1.00  0.00           C  
ATOM   3045  HA  SER A 196      21.504  27.534  59.912  1.00  0.00           H  
ATOM   3046  CB  SER A 196      23.009  26.904  61.293  1.00  0.00           C  
ATOM   3047  HB2 SER A 196      22.868  27.719  62.004  1.00  0.00           H  
ATOM   3048  HB3 SER A 196      23.269  26.000  61.845  1.00  0.00           H  
ATOM   3049  OG  SER A 196      24.077  27.241  60.436  1.00  0.00           O  
ATOM   3050  HG  SER A 196      24.913  27.010  60.904  1.00  0.00           H  
ATOM   3051  C   SER A 196      21.794  25.439  59.621  1.00  0.00           C  
ATOM   3052  O   SER A 196      21.276  24.357  59.922  1.00  0.00           O  
ATOM   3053  N   GLU A 197      22.467  25.601  58.482  1.00  0.00           N  
ATOM   3054  H   GLU A 197      22.886  26.508  58.304  1.00  0.00           H  
ATOM   3055  CA  GLU A 197      22.862  24.500  57.599  1.00  0.00           C  
ATOM   3056  HA  GLU A 197      22.084  23.739  57.648  1.00  0.00           H  
ATOM   3057  CB  GLU A 197      22.887  25.002  56.139  1.00  0.00           C  
ATOM   3058  HB2 GLU A 197      22.930  24.122  55.497  1.00  0.00           H  
ATOM   3059  HB3 GLU A 197      21.944  25.500  55.913  1.00  0.00           H  
ATOM   3060  CG  GLU A 197      24.054  25.914  55.728  1.00  0.00           C  
ATOM   3061  HG2 GLU A 197      24.937  25.685  56.322  1.00  0.00           H  
ATOM   3062  HG3 GLU A 197      24.303  25.663  54.695  1.00  0.00           H  
ATOM   3063  CD  GLU A 197      23.751  27.421  55.785  1.00  0.00           C  
ATOM   3064  OE1 GLU A 197      23.328  27.962  56.841  1.00  0.00           O  
ATOM   3065  OE2 GLU A 197      24.009  28.107  54.767  1.00  0.00           O  
ATOM   3066  C   GLU A 197      24.189  23.834  58.058  1.00  0.00           C  
ATOM   3067  O   GLU A 197      24.844  24.330  58.982  1.00  0.00           O  
ATOM   3068  N   PRO A 198      24.611  22.702  57.462  1.00  0.00           N  
ATOM   3069  CD  PRO A 198      23.783  21.760  56.728  1.00  0.00           C  
ATOM   3070  HD2 PRO A 198      23.899  21.922  55.656  1.00  0.00           H  
ATOM   3071  HD3 PRO A 198      22.734  21.820  57.013  1.00  0.00           H  
ATOM   3072  CG  PRO A 198      24.330  20.391  57.111  1.00  0.00           C  
ATOM   3073  HG2 PRO A 198      24.111  19.640  56.352  1.00  0.00           H  
ATOM   3074  HG3 PRO A 198      23.926  20.092  58.080  1.00  0.00           H  
ATOM   3075  CB  PRO A 198      25.829  20.657  57.235  1.00  0.00           C  
ATOM   3076  HB2 PRO A 198      26.296  20.494  56.264  1.00  0.00           H  
ATOM   3077  HB3 PRO A 198      26.268  19.999  57.983  1.00  0.00           H  
ATOM   3078  CA  PRO A 198      25.948  22.132  57.657  1.00  0.00           C  
ATOM   3079  HA  PRO A 198      26.212  22.177  58.711  1.00  0.00           H  
ATOM   3080  C   PRO A 198      27.015  22.879  56.834  1.00  0.00           C  
ATOM   3081  O   PRO A 198      26.845  23.036  55.625  1.00  0.00           O  
ATOM   3082  N   TYR A 199      28.125  23.298  57.453  1.00  0.00           N  
ATOM   3083  H   TYR A 199      28.204  23.117  58.448  1.00  0.00           H  
ATOM   3084  CA  TYR A 199      29.240  24.022  56.814  1.00  0.00           C  
ATOM   3085  HA  TYR A 199      28.927  24.357  55.829  1.00  0.00           H  
ATOM   3086  CB  TYR A 199      29.581  25.290  57.614  1.00  0.00           C  
ATOM   3087  HB2 TYR A 199      29.681  25.033  58.668  1.00  0.00           H  
ATOM   3088  HB3 TYR A 199      30.554  25.656  57.281  1.00  0.00           H  
ATOM   3089  CG  TYR A 199      28.578  26.419  57.466  1.00  0.00           C  
ATOM   3090  CD1 TYR A 199      28.889  27.545  56.679  1.00  0.00           C  
ATOM   3091  HD1 TYR A 199      29.851  27.613  56.193  1.00  0.00           H  
ATOM   3092  CE1 TYR A 199      27.953  28.585  56.519  1.00  0.00           C  
ATOM   3093  HE1 TYR A 199      28.199  29.447  55.918  1.00  0.00           H  
ATOM   3094  CZ  TYR A 199      26.685  28.486  57.130  1.00  0.00           C  
ATOM   3095  OH  TYR A 199      25.736  29.435  56.919  1.00  0.00           O  
ATOM   3096  HH  TYR A 199      24.851  29.031  56.977  1.00  0.00           H  
ATOM   3097  CE2 TYR A 199      26.380  27.362  57.921  1.00  0.00           C  
ATOM   3098  HE2 TYR A 199      25.409  27.275  58.377  1.00  0.00           H  
ATOM   3099  CD2 TYR A 199      27.328  26.342  58.103  1.00  0.00           C  
ATOM   3100  HD2 TYR A 199      27.086  25.493  58.727  1.00  0.00           H  
ATOM   3101  C   TYR A 199      30.499  23.137  56.680  1.00  0.00           C  
ATOM   3102  O   TYR A 199      31.048  22.712  57.705  1.00  0.00           O  
ATOM   3103  N   PRO A 200      30.975  22.843  55.453  1.00  0.00           N  
ATOM   3104  CD  PRO A 200      30.323  23.132  54.179  1.00  0.00           C  
ATOM   3105  HD2 PRO A 200      30.245  24.207  54.010  1.00  0.00           H  
ATOM   3106  HD3 PRO A 200      29.331  22.676  54.167  1.00  0.00           H  
ATOM   3107  CG  PRO A 200      31.187  22.496  53.090  1.00  0.00           C  
ATOM   3108  HG2 PRO A 200      31.889  23.235  52.699  1.00  0.00           H  
ATOM   3109  HG3 PRO A 200      30.575  22.081  52.289  1.00  0.00           H  
ATOM   3110  CB  PRO A 200      31.949  21.402  53.835  1.00  0.00           C  
ATOM   3111  HB2 PRO A 200      32.895  21.164  53.346  1.00  0.00           H  
ATOM   3112  HB3 PRO A 200      31.325  20.510  53.911  1.00  0.00           H  
ATOM   3113  CA  PRO A 200      32.153  22.004  55.227  1.00  0.00           C  
ATOM   3114  HA  PRO A 200      32.167  21.196  55.954  1.00  0.00           H  
ATOM   3115  C   PRO A 200      33.487  22.767  55.316  1.00  0.00           C  
ATOM   3116  O   PRO A 200      33.555  23.972  55.049  1.00  0.00           O  
ATOM   3117  N   ASP A 201      34.566  22.047  55.632  1.00  0.00           N  
ATOM   3118  H   ASP A 201      34.422  21.073  55.895  1.00  0.00           H  
ATOM   3119  CA  ASP A 201      35.961  22.481  55.452  1.00  0.00           C  
ATOM   3120  HA  ASP A 201      36.020  23.065  54.531  1.00  0.00           H  
ATOM   3121  CB  ASP A 201      36.443  23.396  56.595  1.00  0.00           C  
ATOM   3122  HB2 ASP A 201      37.532  23.448  56.590  1.00  0.00           H  
ATOM   3123  HB3 ASP A 201      36.079  24.404  56.393  1.00  0.00           H  
ATOM   3124  CG  ASP A 201      35.986  22.989  57.994  1.00  0.00           C  
ATOM   3125  OD1 ASP A 201      35.108  23.692  58.550  1.00  0.00           O  
ATOM   3126  OD2 ASP A 201      36.564  22.052  58.593  1.00  0.00           O  
ATOM   3127  C   ASP A 201      36.922  21.290  55.270  1.00  0.00           C  
ATOM   3128  O   ASP A 201      36.661  20.165  55.715  1.00  0.00           O  
ATOM   3129  N   VAL A 202      38.065  21.550  54.628  1.00  0.00           N  
ATOM   3130  H   VAL A 202      38.265  22.520  54.396  1.00  0.00           H  
ATOM   3131  CA  VAL A 202      39.153  20.579  54.433  1.00  0.00           C  
ATOM   3132  HA  VAL A 202      38.779  19.590  54.691  1.00  0.00           H  
ATOM   3133  CB  VAL A 202      39.585  20.512  52.952  1.00  0.00           C  
ATOM   3134  HB  VAL A 202      38.695  20.302  52.356  1.00  0.00           H  
ATOM   3135  CG1 VAL A 202      40.212  21.807  52.420  1.00  0.00           C  
ATOM   3136 HG11 VAL A 202      39.544  22.648  52.597  1.00  0.00           H  
ATOM   3137 HG12 VAL A 202      41.164  22.001  52.914  1.00  0.00           H  
ATOM   3138 HG13 VAL A 202      40.381  21.714  51.348  1.00  0.00           H  
ATOM   3139  CG2 VAL A 202      40.586  19.379  52.699  1.00  0.00           C  
ATOM   3140 HG21 VAL A 202      40.796  19.314  51.632  1.00  0.00           H  
ATOM   3141 HG22 VAL A 202      41.523  19.564  53.226  1.00  0.00           H  
ATOM   3142 HG23 VAL A 202      40.168  18.430  53.037  1.00  0.00           H  
ATOM   3143  C   VAL A 202      40.318  20.884  55.375  1.00  0.00           C  
ATOM   3144  O   VAL A 202      40.702  22.041  55.535  1.00  0.00           O  
ATOM   3145  N   THR A 203      40.911  19.856  55.978  1.00  0.00           N  
ATOM   3146  H   THR A 203      40.537  18.923  55.827  1.00  0.00           H  
ATOM   3147  CA  THR A 203      42.092  19.997  56.839  1.00  0.00           C  
ATOM   3148  HA  THR A 203      42.485  21.006  56.739  1.00  0.00           H  
ATOM   3149  CB  THR A 203      41.746  19.799  58.319  1.00  0.00           C  
ATOM   3150  HB  THR A 203      41.305  18.814  58.471  1.00  0.00           H  
ATOM   3151  CG2 THR A 203      42.970  19.947  59.220  1.00  0.00           C  
ATOM   3152 HG21 THR A 203      42.641  20.007  60.253  1.00  0.00           H  
ATOM   3153 HG22 THR A 203      43.626  19.085  59.113  1.00  0.00           H  
ATOM   3154 HG23 THR A 203      43.517  20.855  58.974  1.00  0.00           H  
ATOM   3155  OG1 THR A 203      40.836  20.788  58.742  1.00  0.00           O  
ATOM   3156  HG1 THR A 203      39.961  20.567  58.355  1.00  0.00           H  
ATOM   3157  C   THR A 203      43.196  19.041  56.419  1.00  0.00           C  
ATOM   3158  O   THR A 203      42.974  17.835  56.332  1.00  0.00           O  
ATOM   3159  N   PHE A 204      44.396  19.570  56.196  1.00  0.00           N  
ATOM   3160  H   PHE A 204      44.514  20.568  56.348  1.00  0.00           H  
ATOM   3161  CA  PHE A 204      45.603  18.772  55.980  1.00  0.00           C  
ATOM   3162  HA  PHE A 204      45.324  17.770  55.654  1.00  0.00           H  
ATOM   3163  CB  PHE A 204      46.453  19.399  54.867  1.00  0.00           C  
ATOM   3164  HB2 PHE A 204      46.715  20.421  55.146  1.00  0.00           H  
ATOM   3165  HB3 PHE A 204      47.381  18.832  54.787  1.00  0.00           H  
ATOM   3166  CG  PHE A 204      45.775  19.415  53.505  1.00  0.00           C  
ATOM   3167  CD1 PHE A 204      44.864  20.438  53.172  1.00  0.00           C  
ATOM   3168  HD1 PHE A 204      44.656  21.228  53.879  1.00  0.00           H  
ATOM   3169  CE1 PHE A 204      44.210  20.428  51.926  1.00  0.00           C  
ATOM   3170  HE1 PHE A 204      43.505  21.210  51.681  1.00  0.00           H  
ATOM   3171  CZ  PHE A 204      44.477  19.405  50.999  1.00  0.00           C  
ATOM   3172  HZ  PHE A 204      43.976  19.395  50.041  1.00  0.00           H  
ATOM   3173  CE2 PHE A 204      45.396  18.391  51.321  1.00  0.00           C  
ATOM   3174  HE2 PHE A 204      45.598  17.603  50.608  1.00  0.00           H  
ATOM   3175  CD2 PHE A 204      46.036  18.390  52.575  1.00  0.00           C  
ATOM   3176  HD2 PHE A 204      46.720  17.592  52.828  1.00  0.00           H  
ATOM   3177  C   PHE A 204      46.368  18.645  57.302  1.00  0.00           C  
ATOM   3178  O   PHE A 204      46.599  19.651  57.974  1.00  0.00           O  
ATOM   3179  N   THR A 205      46.765  17.427  57.680  1.00  0.00           N  
ATOM   3180  H   THR A 205      46.527  16.636  57.086  1.00  0.00           H  
ATOM   3181  CA  THR A 205      47.487  17.146  58.936  1.00  0.00           C  
ATOM   3182  HA  THR A 205      47.634  18.071  59.493  1.00  0.00           H  
ATOM   3183  CB  THR A 205      46.695  16.191  59.855  1.00  0.00           C  
ATOM   3184  HB  THR A 205      47.295  16.005  60.747  1.00  0.00           H  
ATOM   3185  CG2 THR A 205      45.354  16.774  60.296  1.00  0.00           C  
ATOM   3186 HG21 THR A 205      44.686  16.873  59.440  1.00  0.00           H  
ATOM   3187 HG22 THR A 205      44.894  16.113  61.031  1.00  0.00           H  
ATOM   3188 HG23 THR A 205      45.507  17.752  60.753  1.00  0.00           H  
ATOM   3189  OG1 THR A 205      46.430  14.952  59.229  1.00  0.00           O  
ATOM   3190  HG1 THR A 205      47.258  14.694  58.797  1.00  0.00           H  
ATOM   3191  C   THR A 205      48.870  16.576  58.630  1.00  0.00           C  
ATOM   3192  O   THR A 205      48.976  15.426  58.216  1.00  0.00           O  
ATOM   3193  N   LEU A 206      49.934  17.360  58.818  1.00  0.00           N  
ATOM   3194  H   LEU A 206      49.781  18.292  59.194  1.00  0.00           H  
ATOM   3195  CA  LEU A 206      51.326  16.914  58.674  1.00  0.00           C  
ATOM   3196  HA  LEU A 206      51.399  16.247  57.814  1.00  0.00           H  
ATOM   3197  CB  LEU A 206      52.203  18.156  58.410  1.00  0.00           C  
ATOM   3198  HB2 LEU A 206      51.881  18.621  57.478  1.00  0.00           H  
ATOM   3199  HB3 LEU A 206      52.022  18.870  59.214  1.00  0.00           H  
ATOM   3200  CG  LEU A 206      53.721  17.898  58.342  1.00  0.00           C  
ATOM   3201  HG  LEU A 206      54.048  17.395  59.251  1.00  0.00           H  
ATOM   3202  CD1 LEU A 206      54.109  17.042  57.137  1.00  0.00           C  
ATOM   3203 HD11 LEU A 206      55.190  16.914  57.113  1.00  0.00           H  
ATOM   3204 HD12 LEU A 206      53.651  16.058  57.213  1.00  0.00           H  
ATOM   3205 HD13 LEU A 206      53.784  17.521  56.214  1.00  0.00           H  
ATOM   3206  CD2 LEU A 206      54.471  19.227  58.242  1.00  0.00           C  
ATOM   3207 HD21 LEU A 206      54.248  19.841  59.115  1.00  0.00           H  
ATOM   3208 HD22 LEU A 206      55.545  19.044  58.213  1.00  0.00           H  
ATOM   3209 HD23 LEU A 206      54.172  19.760  57.340  1.00  0.00           H  
ATOM   3210  C   LEU A 206      51.780  16.136  59.921  1.00  0.00           C  
ATOM   3211  O   LEU A 206      51.617  16.622  61.039  1.00  0.00           O  
ATOM   3212  N   LEU A 207      52.389  14.962  59.738  1.00  0.00           N  
ATOM   3213  H   LEU A 207      52.479  14.611  58.789  1.00  0.00           H  
ATOM   3214  CA  LEU A 207      52.992  14.156  60.806  1.00  0.00           C  
ATOM   3215  HA  LEU A 207      52.709  14.567  61.777  1.00  0.00           H  
ATOM   3216  CB  LEU A 207      52.458  12.710  60.742  1.00  0.00           C  
ATOM   3217  HB2 LEU A 207      52.684  12.280  59.766  1.00  0.00           H  
ATOM   3218  HB3 LEU A 207      53.000  12.139  61.495  1.00  0.00           H  
ATOM   3219  CG  LEU A 207      50.948  12.563  61.020  1.00  0.00           C  
ATOM   3220  HG  LEU A 207      50.615  13.374  61.668  1.00  0.00           H  
ATOM   3221  CD1 LEU A 207      50.117  12.568  59.735  1.00  0.00           C  
ATOM   3222 HD11 LEU A 207      50.373  11.708  59.116  1.00  0.00           H  
ATOM   3223 HD12 LEU A 207      49.057  12.532  59.986  1.00  0.00           H  
ATOM   3224 HD13 LEU A 207      50.307  13.476  59.171  1.00  0.00           H  
ATOM   3225  CD2 LEU A 207      50.651  11.231  61.714  1.00  0.00           C  
ATOM   3226 HD21 LEU A 207      49.582  11.160  61.910  1.00  0.00           H  
ATOM   3227 HD22 LEU A 207      50.959  10.398  61.080  1.00  0.00           H  
ATOM   3228 HD23 LEU A 207      51.189  11.177  62.659  1.00  0.00           H  
ATOM   3229  C   LEU A 207      54.527  14.225  60.703  1.00  0.00           C  
ATOM   3230  O   LEU A 207      55.091  13.933  59.644  1.00  0.00           O  
ATOM   3231  N   LEU A 208      55.206  14.628  61.786  1.00  0.00           N  
ATOM   3232  H   LEU A 208      54.680  14.827  62.632  1.00  0.00           H  
ATOM   3233  CA  LEU A 208      56.590  15.126  61.731  1.00  0.00           C  
ATOM   3234  HA  LEU A 208      57.087  14.694  60.861  1.00  0.00           H  
ATOM   3235  CB  LEU A 208      56.507  16.659  61.548  1.00  0.00           C  
ATOM   3236  HB2 LEU A 208      55.793  16.888  60.757  1.00  0.00           H  
ATOM   3237  HB3 LEU A 208      56.108  17.083  62.472  1.00  0.00           H  
ATOM   3238  CG  LEU A 208      57.834  17.367  61.217  1.00  0.00           C  
ATOM   3239  HG  LEU A 208      58.622  17.019  61.884  1.00  0.00           H  
ATOM   3240  CD1 LEU A 208      58.243  17.106  59.767  1.00  0.00           C  
ATOM   3241 HD11 LEU A 208      57.447  17.416  59.090  1.00  0.00           H  
ATOM   3242 HD12 LEU A 208      59.142  17.673  59.534  1.00  0.00           H  
ATOM   3243 HD13 LEU A 208      58.449  16.049  59.621  1.00  0.00           H  
ATOM   3244  CD2 LEU A 208      57.680  18.877  61.399  1.00  0.00           C  
ATOM   3245 HD21 LEU A 208      57.418  19.096  62.435  1.00  0.00           H  
ATOM   3246 HD22 LEU A 208      58.624  19.374  61.174  1.00  0.00           H  
ATOM   3247 HD23 LEU A 208      56.900  19.259  60.741  1.00  0.00           H  
ATOM   3248  C   LEU A 208      57.423  14.766  62.977  1.00  0.00           C  
ATOM   3249  O   LEU A 208      56.975  14.973  64.111  1.00  0.00           O  
ATOM   3250  N   ARG A 209      58.675  14.329  62.775  1.00  0.00           N  
ATOM   3251  H   ARG A 209      58.983  14.207  61.813  1.00  0.00           H  
ATOM   3252  CA  ARG A 209      59.711  14.225  63.828  1.00  0.00           C  
ATOM   3253  HA  ARG A 209      59.504  14.993  64.575  1.00  0.00           H  
ATOM   3254  CB  ARG A 209      59.631  12.869  64.563  1.00  0.00           C  
ATOM   3255  HB2 ARG A 209      60.232  12.930  65.470  1.00  0.00           H  
ATOM   3256  HB3 ARG A 209      58.598  12.706  64.874  1.00  0.00           H  
ATOM   3257  CG  ARG A 209      60.091  11.652  63.744  1.00  0.00           C  
ATOM   3258  HG2 ARG A 209      59.445  11.564  62.871  1.00  0.00           H  
ATOM   3259  HG3 ARG A 209      61.116  11.789  63.399  1.00  0.00           H  
ATOM   3260  CD  ARG A 209      60.001  10.352  64.561  1.00  0.00           C  
ATOM   3261  HD2 ARG A 209      59.058  10.331  65.110  1.00  0.00           H  
ATOM   3262  HD3 ARG A 209      60.004   9.515  63.861  1.00  0.00           H  
ATOM   3263  NE  ARG A 209      61.137  10.189  65.495  1.00  0.00           N  
ATOM   3264  HE  ARG A 209      61.743  10.989  65.644  1.00  0.00           H  
ATOM   3265  CZ  ARG A 209      61.516   9.055  66.067  1.00  0.00           C  
ATOM   3266  NH1 ARG A 209      60.762   7.994  66.082  1.00  0.00           N  
ATOM   3267 HH11 ARG A 209      61.060   7.147  66.546  1.00  0.00           H  
ATOM   3268 HH12 ARG A 209      59.851   8.026  65.641  1.00  0.00           H  
ATOM   3269  NH2 ARG A 209      62.669   8.953  66.659  1.00  0.00           N  
ATOM   3270 HH21 ARG A 209      62.980   8.027  66.929  1.00  0.00           H  
ATOM   3271 HH22 ARG A 209      63.349   9.704  66.591  1.00  0.00           H  
ATOM   3272  C   ARG A 209      61.112  14.559  63.297  1.00  0.00           C  
ATOM   3273  O   ARG A 209      61.283  14.837  62.109  1.00  0.00           O  
ATOM   3274  N   ARG A 210      62.114  14.579  64.179  1.00  0.00           N  
ATOM   3275  H   ARG A 210      61.928  14.222  65.109  1.00  0.00           H  
ATOM   3276  CA  ARG A 210      63.505  14.963  63.865  1.00  0.00           C  
ATOM   3277  HA  ARG A 210      63.487  15.869  63.256  1.00  0.00           H  
ATOM   3278  CB  ARG A 210      64.278  15.288  65.162  1.00  0.00           C  
ATOM   3279  HB2 ARG A 210      64.592  14.359  65.640  1.00  0.00           H  
ATOM   3280  HB3 ARG A 210      65.174  15.853  64.899  1.00  0.00           H  
ATOM   3281  CG  ARG A 210      63.444  16.100  66.173  1.00  0.00           C  
ATOM   3282  HG2 ARG A 210      62.994  16.958  65.673  1.00  0.00           H  
ATOM   3283  HG3 ARG A 210      62.644  15.468  66.561  1.00  0.00           H  
ATOM   3284  CD  ARG A 210      64.270  16.587  67.366  1.00  0.00           C  
ATOM   3285  HD2 ARG A 210      64.835  15.743  67.768  1.00  0.00           H  
ATOM   3286  HD3 ARG A 210      64.984  17.346  67.041  1.00  0.00           H  
ATOM   3287  NE  ARG A 210      63.397  17.111  68.433  1.00  0.00           N  
ATOM   3288  HE  ARG A 210      63.074  16.438  69.125  1.00  0.00           H  
ATOM   3289  CZ  ARG A 210      63.022  18.358  68.646  1.00  0.00           C  
ATOM   3290  NH1 ARG A 210      63.326  19.345  67.856  1.00  0.00           N  
ATOM   3291 HH11 ARG A 210      63.094  20.279  68.146  1.00  0.00           H  
ATOM   3292 HH12 ARG A 210      63.859  19.183  67.003  1.00  0.00           H  
ATOM   3293  NH2 ARG A 210      62.284  18.642  69.675  1.00  0.00           N  
ATOM   3294 HH21 ARG A 210      61.923  17.899  70.266  1.00  0.00           H  
ATOM   3295 HH22 ARG A 210      62.042  19.616  69.854  1.00  0.00           H  
ATOM   3296  C   ARG A 210      64.194  13.861  63.048  1.00  0.00           C  
ATOM   3297  O   ARG A 210      63.880  12.682  63.218  1.00  0.00           O  
ATOM   3298  N   ARG A 211      65.127  14.215  62.158  1.00  0.00           N  
ATOM   3299  H   ARG A 211      65.348  15.202  62.062  1.00  0.00           H  
ATOM   3300  CA  ARG A 211      65.853  13.243  61.305  1.00  0.00           C  
ATOM   3301  HA  ARG A 211      65.133  12.505  60.946  1.00  0.00           H  
ATOM   3302  CB  ARG A 211      66.449  13.971  60.087  1.00  0.00           C  
ATOM   3303  HB2 ARG A 211      65.890  14.887  59.915  1.00  0.00           H  
ATOM   3304  HB3 ARG A 211      67.485  14.247  60.293  1.00  0.00           H  
ATOM   3305  CG  ARG A 211      66.381  13.140  58.794  1.00  0.00           C  
ATOM   3306  HG2 ARG A 211      67.020  12.261  58.881  1.00  0.00           H  
ATOM   3307  HG3 ARG A 211      65.353  12.820  58.629  1.00  0.00           H  
ATOM   3308  CD  ARG A 211      66.829  13.990  57.597  1.00  0.00           C  
ATOM   3309  HD2 ARG A 211      66.296  14.940  57.613  1.00  0.00           H  
ATOM   3310  HD3 ARG A 211      67.894  14.204  57.707  1.00  0.00           H  
ATOM   3311  NE  ARG A 211      66.610  13.310  56.308  1.00  0.00           N  
ATOM   3312  HE  ARG A 211      67.300  12.608  56.061  1.00  0.00           H  
ATOM   3313  CZ  ARG A 211      65.707  13.590  55.384  1.00  0.00           C  
ATOM   3314  NH1 ARG A 211      64.800  14.511  55.508  1.00  0.00           N  
ATOM   3315 HH11 ARG A 211      64.156  14.665  54.738  1.00  0.00           H  
ATOM   3316 HH12 ARG A 211      64.665  14.975  56.401  1.00  0.00           H  
ATOM   3317  NH2 ARG A 211      65.681  12.930  54.268  1.00  0.00           N  
ATOM   3318 HH21 ARG A 211      66.318  12.165  54.107  1.00  0.00           H  
ATOM   3319 HH22 ARG A 211      64.948  13.119  53.594  1.00  0.00           H  
ATOM   3320  C   ARG A 211      66.929  12.438  62.053  1.00  0.00           C  
ATOM   3321  O   ARG A 211      67.314  11.371  61.581  1.00  0.00           O  
ATOM   3322  N   ALA A 212      67.384  12.934  63.208  1.00  0.00           N  
ATOM   3323  H   ALA A 212      67.090  13.869  63.445  1.00  0.00           H  
ATOM   3324  CA  ALA A 212      68.361  12.297  64.102  1.00  0.00           C  
ATOM   3325  HA  ALA A 212      69.310  12.219  63.569  1.00  0.00           H  
ATOM   3326  CB  ALA A 212      68.572  13.222  65.311  1.00  0.00           C  
ATOM   3327  HB1 ALA A 212      68.906  14.205  64.977  1.00  0.00           H  
ATOM   3328  HB2 ALA A 212      67.643  13.324  65.873  1.00  0.00           H  
ATOM   3329  HB3 ALA A 212      69.334  12.803  65.967  1.00  0.00           H  
ATOM   3330  C   ALA A 212      67.987  10.870  64.534  1.00  0.00           C  
ATOM   3331  O   ALA A 212      66.800  10.569  64.803  1.00  0.00           O  
ATOM   3332  OXT ALA A 212      68.907  10.026  64.625  1.00  0.00           O  
TER    3333      ALA   212 
ATOM   3333  C1  0YA A 213      28.268  18.692  44.989  1.00  0.00           C  
ATOM   3334  H1  0YA A 213      27.585  19.407  44.530  1.00  0.00           H  
ATOM   3335  C2  0YA A 213      27.579  18.088  46.259  1.00  0.00           C  
ATOM   3336  H2  0YA A 213      26.568  17.834  45.934  1.00  0.00           H  
ATOM   3337  C3  0YA A 213      28.218  16.764  46.763  1.00  0.00           C  
ATOM   3338  H3  0YA A 213      29.146  17.000  47.285  1.00  0.00           H  
ATOM   3339  C4  0YA A 213      28.538  15.763  45.624  1.00  0.00           C  
ATOM   3340  H4  0YA A 213      27.600  15.367  45.234  1.00  0.00           H  
ATOM   3341  C5  0YA A 213      29.308  16.426  44.468  1.00  0.00           C  
ATOM   3342  H5  0YA A 213      30.284  16.747  44.836  1.00  0.00           H  
ATOM   3343  C6  0YA A 213      29.524  15.484  43.265  1.00  0.00           C  
ATOM   3344  H62 0YA A 213      30.021  14.566  43.579  1.00  0.00           H  
ATOM   3345  H61 0YA A 213      30.159  15.974  42.527  1.00  0.00           H  
ATOM   3346  O6  0YA A 213      28.261  15.152  42.635  1.00  0.00           O  
ATOM   3347  H6O 0YA A 213      27.864  15.992  42.319  1.00  0.00           H  
ATOM   3348  O5  0YA A 213      28.549  17.630  44.011  1.00  0.00           O  
ATOM   3349  O4  0YA A 213      29.318  14.655  46.160  1.00  0.00           O  
ATOM   3350  H4O 0YA A 213      28.688  14.136  46.699  1.00  0.00           H  
ATOM   3351  O3  0YA A 213      27.306  16.115  47.706  1.00  0.00           O  
ATOM   3352  H3O 0YA A 213      27.448  16.493  48.601  1.00  0.00           H  
ATOM   3353  N2  0YA A 213      27.470  19.065  47.370  1.00  0.00           N  
ATOM   3354  H2N 0YA A 213      28.349  19.383  47.762  1.00  0.00           H  
ATOM   3355  C2N 0YA A 213      26.324  19.503  47.910  1.00  0.00           C  
ATOM   3356  CME 0YA A 213      26.456  20.415  49.148  1.00  0.00           C  
ATOM   3357  H3M 0YA A 213      26.988  19.888  49.941  1.00  0.00           H  
ATOM   3358  H2M 0YA A 213      26.999  21.322  48.891  1.00  0.00           H  
ATOM   3359  H1M 0YA A 213      25.468  20.693  49.515  1.00  0.00           H  
ATOM   3360  O2N 0YA A 213      25.216  19.175  47.469  1.00  0.00           O  
TER    3361      0YA   213 
ATOM   3361  C1  0YA A 214      25.954  39.921  26.248  1.00  0.00           C  
ATOM   3362  H1  0YA A 214      25.882  41.009  26.258  1.00  0.00           H  
ATOM   3363  C2  0YA A 214      24.583  39.333  25.792  1.00  0.00           C  
ATOM   3364  H2  0YA A 214      24.370  39.814  24.840  1.00  0.00           H  
ATOM   3365  C3  0YA A 214      24.662  37.810  25.530  1.00  0.00           C  
ATOM   3366  H3  0YA A 214      24.879  37.294  26.467  1.00  0.00           H  
ATOM   3367  C4  0YA A 214      25.779  37.488  24.507  1.00  0.00           C  
ATOM   3368  H4  0YA A 214      25.524  37.924  23.540  1.00  0.00           H  
ATOM   3369  C5  0YA A 214      27.137  38.051  24.988  1.00  0.00           C  
ATOM   3370  H5  0YA A 214      27.385  37.539  25.917  1.00  0.00           H  
ATOM   3371  C6  0YA A 214      28.314  37.779  24.023  1.00  0.00           C  
ATOM   3372  H62 0YA A 214      28.590  36.725  24.061  1.00  0.00           H  
ATOM   3373  H61 0YA A 214      29.179  38.359  24.340  1.00  0.00           H  
ATOM   3374  O6  0YA A 214      28.002  38.124  22.655  1.00  0.00           O  
ATOM   3375  H6O 0YA A 214      27.615  37.337  22.213  1.00  0.00           H  
ATOM   3376  O5  0YA A 214      27.024  39.524  25.310  1.00  0.00           O  
ATOM   3377  O4  0YA A 214      25.902  36.049  24.356  1.00  0.00           O  
ATOM   3378  H4O 0YA A 214      25.125  35.762  23.820  1.00  0.00           H  
ATOM   3379  O3  0YA A 214      23.382  37.333  25.035  1.00  0.00           O  
ATOM   3380  H3O 0YA A 214      22.826  37.075  25.791  1.00  0.00           H  
ATOM   3381  N2  0YA A 214      23.483  39.678  26.721  1.00  0.00           N  
ATOM   3382  H2N 0YA A 214      23.622  39.435  27.694  1.00  0.00           H  
ATOM   3383  C2N 0YA A 214      22.322  40.247  26.373  1.00  0.00           C  
ATOM   3384  CME 0YA A 214      21.349  40.536  27.528  1.00  0.00           C  
ATOM   3385  H3M 0YA A 214      21.889  40.750  28.452  1.00  0.00           H  
ATOM   3386  H2M 0YA A 214      20.731  41.399  27.280  1.00  0.00           H  
ATOM   3387  H1M 0YA A 214      20.711  39.666  27.678  1.00  0.00           H  
ATOM   3388  O2N 0YA A 214      22.026  40.520  25.205  1.00  0.00           O  
TER    3389      0YA   214 
ATOM   3389  N   ALA B   1      63.263  61.976  14.634  1.00  0.00           N  
ATOM   3390  H1  ALA B   1      63.598  61.383  13.882  1.00  0.00           H  
ATOM   3391  H2  ALA B   1      63.947  62.706  14.796  1.00  0.00           H  
ATOM   3392  H3  ALA B   1      63.182  61.411  15.470  1.00  0.00           H  
ATOM   3393  CA  ALA B   1      61.956  62.556  14.277  1.00  0.00           C  
ATOM   3394  HA  ALA B   1      62.101  63.187  13.401  1.00  0.00           H  
ATOM   3395  CB  ALA B   1      60.954  61.452  13.907  1.00  0.00           C  
ATOM   3396  HB1 ALA B   1      59.993  61.891  13.642  1.00  0.00           H  
ATOM   3397  HB2 ALA B   1      61.319  60.900  13.042  1.00  0.00           H  
ATOM   3398  HB3 ALA B   1      60.819  60.770  14.746  1.00  0.00           H  
ATOM   3399  C   ALA B   1      61.411  63.452  15.396  1.00  0.00           C  
ATOM   3400  O   ALA B   1      61.899  63.430  16.530  1.00  0.00           O  
ATOM   3401  N   GLU B   2      60.378  64.241  15.092  1.00  0.00           N  
ATOM   3402  H   GLU B   2      60.013  64.220  14.147  1.00  0.00           H  
ATOM   3403  CA  GLU B   2      59.641  65.051  16.071  1.00  0.00           C  
ATOM   3404  HA  GLU B   2      60.368  65.498  16.750  1.00  0.00           H  
ATOM   3405  CB  GLU B   2      58.946  66.205  15.326  1.00  0.00           C  
ATOM   3406  HB2 GLU B   2      59.697  66.689  14.702  1.00  0.00           H  
ATOM   3407  HB3 GLU B   2      58.189  65.802  14.659  1.00  0.00           H  
ATOM   3408  CG  GLU B   2      58.317  67.293  16.210  1.00  0.00           C  
ATOM   3409  HG2 GLU B   2      59.063  67.656  16.915  1.00  0.00           H  
ATOM   3410  HG3 GLU B   2      58.039  68.132  15.569  1.00  0.00           H  
ATOM   3411  CD  GLU B   2      57.063  66.819  16.944  1.00  0.00           C  
ATOM   3412  OE1 GLU B   2      56.962  66.998  18.182  1.00  0.00           O  
ATOM   3413  OE2 GLU B   2      56.164  66.250  16.285  1.00  0.00           O  
ATOM   3414  C   GLU B   2      58.681  64.177  16.909  1.00  0.00           C  
ATOM   3415  O   GLU B   2      58.038  63.260  16.385  1.00  0.00           O  
ATOM   3416  N   GLY B   3      58.596  64.446  18.216  1.00  0.00           N  
ATOM   3417  H   GLY B   3      59.109  65.255  18.563  1.00  0.00           H  
ATOM   3418  CA  GLY B   3      57.990  63.565  19.219  1.00  0.00           C  
ATOM   3419  HA2 GLY B   3      58.505  62.604  19.192  1.00  0.00           H  
ATOM   3420  HA3 GLY B   3      58.167  64.004  20.199  1.00  0.00           H  
ATOM   3421  C   GLY B   3      56.482  63.293  19.118  1.00  0.00           C  
ATOM   3422  O   GLY B   3      56.040  62.254  19.620  1.00  0.00           O  
ATOM   3423  N   ARG B   4      55.666  64.145  18.477  1.00  0.00           N  
ATOM   3424  H   ARG B   4      56.058  64.991  18.065  1.00  0.00           H  
ATOM   3425  CA  ARG B   4      54.205  63.907  18.378  1.00  0.00           C  
ATOM   3426  HA  ARG B   4      53.811  63.734  19.379  1.00  0.00           H  
ATOM   3427  CB  ARG B   4      53.482  65.124  17.783  1.00  0.00           C  
ATOM   3428  HB2 ARG B   4      53.916  65.330  16.808  1.00  0.00           H  
ATOM   3429  HB3 ARG B   4      52.432  64.884  17.617  1.00  0.00           H  
ATOM   3430  CG  ARG B   4      53.546  66.370  18.685  1.00  0.00           C  
ATOM   3431  HG2 ARG B   4      52.908  66.223  19.556  1.00  0.00           H  
ATOM   3432  HG3 ARG B   4      54.562  66.519  19.031  1.00  0.00           H  
ATOM   3433  CD  ARG B   4      53.109  67.644  17.961  1.00  0.00           C  
ATOM   3434  HD2 ARG B   4      52.068  67.545  17.646  1.00  0.00           H  
ATOM   3435  HD3 ARG B   4      53.197  68.480  18.653  1.00  0.00           H  
ATOM   3436  NE  ARG B   4      53.969  67.886  16.797  1.00  0.00           N  
ATOM   3437  HE  ARG B   4      54.728  67.224  16.660  1.00  0.00           H  
ATOM   3438  CZ  ARG B   4      53.817  68.773  15.843  1.00  0.00           C  
ATOM   3439  NH1 ARG B   4      52.949  69.738  15.902  1.00  0.00           N  
ATOM   3440 HH11 ARG B   4      52.928  70.403  15.145  1.00  0.00           H  
ATOM   3441 HH12 ARG B   4      52.381  69.852  16.733  1.00  0.00           H  
ATOM   3442  NH2 ARG B   4      54.567  68.699  14.785  1.00  0.00           N  
ATOM   3443 HH21 ARG B   4      54.469  69.414  14.072  1.00  0.00           H  
ATOM   3444 HH22 ARG B   4      55.249  67.965  14.696  1.00  0.00           H  
ATOM   3445  C   ARG B   4      53.877  62.652  17.568  1.00  0.00           C  
ATOM   3446  O   ARG B   4      52.941  61.934  17.926  1.00  0.00           O  
ATOM   3447  N   LEU B   5      54.681  62.334  16.550  1.00  0.00           N  
ATOM   3448  H   LEU B   5      55.425  62.978  16.320  1.00  0.00           H  
ATOM   3449  CA  LEU B   5      54.548  61.102  15.764  1.00  0.00           C  
ATOM   3450  HA  LEU B   5      53.516  61.036  15.414  1.00  0.00           H  
ATOM   3451  CB  LEU B   5      55.477  61.197  14.539  1.00  0.00           C  
ATOM   3452  HB2 LEU B   5      55.216  62.097  13.979  1.00  0.00           H  
ATOM   3453  HB3 LEU B   5      56.503  61.304  14.895  1.00  0.00           H  
ATOM   3454  CG  LEU B   5      55.430  59.996  13.573  1.00  0.00           C  
ATOM   3455  HG  LEU B   5      55.721  59.086  14.099  1.00  0.00           H  
ATOM   3456  CD1 LEU B   5      54.042  59.792  12.960  1.00  0.00           C  
ATOM   3457 HD11 LEU B   5      53.328  59.512  13.734  1.00  0.00           H  
ATOM   3458 HD12 LEU B   5      53.710  60.709  12.473  1.00  0.00           H  
ATOM   3459 HD13 LEU B   5      54.076  58.991  12.221  1.00  0.00           H  
ATOM   3460  CD2 LEU B   5      56.423  60.229  12.435  1.00  0.00           C  
ATOM   3461 HD21 LEU B   5      56.384  59.402  11.729  1.00  0.00           H  
ATOM   3462 HD22 LEU B   5      56.182  61.153  11.907  1.00  0.00           H  
ATOM   3463 HD23 LEU B   5      57.434  60.301  12.836  1.00  0.00           H  
ATOM   3464  C   LEU B   5      54.833  59.845  16.604  1.00  0.00           C  
ATOM   3465  O   LEU B   5      54.160  58.833  16.431  1.00  0.00           O  
ATOM   3466  N   ALA B   6      55.769  59.918  17.559  1.00  0.00           N  
ATOM   3467  H   ALA B   6      56.269  60.785  17.682  1.00  0.00           H  
ATOM   3468  CA  ALA B   6      56.033  58.823  18.495  1.00  0.00           C  
ATOM   3469  HA  ALA B   6      56.161  57.904  17.923  1.00  0.00           H  
ATOM   3470  CB  ALA B   6      57.343  59.104  19.243  1.00  0.00           C  
ATOM   3471  HB1 ALA B   6      57.589  58.248  19.873  1.00  0.00           H  
ATOM   3472  HB2 ALA B   6      58.154  59.261  18.531  1.00  0.00           H  
ATOM   3473  HB3 ALA B   6      57.242  59.984  19.876  1.00  0.00           H  
ATOM   3474  C   ALA B   6      54.857  58.589  19.462  1.00  0.00           C  
ATOM   3475  O   ALA B   6      54.536  57.442  19.764  1.00  0.00           O  
ATOM   3476  N   LEU B   7      54.170  59.654  19.897  1.00  0.00           N  
ATOM   3477  H   LEU B   7      54.504  60.573  19.637  1.00  0.00           H  
ATOM   3478  CA  LEU B   7      52.941  59.560  20.697  1.00  0.00           C  
ATOM   3479  HA  LEU B   7      53.125  58.881  21.526  1.00  0.00           H  
ATOM   3480  CB  LEU B   7      52.649  60.958  21.282  1.00  0.00           C  
ATOM   3481  HB2 LEU B   7      53.552  61.287  21.800  1.00  0.00           H  
ATOM   3482  HB3 LEU B   7      52.483  61.655  20.464  1.00  0.00           H  
ATOM   3483  CG  LEU B   7      51.490  61.114  22.287  1.00  0.00           C  
ATOM   3484  HG  LEU B   7      51.618  62.086  22.758  1.00  0.00           H  
ATOM   3485  CD1 LEU B   7      50.101  61.112  21.651  1.00  0.00           C  
ATOM   3486 HD11 LEU B   7      49.832  60.118  21.304  1.00  0.00           H  
ATOM   3487 HD12 LEU B   7      49.371  61.433  22.391  1.00  0.00           H  
ATOM   3488 HD13 LEU B   7      50.070  61.810  20.818  1.00  0.00           H  
ATOM   3489  CD2 LEU B   7      51.525  60.074  23.402  1.00  0.00           C  
ATOM   3490 HD21 LEU B   7      50.754  60.309  24.133  1.00  0.00           H  
ATOM   3491 HD22 LEU B   7      51.340  59.076  23.005  1.00  0.00           H  
ATOM   3492 HD23 LEU B   7      52.497  60.105  23.891  1.00  0.00           H  
ATOM   3493  C   LEU B   7      51.783  58.950  19.887  1.00  0.00           C  
ATOM   3494  O   LEU B   7      51.087  58.058  20.374  1.00  0.00           O  
ATOM   3495  N   LYS B   8      51.636  59.352  18.618  1.00  0.00           N  
ATOM   3496  H   LYS B   8      52.232  60.107  18.295  1.00  0.00           H  
ATOM   3497  CA  LYS B   8      50.665  58.775  17.672  1.00  0.00           C  
ATOM   3498  HA  LYS B   8      49.669  58.861  18.112  1.00  0.00           H  
ATOM   3499  CB  LYS B   8      50.706  59.607  16.371  1.00  0.00           C  
ATOM   3500  HB2 LYS B   8      50.842  60.652  16.650  1.00  0.00           H  
ATOM   3501  HB3 LYS B   8      51.565  59.319  15.763  1.00  0.00           H  
ATOM   3502  CG  LYS B   8      49.427  59.556  15.519  1.00  0.00           C  
ATOM   3503  HG2 LYS B   8      48.561  59.693  16.169  1.00  0.00           H  
ATOM   3504  HG3 LYS B   8      49.455  60.393  14.820  1.00  0.00           H  
ATOM   3505  CD  LYS B   8      49.259  58.267  14.708  1.00  0.00           C  
ATOM   3506  HD2 LYS B   8      50.104  58.140  14.028  1.00  0.00           H  
ATOM   3507  HD3 LYS B   8      49.208  57.416  15.383  1.00  0.00           H  
ATOM   3508  CE  LYS B   8      47.956  58.329  13.911  1.00  0.00           C  
ATOM   3509  HE2 LYS B   8      47.140  58.535  14.608  1.00  0.00           H  
ATOM   3510  HE3 LYS B   8      47.998  59.143  13.182  1.00  0.00           H  
ATOM   3511  NZ  LYS B   8      47.695  57.045  13.229  1.00  0.00           N  
ATOM   3512  HZ1 LYS B   8      46.711  56.962  12.985  1.00  0.00           H  
ATOM   3513  HZ2 LYS B   8      48.250  56.937  12.387  1.00  0.00           H  
ATOM   3514  HZ3 LYS B   8      47.926  56.259  13.837  1.00  0.00           H  
ATOM   3515  C   LYS B   8      50.924  57.276  17.458  1.00  0.00           C  
ATOM   3516  O   LYS B   8      50.011  56.469  17.616  1.00  0.00           O  
ATOM   3517  N   LEU B   9      52.178  56.890  17.199  1.00  0.00           N  
ATOM   3518  H   LEU B   9      52.873  57.615  17.061  1.00  0.00           H  
ATOM   3519  CA  LEU B   9      52.614  55.492  17.097  1.00  0.00           C  
ATOM   3520  HA  LEU B   9      52.038  55.010  16.306  1.00  0.00           H  
ATOM   3521  CB  LEU B   9      54.103  55.477  16.695  1.00  0.00           C  
ATOM   3522  HB2 LEU B   9      54.201  55.925  15.705  1.00  0.00           H  
ATOM   3523  HB3 LEU B   9      54.653  56.103  17.397  1.00  0.00           H  
ATOM   3524  CG  LEU B   9      54.774  54.089  16.684  1.00  0.00           C  
ATOM   3525  HG  LEU B   9      54.731  53.662  17.685  1.00  0.00           H  
ATOM   3526  CD1 LEU B   9      54.118  53.116  15.703  1.00  0.00           C  
ATOM   3527 HD11 LEU B   9      54.165  53.513  14.690  1.00  0.00           H  
ATOM   3528 HD12 LEU B   9      54.644  52.162  15.732  1.00  0.00           H  
ATOM   3529 HD13 LEU B   9      53.079  52.943  15.978  1.00  0.00           H  
ATOM   3530  CD2 LEU B   9      56.247  54.241  16.303  1.00  0.00           C  
ATOM   3531 HD21 LEU B   9      56.742  54.919  16.997  1.00  0.00           H  
ATOM   3532 HD22 LEU B   9      56.736  53.269  16.359  1.00  0.00           H  
ATOM   3533 HD23 LEU B   9      56.336  54.626  15.288  1.00  0.00           H  
ATOM   3534  C   LEU B   9      52.353  54.705  18.395  1.00  0.00           C  
ATOM   3535  O   LEU B   9      51.808  53.606  18.346  1.00  0.00           O  
ATOM   3536  N   PHE B  10      52.673  55.272  19.562  1.00  0.00           N  
ATOM   3537  H   PHE B  10      53.155  56.164  19.555  1.00  0.00           H  
ATOM   3538  CA  PHE B  10      52.388  54.654  20.861  1.00  0.00           C  
ATOM   3539  HA  PHE B  10      52.903  53.694  20.909  1.00  0.00           H  
ATOM   3540  CB  PHE B  10      52.948  55.546  21.980  1.00  0.00           C  
ATOM   3541  HB2 PHE B  10      54.036  55.541  21.914  1.00  0.00           H  
ATOM   3542  HB3 PHE B  10      52.623  56.570  21.811  1.00  0.00           H  
ATOM   3543  CG  PHE B  10      52.538  55.152  23.387  1.00  0.00           C  
ATOM   3544  CD1 PHE B  10      51.423  55.764  23.991  1.00  0.00           C  
ATOM   3545  HD1 PHE B  10      50.866  56.521  23.460  1.00  0.00           H  
ATOM   3546  CE1 PHE B  10      51.024  55.389  25.285  1.00  0.00           C  
ATOM   3547  HE1 PHE B  10      50.160  55.854  25.739  1.00  0.00           H  
ATOM   3548  CZ  PHE B  10      51.748  54.413  25.990  1.00  0.00           C  
ATOM   3549  HZ  PHE B  10      51.449  54.139  26.992  1.00  0.00           H  
ATOM   3550  CE2 PHE B  10      52.866  53.805  25.394  1.00  0.00           C  
ATOM   3551  HE2 PHE B  10      53.419  53.055  25.939  1.00  0.00           H  
ATOM   3552  CD2 PHE B  10      53.260  54.173  24.094  1.00  0.00           C  
ATOM   3553  HD2 PHE B  10      54.117  53.701  23.637  1.00  0.00           H  
ATOM   3554  C   PHE B  10      50.892  54.361  21.050  1.00  0.00           C  
ATOM   3555  O   PHE B  10      50.544  53.277  21.515  1.00  0.00           O  
ATOM   3556  N   ARG B  11      49.993  55.266  20.642  1.00  0.00           N  
ATOM   3557  H   ARG B  11      50.338  56.151  20.278  1.00  0.00           H  
ATOM   3558  CA  ARG B  11      48.537  55.045  20.723  1.00  0.00           C  
ATOM   3559  HA  ARG B  11      48.314  54.569  21.679  1.00  0.00           H  
ATOM   3560  CB  ARG B  11      47.806  56.392  20.686  1.00  0.00           C  
ATOM   3561  HB2 ARG B  11      48.150  56.985  19.836  1.00  0.00           H  
ATOM   3562  HB3 ARG B  11      46.735  56.214  20.583  1.00  0.00           H  
ATOM   3563  CG  ARG B  11      48.058  57.146  22.000  1.00  0.00           C  
ATOM   3564  HG2 ARG B  11      47.699  56.542  22.836  1.00  0.00           H  
ATOM   3565  HG3 ARG B  11      49.124  57.327  22.127  1.00  0.00           H  
ATOM   3566  CD  ARG B  11      47.338  58.488  22.012  1.00  0.00           C  
ATOM   3567  HD2 ARG B  11      47.741  59.107  21.209  1.00  0.00           H  
ATOM   3568  HD3 ARG B  11      46.273  58.328  21.833  1.00  0.00           H  
ATOM   3569  NE  ARG B  11      47.518  59.166  23.305  1.00  0.00           N  
ATOM   3570  HE  ARG B  11      48.029  58.693  24.040  1.00  0.00           H  
ATOM   3571  CZ  ARG B  11      47.058  60.356  23.619  1.00  0.00           C  
ATOM   3572  NH1 ARG B  11      46.476  61.143  22.766  1.00  0.00           N  
ATOM   3573 HH11 ARG B  11      46.203  62.085  23.025  1.00  0.00           H  
ATOM   3574 HH12 ARG B  11      46.368  60.852  21.797  1.00  0.00           H  
ATOM   3575  NH2 ARG B  11      47.199  60.780  24.829  1.00  0.00           N  
ATOM   3576 HH21 ARG B  11      47.651  60.188  25.517  1.00  0.00           H  
ATOM   3577 HH22 ARG B  11      46.764  61.653  25.104  1.00  0.00           H  
ATOM   3578  C   ARG B  11      48.009  54.072  19.665  1.00  0.00           C  
ATOM   3579  O   ARG B  11      47.176  53.227  19.998  1.00  0.00           O  
ATOM   3580  N   ASP B  12      48.540  54.101  18.443  1.00  0.00           N  
ATOM   3581  H   ASP B  12      49.182  54.855  18.220  1.00  0.00           H  
ATOM   3582  CA  ASP B  12      48.282  53.071  17.422  1.00  0.00           C  
ATOM   3583  HA  ASP B  12      47.215  53.051  17.195  1.00  0.00           H  
ATOM   3584  CB  ASP B  12      49.055  53.389  16.128  1.00  0.00           C  
ATOM   3585  HB2 ASP B  12      50.090  53.626  16.372  1.00  0.00           H  
ATOM   3586  HB3 ASP B  12      49.070  52.490  15.511  1.00  0.00           H  
ATOM   3587  CG  ASP B  12      48.475  54.515  15.269  1.00  0.00           C  
ATOM   3588  OD1 ASP B  12      47.308  54.934  15.446  1.00  0.00           O  
ATOM   3589  OD2 ASP B  12      49.147  54.932  14.301  1.00  0.00           O  
ATOM   3590  C   ASP B  12      48.672  51.660  17.904  1.00  0.00           C  
ATOM   3591  O   ASP B  12      47.989  50.687  17.582  1.00  0.00           O  
ATOM   3592  N   LEU B  13      49.752  51.539  18.683  1.00  0.00           N  
ATOM   3593  H   LEU B  13      50.317  52.371  18.828  1.00  0.00           H  
ATOM   3594  CA  LEU B  13      50.214  50.285  19.285  1.00  0.00           C  
ATOM   3595  HA  LEU B  13      50.098  49.480  18.559  1.00  0.00           H  
ATOM   3596  CB  LEU B  13      51.709  50.429  19.635  1.00  0.00           C  
ATOM   3597  HB2 LEU B  13      51.838  51.346  20.210  1.00  0.00           H  
ATOM   3598  HB3 LEU B  13      52.006  49.605  20.279  1.00  0.00           H  
ATOM   3599  CG  LEU B  13      52.662  50.473  18.424  1.00  0.00           C  
ATOM   3600  HG  LEU B  13      52.295  51.179  17.682  1.00  0.00           H  
ATOM   3601  CD1 LEU B  13      54.053  50.914  18.884  1.00  0.00           C  
ATOM   3602 HD11 LEU B  13      53.994  51.911  19.320  1.00  0.00           H  
ATOM   3603 HD12 LEU B  13      54.444  50.215  19.622  1.00  0.00           H  
ATOM   3604 HD13 LEU B  13      54.730  50.948  18.031  1.00  0.00           H  
ATOM   3605  CD2 LEU B  13      52.803  49.106  17.757  1.00  0.00           C  
ATOM   3606 HD21 LEU B  13      53.239  48.400  18.463  1.00  0.00           H  
ATOM   3607 HD22 LEU B  13      51.835  48.744  17.416  1.00  0.00           H  
ATOM   3608 HD23 LEU B  13      53.460  49.192  16.893  1.00  0.00           H  
ATOM   3609  C   LEU B  13      49.395  49.878  20.524  1.00  0.00           C  
ATOM   3610  O   LEU B  13      48.864  48.763  20.577  1.00  0.00           O  
ATOM   3611  N   PHE B  14      49.269  50.761  21.520  1.00  0.00           N  
ATOM   3612  H   PHE B  14      49.711  51.667  21.399  1.00  0.00           H  
ATOM   3613  CA  PHE B  14      48.885  50.385  22.889  1.00  0.00           C  
ATOM   3614  HA  PHE B  14      48.906  49.301  22.956  1.00  0.00           H  
ATOM   3615  CB  PHE B  14      49.945  50.890  23.878  1.00  0.00           C  
ATOM   3616  HB2 PHE B  14      50.096  51.962  23.747  1.00  0.00           H  
ATOM   3617  HB3 PHE B  14      49.576  50.739  24.893  1.00  0.00           H  
ATOM   3618  CG  PHE B  14      51.267  50.159  23.762  1.00  0.00           C  
ATOM   3619  CD1 PHE B  14      51.377  48.852  24.273  1.00  0.00           C  
ATOM   3620  HD1 PHE B  14      50.529  48.380  24.750  1.00  0.00           H  
ATOM   3621  CE1 PHE B  14      52.589  48.153  24.162  1.00  0.00           C  
ATOM   3622  HE1 PHE B  14      52.665  47.148  24.549  1.00  0.00           H  
ATOM   3623  CZ  PHE B  14      53.694  48.758  23.539  1.00  0.00           C  
ATOM   3624  HZ  PHE B  14      54.625  48.219  23.463  1.00  0.00           H  
ATOM   3625  CE2 PHE B  14      53.585  50.059  23.019  1.00  0.00           C  
ATOM   3626  HE2 PHE B  14      54.432  50.520  22.531  1.00  0.00           H  
ATOM   3627  CD2 PHE B  14      52.373  50.762  23.136  1.00  0.00           C  
ATOM   3628  HD2 PHE B  14      52.289  51.764  22.742  1.00  0.00           H  
ATOM   3629  C   PHE B  14      47.485  50.802  23.361  1.00  0.00           C  
ATOM   3630  O   PHE B  14      47.003  50.215  24.328  1.00  0.00           O  
ATOM   3631  N   ALA B  15      46.797  51.762  22.733  1.00  0.00           N  
ATOM   3632  H   ALA B  15      47.187  52.201  21.908  1.00  0.00           H  
ATOM   3633  CA  ALA B  15      45.570  52.322  23.322  1.00  0.00           C  
ATOM   3634  HA  ALA B  15      45.817  52.666  24.328  1.00  0.00           H  
ATOM   3635  CB  ALA B  15      45.150  53.555  22.516  1.00  0.00           C  
ATOM   3636  HB1 ALA B  15      44.901  53.270  21.496  1.00  0.00           H  
ATOM   3637  HB2 ALA B  15      44.281  54.019  22.981  1.00  0.00           H  
ATOM   3638  HB3 ALA B  15      45.963  54.281  22.499  1.00  0.00           H  
ATOM   3639  C   ALA B  15      44.411  51.306  23.489  1.00  0.00           C  
ATOM   3640  O   ALA B  15      43.564  51.488  24.368  1.00  0.00           O  
ATOM   3641  N   NLN B  16      44.376  50.224  22.701  1.00  0.00           N  
ATOM   3642  H   NLN B  16      45.094  50.138  21.989  1.00  0.00           H  
ATOM   3643  CA  NLN B  16      43.398  49.125  22.813  1.00  0.00           C  
ATOM   3644  HA  NLN B  16      42.571  49.442  23.454  1.00  0.00           H  
ATOM   3645  CB  NLN B  16      42.818  48.832  21.413  1.00  0.00           C  
ATOM   3646  HB2 NLN B  16      43.613  48.758  20.674  1.00  0.00           H  
ATOM   3647  HB3 NLN B  16      42.310  47.869  21.436  1.00  0.00           H  
ATOM   3648  CG  NLN B  16      41.803  49.863  20.944  1.00  0.00           C  
ATOM   3649  OD1 NLN B  16      41.820  51.016  21.370  1.00  0.00           O  
ATOM   3650  ND2 NLN B  16      40.898  49.447  20.080  1.00  0.00           N  
ATOM   3651 HD21 NLN B  16      40.957  48.494  19.734  1.00  0.00           H  
ATOM   3652  C   NLN B  16      43.969  47.851  23.477  1.00  0.00           C  
ATOM   3653  O   NLN B  16      43.265  46.837  23.572  1.00  0.00           O  
ATOM   3654  N   TYR B  17      45.234  47.874  23.911  1.00  0.00           N  
ATOM   3655  H   TYR B  17      45.723  48.763  23.904  1.00  0.00           H  
ATOM   3656  CA  TYR B  17      45.995  46.706  24.370  1.00  0.00           C  
ATOM   3657  HA  TYR B  17      45.897  45.927  23.616  1.00  0.00           H  
ATOM   3658  CB  TYR B  17      47.484  47.090  24.441  1.00  0.00           C  
ATOM   3659  HB2 TYR B  17      47.700  47.708  23.573  1.00  0.00           H  
ATOM   3660  HB3 TYR B  17      47.660  47.697  25.331  1.00  0.00           H  
ATOM   3661  CG  TYR B  17      48.473  45.939  24.411  1.00  0.00           C  
ATOM   3662  CD1 TYR B  17      49.000  45.507  23.178  1.00  0.00           C  
ATOM   3663  HD1 TYR B  17      48.699  45.993  22.261  1.00  0.00           H  
ATOM   3664  CE1 TYR B  17      49.918  44.440  23.130  1.00  0.00           C  
ATOM   3665  HE1 TYR B  17      50.320  44.114  22.184  1.00  0.00           H  
ATOM   3666  CZ  TYR B  17      50.304  43.783  24.315  1.00  0.00           C  
ATOM   3667  OH  TYR B  17      51.167  42.729  24.269  1.00  0.00           O  
ATOM   3668  HH  TYR B  17      51.480  42.546  23.355  1.00  0.00           H  
ATOM   3669  CE2 TYR B  17      49.772  44.216  25.549  1.00  0.00           C  
ATOM   3670  HE2 TYR B  17      50.034  43.705  26.459  1.00  0.00           H  
ATOM   3671  CD2 TYR B  17      48.883  45.308  25.600  1.00  0.00           C  
ATOM   3672  HD2 TYR B  17      48.505  45.648  26.556  1.00  0.00           H  
ATOM   3673  C   TYR B  17      45.484  46.134  25.706  1.00  0.00           C  
ATOM   3674  O   TYR B  17      44.802  46.816  26.478  1.00  0.00           O  
ATOM   3675  N   THR B  18      45.824  44.875  25.981  1.00  0.00           N  
ATOM   3676  H   THR B  18      46.352  44.362  25.283  1.00  0.00           H  
ATOM   3677  CA  THR B  18      45.660  44.224  27.291  1.00  0.00           C  
ATOM   3678  HA  THR B  18      45.760  44.980  28.071  1.00  0.00           H  
ATOM   3679  CB  THR B  18      44.268  43.581  27.445  1.00  0.00           C  
ATOM   3680  HB  THR B  18      43.509  44.363  27.416  1.00  0.00           H  
ATOM   3681  CG2 THR B  18      43.937  42.538  26.374  1.00  0.00           C  
ATOM   3682 HG21 THR B  18      43.951  42.997  25.387  1.00  0.00           H  
ATOM   3683 HG22 THR B  18      44.652  41.718  26.403  1.00  0.00           H  
ATOM   3684 HG23 THR B  18      42.941  42.139  26.557  1.00  0.00           H  
ATOM   3685  OG1 THR B  18      44.189  42.913  28.683  1.00  0.00           O  
ATOM   3686  HG1 THR B  18      43.704  43.499  29.301  1.00  0.00           H  
ATOM   3687  C   THR B  18      46.764  43.187  27.509  1.00  0.00           C  
ATOM   3688  O   THR B  18      47.152  42.468  26.585  1.00  0.00           O  
ATOM   3689  N   SER B  19      47.254  43.062  28.744  1.00  0.00           N  
ATOM   3690  H   SER B  19      46.906  43.677  29.475  1.00  0.00           H  
ATOM   3691  CA  SER B  19      48.188  41.993  29.124  1.00  0.00           C  
ATOM   3692  HA  SER B  19      49.008  41.985  28.407  1.00  0.00           H  
ATOM   3693  CB  SER B  19      48.775  42.280  30.509  1.00  0.00           C  
ATOM   3694  HB2 SER B  19      49.569  41.562  30.718  1.00  0.00           H  
ATOM   3695  HB3 SER B  19      49.200  43.285  30.532  1.00  0.00           H  
ATOM   3696  OG  SER B  19      47.768  42.158  31.497  1.00  0.00           O  
ATOM   3697  HG  SER B  19      47.269  43.010  31.517  1.00  0.00           H  
ATOM   3698  C   SER B  19      47.550  40.592  29.114  1.00  0.00           C  
ATOM   3699  O   SER B  19      48.278  39.603  29.201  1.00  0.00           O  
ATOM   3700  N   ALA B  20      46.219  40.481  29.014  1.00  0.00           N  
ATOM   3701  H   ALA B  20      45.670  41.334  28.971  1.00  0.00           H  
ATOM   3702  CA  ALA B  20      45.487  39.215  29.090  1.00  0.00           C  
ATOM   3703  HA  ALA B  20      45.919  38.617  29.895  1.00  0.00           H  
ATOM   3704  CB  ALA B  20      44.035  39.536  29.469  1.00  0.00           C  
ATOM   3705  HB1 ALA B  20      44.010  40.115  30.393  1.00  0.00           H  
ATOM   3706  HB2 ALA B  20      43.559  40.112  28.674  1.00  0.00           H  
ATOM   3707  HB3 ALA B  20      43.479  38.611  29.618  1.00  0.00           H  
ATOM   3708  C   ALA B  20      45.545  38.349  27.811  1.00  0.00           C  
ATOM   3709  O   ALA B  20      45.147  37.183  27.857  1.00  0.00           O  
ATOM   3710  N   LEU B  21      46.014  38.876  26.671  1.00  0.00           N  
ATOM   3711  H   LEU B  21      46.353  39.828  26.695  1.00  0.00           H  
ATOM   3712  CA  LEU B  21      46.046  38.164  25.380  1.00  0.00           C  
ATOM   3713  HA  LEU B  21      45.484  37.232  25.462  1.00  0.00           H  
ATOM   3714  CB  LEU B  21      45.371  39.029  24.297  1.00  0.00           C  
ATOM   3715  HB2 LEU B  21      45.853  40.009  24.284  1.00  0.00           H  
ATOM   3716  HB3 LEU B  21      45.541  38.562  23.324  1.00  0.00           H  
ATOM   3717  CG  LEU B  21      43.853  39.229  24.476  1.00  0.00           C  
ATOM   3718  HG  LEU B  21      43.646  39.652  25.459  1.00  0.00           H  
ATOM   3719  CD1 LEU B  21      43.337  40.197  23.413  1.00  0.00           C  
ATOM   3720 HD11 LEU B  21      42.272  40.378  23.564  1.00  0.00           H  
ATOM   3721 HD12 LEU B  21      43.865  41.148  23.492  1.00  0.00           H  
ATOM   3722 HD13 LEU B  21      43.497  39.781  22.418  1.00  0.00           H  
ATOM   3723  CD2 LEU B  21      43.080  37.917  24.331  1.00  0.00           C  
ATOM   3724 HD21 LEU B  21      42.012  38.123  24.318  1.00  0.00           H  
ATOM   3725 HD22 LEU B  21      43.354  37.415  23.402  1.00  0.00           H  
ATOM   3726 HD23 LEU B  21      43.291  37.265  25.176  1.00  0.00           H  
ATOM   3727  C   LEU B  21      47.474  37.783  24.957  1.00  0.00           C  
ATOM   3728  O   LEU B  21      48.315  38.661  24.754  1.00  0.00           O  
ATOM   3729  N   ARG B  22      47.727  36.479  24.769  1.00  0.00           N  
ATOM   3730  H   ARG B  22      46.977  35.828  24.964  1.00  0.00           H  
ATOM   3731  CA  ARG B  22      48.997  35.920  24.269  1.00  0.00           C  
ATOM   3732  HA  ARG B  22      49.802  36.322  24.881  1.00  0.00           H  
ATOM   3733  CB  ARG B  22      48.966  34.391  24.458  1.00  0.00           C  
ATOM   3734  HB2 ARG B  22      48.751  34.174  25.506  1.00  0.00           H  
ATOM   3735  HB3 ARG B  22      48.163  33.968  23.851  1.00  0.00           H  
ATOM   3736  CG  ARG B  22      50.295  33.714  24.084  1.00  0.00           C  
ATOM   3737  HG2 ARG B  22      50.494  33.849  23.020  1.00  0.00           H  
ATOM   3738  HG3 ARG B  22      51.096  34.189  24.650  1.00  0.00           H  
ATOM   3739  CD  ARG B  22      50.303  32.212  24.409  1.00  0.00           C  
ATOM   3740  HD2 ARG B  22      51.298  31.822  24.199  1.00  0.00           H  
ATOM   3741  HD3 ARG B  22      50.119  32.080  25.476  1.00  0.00           H  
ATOM   3742  NE  ARG B  22      49.281  31.465  23.646  1.00  0.00           N  
ATOM   3743  HE  ARG B  22      48.331  31.481  24.007  1.00  0.00           H  
ATOM   3744  CZ  ARG B  22      49.431  30.777  22.530  1.00  0.00           C  
ATOM   3745  NH1 ARG B  22      50.586  30.555  21.978  1.00  0.00           N  
ATOM   3746 HH11 ARG B  22      51.420  30.689  22.531  1.00  0.00           H  
ATOM   3747 HH12 ARG B  22      50.636  30.083  21.079  1.00  0.00           H  
ATOM   3748  NH2 ARG B  22      48.383  30.279  21.957  1.00  0.00           N  
ATOM   3749 HH21 ARG B  22      47.484  30.453  22.399  1.00  0.00           H  
ATOM   3750 HH22 ARG B  22      48.457  29.649  21.164  1.00  0.00           H  
ATOM   3751  C   ARG B  22      49.219  36.326  22.796  1.00  0.00           C  
ATOM   3752  O   ARG B  22      48.422  35.919  21.948  1.00  0.00           O  
ATOM   3753  N   PRO B  23      50.257  37.113  22.457  1.00  0.00           N  
ATOM   3754  CD  PRO B  23      51.266  37.650  23.366  1.00  0.00           C  
ATOM   3755  HD2 PRO B  23      51.854  36.857  23.829  1.00  0.00           H  
ATOM   3756  HD3 PRO B  23      50.780  38.249  24.136  1.00  0.00           H  
ATOM   3757  CG  PRO B  23      52.160  38.558  22.525  1.00  0.00           C  
ATOM   3758  HG2 PRO B  23      52.967  37.977  22.075  1.00  0.00           H  
ATOM   3759  HG3 PRO B  23      52.557  39.390  23.108  1.00  0.00           H  
ATOM   3760  CB  PRO B  23      51.187  39.033  21.448  1.00  0.00           C  
ATOM   3761  HB2 PRO B  23      51.692  39.398  20.557  1.00  0.00           H  
ATOM   3762  HB3 PRO B  23      50.550  39.811  21.866  1.00  0.00           H  
ATOM   3763  CA  PRO B  23      50.338  37.795  21.162  1.00  0.00           C  
ATOM   3764  HA  PRO B  23      49.344  38.131  20.864  1.00  0.00           H  
ATOM   3765  C   PRO B  23      50.898  36.924  20.020  1.00  0.00           C  
ATOM   3766  O   PRO B  23      52.050  37.080  19.609  1.00  0.00           O  
ATOM   3767  N   VAL B  24      50.068  36.030  19.475  1.00  0.00           N  
ATOM   3768  H   VAL B  24      49.145  35.936  19.885  1.00  0.00           H  
ATOM   3769  CA  VAL B  24      50.366  35.190  18.293  1.00  0.00           C  
ATOM   3770  HA  VAL B  24      51.274  35.561  17.817  1.00  0.00           H  
ATOM   3771  CB  VAL B  24      50.625  33.716  18.672  1.00  0.00           C  
ATOM   3772  HB  VAL B  24      50.698  33.141  17.748  1.00  0.00           H  
ATOM   3773  CG1 VAL B  24      51.957  33.559  19.413  1.00  0.00           C  
ATOM   3774 HG11 VAL B  24      51.929  34.101  20.358  1.00  0.00           H  
ATOM   3775 HG12 VAL B  24      52.145  32.502  19.604  1.00  0.00           H  
ATOM   3776 HG13 VAL B  24      52.766  33.952  18.797  1.00  0.00           H  
ATOM   3777  CG2 VAL B  24      49.510  33.101  19.529  1.00  0.00           C  
ATOM   3778 HG21 VAL B  24      49.698  32.033  19.643  1.00  0.00           H  
ATOM   3779 HG22 VAL B  24      49.474  33.569  20.512  1.00  0.00           H  
ATOM   3780 HG23 VAL B  24      48.548  33.227  19.035  1.00  0.00           H  
ATOM   3781  C   VAL B  24      49.257  35.287  17.239  1.00  0.00           C  
ATOM   3782  O   VAL B  24      48.082  35.430  17.583  1.00  0.00           O  
ATOM   3783  N   ALA B  25      49.628  35.214  15.956  1.00  0.00           N  
ATOM   3784  H   ALA B  25      50.616  35.094  15.747  1.00  0.00           H  
ATOM   3785  CA  ALA B  25      48.712  35.396  14.822  1.00  0.00           C  
ATOM   3786  HA  ALA B  25      48.130  36.305  14.987  1.00  0.00           H  
ATOM   3787  CB  ALA B  25      49.558  35.594  13.562  1.00  0.00           C  
ATOM   3788  HB1 ALA B  25      50.219  36.453  13.686  1.00  0.00           H  
ATOM   3789  HB2 ALA B  25      50.158  34.703  13.377  1.00  0.00           H  
ATOM   3790  HB3 ALA B  25      48.909  35.773  12.704  1.00  0.00           H  
ATOM   3791  C   ALA B  25      47.709  34.238  14.637  1.00  0.00           C  
ATOM   3792  O   ALA B  25      46.583  34.459  14.194  1.00  0.00           O  
ATOM   3793  N   ASP B  26      48.080  33.012  15.011  1.00  0.00           N  
ATOM   3794  H   ASP B  26      49.022  32.901  15.360  1.00  0.00           H  
ATOM   3795  CA  ASP B  26      47.152  31.910  15.295  1.00  0.00           C  
ATOM   3796  HA  ASP B  26      46.126  32.276  15.263  1.00  0.00           H  
ATOM   3797  CB  ASP B  26      47.277  30.740  14.301  1.00  0.00           C  
ATOM   3798  HB2 ASP B  26      48.120  30.117  14.595  1.00  0.00           H  
ATOM   3799  HB3 ASP B  26      46.387  30.118  14.388  1.00  0.00           H  
ATOM   3800  CG  ASP B  26      47.464  31.126  12.835  1.00  0.00           C  
ATOM   3801  OD1 ASP B  26      48.545  30.816  12.276  1.00  0.00           O  
ATOM   3802  OD2 ASP B  26      46.507  31.641  12.212  1.00  0.00           O  
ATOM   3803  C   ASP B  26      47.439  31.400  16.707  1.00  0.00           C  
ATOM   3804  O   ASP B  26      48.606  31.207  17.053  1.00  0.00           O  
ATOM   3805  N   THR B  27      46.414  31.112  17.513  1.00  0.00           N  
ATOM   3806  H   THR B  27      45.461  31.186  17.172  1.00  0.00           H  
ATOM   3807  CA  THR B  27      46.621  30.530  18.854  1.00  0.00           C  
ATOM   3808  HA  THR B  27      47.355  31.138  19.381  1.00  0.00           H  
ATOM   3809  CB  THR B  27      45.330  30.542  19.682  1.00  0.00           C  
ATOM   3810  HB  THR B  27      45.496  30.000  20.613  1.00  0.00           H  
ATOM   3811  CG2 THR B  27      44.919  31.971  20.029  1.00  0.00           C  
ATOM   3812 HG21 THR B  27      44.098  31.940  20.742  1.00  0.00           H  
ATOM   3813 HG22 THR B  27      45.755  32.497  20.489  1.00  0.00           H  
ATOM   3814 HG23 THR B  27      44.605  32.505  19.132  1.00  0.00           H  
ATOM   3815  OG1 THR B  27      44.270  29.936  18.977  1.00  0.00           O  
ATOM   3816  HG1 THR B  27      44.296  28.980  19.187  1.00  0.00           H  
ATOM   3817  C   THR B  27      47.202  29.116  18.795  1.00  0.00           C  
ATOM   3818  O   THR B  27      47.785  28.649  19.770  1.00  0.00           O  
ATOM   3819  N   ASP B  28      47.116  28.465  17.633  1.00  0.00           N  
ATOM   3820  H   ASP B  28      46.597  28.919  16.897  1.00  0.00           H  
ATOM   3821  CA  ASP B  28      47.768  27.187  17.334  1.00  0.00           C  
ATOM   3822  HA  ASP B  28      47.473  26.461  18.094  1.00  0.00           H  
ATOM   3823  CB  ASP B  28      47.267  26.688  15.965  1.00  0.00           C  
ATOM   3824  HB2 ASP B  28      47.616  27.377  15.193  1.00  0.00           H  
ATOM   3825  HB3 ASP B  28      47.707  25.711  15.768  1.00  0.00           H  
ATOM   3826  CG  ASP B  28      45.739  26.569  15.873  1.00  0.00           C  
ATOM   3827  OD1 ASP B  28      45.179  26.716  14.756  1.00  0.00           O  
ATOM   3828  OD2 ASP B  28      45.078  26.362  16.920  1.00  0.00           O  
ATOM   3829  C   ASP B  28      49.310  27.274  17.356  1.00  0.00           C  
ATOM   3830  O   ASP B  28      49.972  26.277  17.660  1.00  0.00           O  
ATOM   3831  N   GLN B  29      49.898  28.447  17.090  1.00  0.00           N  
ATOM   3832  H   GLN B  29      49.310  29.262  16.952  1.00  0.00           H  
ATOM   3833  CA  GLN B  29      51.345  28.677  17.203  1.00  0.00           C  
ATOM   3834  HA  GLN B  29      51.872  27.846  16.733  1.00  0.00           H  
ATOM   3835  CB  GLN B  29      51.749  29.977  16.474  1.00  0.00           C  
ATOM   3836  HB2 GLN B  29      51.280  30.822  16.978  1.00  0.00           H  
ATOM   3837  HB3 GLN B  29      52.830  30.096  16.562  1.00  0.00           H  
ATOM   3838  CG  GLN B  29      51.373  30.026  14.979  1.00  0.00           C  
ATOM   3839  HG2 GLN B  29      51.893  29.229  14.447  1.00  0.00           H  
ATOM   3840  HG3 GLN B  29      50.305  29.858  14.870  1.00  0.00           H  
ATOM   3841  CD  GLN B  29      51.720  31.361  14.313  1.00  0.00           C  
ATOM   3842  OE1 GLN B  29      52.610  32.090  14.728  1.00  0.00           O  
ATOM   3843  NE2 GLN B  29      51.040  31.756  13.255  1.00  0.00           N  
ATOM   3844 HE21 GLN B  29      51.295  32.645  12.828  1.00  0.00           H  
ATOM   3845 HE22 GLN B  29      50.213  31.255  12.932  1.00  0.00           H  
ATOM   3846  C   GLN B  29      51.766  28.750  18.684  1.00  0.00           C  
ATOM   3847  O   GLN B  29      51.115  29.430  19.482  1.00  0.00           O  
ATOM   3848  N   THR B  30      52.873  28.101  19.069  1.00  0.00           N  
ATOM   3849  H   THR B  30      53.398  27.575  18.377  1.00  0.00           H  
ATOM   3850  CA  THR B  30      53.499  28.351  20.383  1.00  0.00           C  
ATOM   3851  HA  THR B  30      52.697  28.483  21.108  1.00  0.00           H  
ATOM   3852  CB  THR B  30      54.317  27.154  20.902  1.00  0.00           C  
ATOM   3853  HB  THR B  30      53.735  26.242  20.764  1.00  0.00           H  
ATOM   3854  CG2 THR B  30      55.694  26.978  20.266  1.00  0.00           C  
ATOM   3855 HG21 THR B  30      55.598  26.856  19.191  1.00  0.00           H  
ATOM   3856 HG22 THR B  30      56.330  27.838  20.479  1.00  0.00           H  
ATOM   3857 HG23 THR B  30      56.156  26.085  20.680  1.00  0.00           H  
ATOM   3858  OG1 THR B  30      54.548  27.338  22.277  1.00  0.00           O  
ATOM   3859  HG1 THR B  30      54.630  26.465  22.697  1.00  0.00           H  
ATOM   3860  C   THR B  30      54.303  29.657  20.354  1.00  0.00           C  
ATOM   3861  O   THR B  30      54.880  30.021  19.322  1.00  0.00           O  
ATOM   3862  N   LEU B  31      54.321  30.392  21.467  1.00  0.00           N  
ATOM   3863  H   LEU B  31      53.887  30.005  22.300  1.00  0.00           H  
ATOM   3864  CA  LEU B  31      55.060  31.648  21.605  1.00  0.00           C  
ATOM   3865  HA  LEU B  31      55.189  32.091  20.618  1.00  0.00           H  
ATOM   3866  CB  LEU B  31      54.219  32.627  22.442  1.00  0.00           C  
ATOM   3867  HB2 LEU B  31      53.278  32.791  21.918  1.00  0.00           H  
ATOM   3868  HB3 LEU B  31      53.989  32.165  23.403  1.00  0.00           H  
ATOM   3869  CG  LEU B  31      54.885  33.990  22.713  1.00  0.00           C  
ATOM   3870  HG  LEU B  31      55.687  33.868  23.442  1.00  0.00           H  
ATOM   3871  CD1 LEU B  31      55.449  34.660  21.461  1.00  0.00           C  
ATOM   3872 HD11 LEU B  31      55.794  35.663  21.709  1.00  0.00           H  
ATOM   3873 HD12 LEU B  31      56.302  34.104  21.076  1.00  0.00           H  
ATOM   3874 HD13 LEU B  31      54.680  34.723  20.692  1.00  0.00           H  
ATOM   3875  CD2 LEU B  31      53.830  34.935  23.285  1.00  0.00           C  
ATOM   3876 HD21 LEU B  31      53.048  35.117  22.548  1.00  0.00           H  
ATOM   3877 HD22 LEU B  31      53.395  34.491  24.177  1.00  0.00           H  
ATOM   3878 HD23 LEU B  31      54.294  35.883  23.556  1.00  0.00           H  
ATOM   3879  C   LEU B  31      56.451  31.379  22.192  1.00  0.00           C  
ATOM   3880  O   LEU B  31      56.569  30.952  23.337  1.00  0.00           O  
ATOM   3881  N   NLN B  32      57.503  31.598  21.405  1.00  0.00           N  
ATOM   3882  H   NLN B  32      57.340  31.938  20.467  1.00  0.00           H  
ATOM   3883  CA  NLN B  32      58.875  31.280  21.800  1.00  0.00           C  
ATOM   3884  HA  NLN B  32      58.844  30.436  22.486  1.00  0.00           H  
ATOM   3885  CB  NLN B  32      59.696  30.859  20.572  1.00  0.00           C  
ATOM   3886  HB2 NLN B  32      59.873  31.742  19.960  1.00  0.00           H  
ATOM   3887  HB3 NLN B  32      60.660  30.495  20.913  1.00  0.00           H  
ATOM   3888  CG  NLN B  32      59.071  29.810  19.663  1.00  0.00           C  
ATOM   3889  OD1 NLN B  32      58.130  30.113  18.936  1.00  0.00           O  
ATOM   3890  ND2 NLN B  32      59.643  28.616  19.629  1.00  0.00           N  
ATOM   3891 HD21 NLN B  32      60.285  28.353  20.374  1.00  0.00           H  
ATOM   3892  C   NLN B  32      59.558  32.435  22.555  1.00  0.00           C  
ATOM   3893  O   NLN B  32      59.492  33.593  22.127  1.00  0.00           O  
ATOM   3894  N   VAL B  33      60.257  32.093  23.642  1.00  0.00           N  
ATOM   3895  H   VAL B  33      60.193  31.126  23.951  1.00  0.00           H  
ATOM   3896  CA  VAL B  33      60.947  33.008  24.562  1.00  0.00           C  
ATOM   3897  HA  VAL B  33      61.003  33.988  24.092  1.00  0.00           H  
ATOM   3898  CB  VAL B  33      60.171  33.157  25.889  1.00  0.00           C  
ATOM   3899  HB  VAL B  33      60.228  32.216  26.434  1.00  0.00           H  
ATOM   3900  CG1 VAL B  33      60.768  34.253  26.786  1.00  0.00           C  
ATOM   3901 HG11 VAL B  33      61.795  34.008  27.053  1.00  0.00           H  
ATOM   3902 HG12 VAL B  33      60.748  35.213  26.272  1.00  0.00           H  
ATOM   3903 HG13 VAL B  33      60.194  34.327  27.710  1.00  0.00           H  
ATOM   3904  CG2 VAL B  33      58.687  33.475  25.672  1.00  0.00           C  
ATOM   3905 HG21 VAL B  33      58.220  33.705  26.627  1.00  0.00           H  
ATOM   3906 HG22 VAL B  33      58.570  34.319  24.997  1.00  0.00           H  
ATOM   3907 HG23 VAL B  33      58.184  32.606  25.245  1.00  0.00           H  
ATOM   3908  C   VAL B  33      62.371  32.521  24.852  1.00  0.00           C  
ATOM   3909  O   VAL B  33      62.592  31.355  25.185  1.00  0.00           O  
ATOM   3910  N   THR B  34      63.337  33.436  24.788  1.00  0.00           N  
ATOM   3911  H   THR B  34      63.064  34.385  24.561  1.00  0.00           H  
ATOM   3912  CA  THR B  34      64.732  33.213  25.195  1.00  0.00           C  
ATOM   3913  HA  THR B  34      64.935  32.143  25.215  1.00  0.00           H  
ATOM   3914  CB  THR B  34      65.705  33.846  24.190  1.00  0.00           C  
ATOM   3915  HB  THR B  34      65.538  34.922  24.153  1.00  0.00           H  
ATOM   3916  CG2 THR B  34      67.172  33.588  24.535  1.00  0.00           C  
ATOM   3917 HG21 THR B  34      67.446  34.123  25.444  1.00  0.00           H  
ATOM   3918 HG22 THR B  34      67.342  32.520  24.675  1.00  0.00           H  
ATOM   3919 HG23 THR B  34      67.805  33.948  23.726  1.00  0.00           H  
ATOM   3920  OG1 THR B  34      65.489  33.311  22.903  1.00  0.00           O  
ATOM   3921  HG1 THR B  34      64.630  33.656  22.594  1.00  0.00           H  
ATOM   3922  C   THR B  34      64.971  33.781  26.595  1.00  0.00           C  
ATOM   3923  O   THR B  34      64.497  34.878  26.902  1.00  0.00           O  
ATOM   3924  N   LEU B  35      65.731  33.062  27.425  1.00  0.00           N  
ATOM   3925  H   LEU B  35      66.050  32.152  27.104  1.00  0.00           H  
ATOM   3926  CA  LEU B  35      66.167  33.485  28.760  1.00  0.00           C  
ATOM   3927  HA  LEU B  35      65.770  34.479  28.960  1.00  0.00           H  
ATOM   3928  CB  LEU B  35      65.574  32.506  29.794  1.00  0.00           C  
ATOM   3929  HB2 LEU B  35      64.502  32.406  29.617  1.00  0.00           H  
ATOM   3930  HB3 LEU B  35      66.029  31.528  29.626  1.00  0.00           H  
ATOM   3931  CG  LEU B  35      65.794  32.906  31.266  1.00  0.00           C  
ATOM   3932  HG  LEU B  35      66.844  33.140  31.437  1.00  0.00           H  
ATOM   3933  CD1 LEU B  35      64.932  34.102  31.668  1.00  0.00           C  
ATOM   3934 HD11 LEU B  35      65.062  34.305  32.730  1.00  0.00           H  
ATOM   3935 HD12 LEU B  35      65.228  34.983  31.105  1.00  0.00           H  
ATOM   3936 HD13 LEU B  35      63.883  33.880  31.477  1.00  0.00           H  
ATOM   3937  CD2 LEU B  35      65.405  31.755  32.189  1.00  0.00           C  
ATOM   3938 HD21 LEU B  35      64.341  31.539  32.094  1.00  0.00           H  
ATOM   3939 HD22 LEU B  35      65.977  30.867  31.923  1.00  0.00           H  
ATOM   3940 HD23 LEU B  35      65.625  32.018  33.223  1.00  0.00           H  
ATOM   3941  C   LEU B  35      67.704  33.566  28.836  1.00  0.00           C  
ATOM   3942  O   LEU B  35      68.398  32.672  28.354  1.00  0.00           O  
ATOM   3943  N   GLU B  36      68.240  34.613  29.465  1.00  0.00           N  
ATOM   3944  H   GLU B  36      67.614  35.348  29.785  1.00  0.00           H  
ATOM   3945  CA  GLU B  36      69.683  34.832  29.646  1.00  0.00           C  
ATOM   3946  HA  GLU B  36      70.208  33.883  29.519  1.00  0.00           H  
ATOM   3947  CB  GLU B  36      70.181  35.798  28.553  1.00  0.00           C  
ATOM   3948  HB2 GLU B  36      69.862  35.437  27.574  1.00  0.00           H  
ATOM   3949  HB3 GLU B  36      69.721  36.772  28.719  1.00  0.00           H  
ATOM   3950  CG  GLU B  36      71.708  35.959  28.544  1.00  0.00           C  
ATOM   3951  HG2 GLU B  36      72.064  36.038  29.571  1.00  0.00           H  
ATOM   3952  HG3 GLU B  36      72.156  35.070  28.097  1.00  0.00           H  
ATOM   3953  CD  GLU B  36      72.179  37.205  27.785  1.00  0.00           C  
ATOM   3954  OE1 GLU B  36      71.539  37.633  26.794  1.00  0.00           O  
ATOM   3955  OE2 GLU B  36      73.204  37.797  28.199  1.00  0.00           O  
ATOM   3956  C   GLU B  36      69.987  35.352  31.065  1.00  0.00           C  
ATOM   3957  O   GLU B  36      69.382  36.329  31.516  1.00  0.00           O  
ATOM   3958  N   VAL B  37      70.933  34.727  31.776  1.00  0.00           N  
ATOM   3959  H   VAL B  37      71.468  33.993  31.323  1.00  0.00           H  
ATOM   3960  CA  VAL B  37      71.207  34.984  33.207  1.00  0.00           C  
ATOM   3961  HA  VAL B  37      70.620  35.846  33.525  1.00  0.00           H  
ATOM   3962  CB  VAL B  37      70.737  33.797  34.079  1.00  0.00           C  
ATOM   3963  HB  VAL B  37      71.235  32.888  33.740  1.00  0.00           H  
ATOM   3964  CG1 VAL B  37      71.045  33.984  35.572  1.00  0.00           C  
ATOM   3965 HG11 VAL B  37      70.630  33.152  36.141  1.00  0.00           H  
ATOM   3966 HG12 VAL B  37      72.122  33.996  35.740  1.00  0.00           H  
ATOM   3967 HG13 VAL B  37      70.608  34.916  35.931  1.00  0.00           H  
ATOM   3968  CG2 VAL B  37      69.218  33.601  33.957  1.00  0.00           C  
ATOM   3969 HG21 VAL B  37      68.894  32.780  34.599  1.00  0.00           H  
ATOM   3970 HG22 VAL B  37      68.697  34.512  34.250  1.00  0.00           H  
ATOM   3971 HG23 VAL B  37      68.951  33.351  32.932  1.00  0.00           H  
ATOM   3972  C   VAL B  37      72.675  35.350  33.459  1.00  0.00           C  
ATOM   3973  O   VAL B  37      73.594  34.768  32.873  1.00  0.00           O  
ATOM   3974  N   THR B  38      72.891  36.309  34.365  1.00  0.00           N  
ATOM   3975  H   THR B  38      72.074  36.762  34.770  1.00  0.00           H  
ATOM   3976  CA  THR B  38      74.203  36.866  34.733  1.00  0.00           C  
ATOM   3977  HA  THR B  38      74.993  36.194  34.401  1.00  0.00           H  
ATOM   3978  CB  THR B  38      74.402  38.225  34.030  1.00  0.00           C  
ATOM   3979  HB  THR B  38      73.666  38.931  34.415  1.00  0.00           H  
ATOM   3980  CG2 THR B  38      75.796  38.812  34.249  1.00  0.00           C  
ATOM   3981 HG21 THR B  38      75.975  38.978  35.310  1.00  0.00           H  
ATOM   3982 HG22 THR B  38      76.558  38.138  33.864  1.00  0.00           H  
ATOM   3983 HG23 THR B  38      75.876  39.769  33.732  1.00  0.00           H  
ATOM   3984  OG1 THR B  38      74.214  38.118  32.628  1.00  0.00           O  
ATOM   3985  HG1 THR B  38      73.240  38.056  32.487  1.00  0.00           H  
ATOM   3986  C   THR B  38      74.293  37.008  36.262  1.00  0.00           C  
ATOM   3987  O   THR B  38      73.441  37.648  36.876  1.00  0.00           O  
ATOM   3988  N   LEU B  39      75.296  36.396  36.904  1.00  0.00           N  
ATOM   3989  H   LEU B  39      75.986  35.896  36.353  1.00  0.00           H  
ATOM   3990  CA  LEU B  39      75.444  36.374  38.371  1.00  0.00           C  
ATOM   3991  HA  LEU B  39      74.455  36.234  38.806  1.00  0.00           H  
ATOM   3992  CB  LEU B  39      76.317  35.158  38.751  1.00  0.00           C  
ATOM   3993  HB2 LEU B  39      75.889  34.261  38.300  1.00  0.00           H  
ATOM   3994  HB3 LEU B  39      77.306  35.307  38.315  1.00  0.00           H  
ATOM   3995  CG  LEU B  39      76.488  34.912  40.264  1.00  0.00           C  
ATOM   3996  HG  LEU B  39      76.835  35.824  40.743  1.00  0.00           H  
ATOM   3997  CD1 LEU B  39      75.186  34.488  40.941  1.00  0.00           C  
ATOM   3998 HD11 LEU B  39      74.759  33.625  40.428  1.00  0.00           H  
ATOM   3999 HD12 LEU B  39      75.377  34.226  41.982  1.00  0.00           H  
ATOM   4000 HD13 LEU B  39      74.478  35.313  40.927  1.00  0.00           H  
ATOM   4001  CD2 LEU B  39      77.528  33.820  40.506  1.00  0.00           C  
ATOM   4002 HD21 LEU B  39      78.491  34.140  40.109  1.00  0.00           H  
ATOM   4003 HD22 LEU B  39      77.645  33.646  41.576  1.00  0.00           H  
ATOM   4004 HD23 LEU B  39      77.224  32.893  40.019  1.00  0.00           H  
ATOM   4005  C   LEU B  39      76.021  37.696  38.922  1.00  0.00           C  
ATOM   4006  O   LEU B  39      77.047  38.161  38.424  1.00  0.00           O  
ATOM   4007  N   SER B  40      75.407  38.272  39.966  1.00  0.00           N  
ATOM   4008  H   SER B  40      74.570  37.837  40.338  1.00  0.00           H  
ATOM   4009  CA  SER B  40      75.852  39.536  40.586  1.00  0.00           C  
ATOM   4010  HA  SER B  40      76.471  40.077  39.870  1.00  0.00           H  
ATOM   4011  CB  SER B  40      74.645  40.445  40.874  1.00  0.00           C  
ATOM   4012  HB2 SER B  40      74.189  40.755  39.933  1.00  0.00           H  
ATOM   4013  HB3 SER B  40      73.905  39.893  41.448  1.00  0.00           H  
ATOM   4014  OG  SER B  40      75.028  41.586  41.619  1.00  0.00           O  
ATOM   4015  HG  SER B  40      74.226  42.084  41.857  1.00  0.00           H  
ATOM   4016  C   SER B  40      76.720  39.334  41.839  1.00  0.00           C  
ATOM   4017  O   SER B  40      77.905  39.686  41.826  1.00  0.00           O  
ATOM   4018  N   GLN B  41      76.149  38.784  42.920  1.00  0.00           N  
ATOM   4019  H   GLN B  41      75.188  38.481  42.841  1.00  0.00           H  
ATOM   4020  CA  GLN B  41      76.722  38.846  44.278  1.00  0.00           C  
ATOM   4021  HA  GLN B  41      77.783  38.596  44.243  1.00  0.00           H  
ATOM   4022  CB  GLN B  41      76.563  40.305  44.764  1.00  0.00           C  
ATOM   4023  HB2 GLN B  41      77.245  40.929  44.183  1.00  0.00           H  
ATOM   4024  HB3 GLN B  41      75.546  40.641  44.554  1.00  0.00           H  
ATOM   4025  CG  GLN B  41      76.832  40.556  46.256  1.00  0.00           C  
ATOM   4026  HG2 GLN B  41      76.062  40.060  46.847  1.00  0.00           H  
ATOM   4027  HG3 GLN B  41      77.795  40.132  46.533  1.00  0.00           H  
ATOM   4028  CD  GLN B  41      76.825  42.040  46.628  1.00  0.00           C  
ATOM   4029  OE1 GLN B  41      76.720  42.944  45.803  1.00  0.00           O  
ATOM   4030  NE2 GLN B  41      76.956  42.354  47.893  1.00  0.00           N  
ATOM   4031 HE21 GLN B  41      76.932  43.333  48.150  1.00  0.00           H  
ATOM   4032 HE22 GLN B  41      77.182  41.635  48.575  1.00  0.00           H  
ATOM   4033  C   GLN B  41      76.021  37.862  45.237  1.00  0.00           C  
ATOM   4034  O   GLN B  41      74.794  37.798  45.244  1.00  0.00           O  
ATOM   4035  N   ILE B  42      76.765  37.133  46.077  1.00  0.00           N  
ATOM   4036  H   ILE B  42      77.777  37.237  46.047  1.00  0.00           H  
ATOM   4037  CA  ILE B  42      76.225  36.354  47.214  1.00  0.00           C  
ATOM   4038  HA  ILE B  42      75.222  36.011  46.965  1.00  0.00           H  
ATOM   4039  CB  ILE B  42      77.092  35.094  47.486  1.00  0.00           C  
ATOM   4040  HB  ILE B  42      78.119  35.418  47.652  1.00  0.00           H  
ATOM   4041  CG2 ILE B  42      76.629  34.345  48.752  1.00  0.00           C  
ATOM   4042 HG21 ILE B  42      76.813  34.949  49.641  1.00  0.00           H  
ATOM   4043 HG22 ILE B  42      75.567  34.104  48.688  1.00  0.00           H  
ATOM   4044 HG23 ILE B  42      77.190  33.421  48.884  1.00  0.00           H  
ATOM   4045  CG1 ILE B  42      77.068  34.139  46.265  1.00  0.00           C  
ATOM   4046 HG12 ILE B  42      76.089  33.662  46.194  1.00  0.00           H  
ATOM   4047 HG13 ILE B  42      77.229  34.710  45.351  1.00  0.00           H  
ATOM   4048  CD1 ILE B  42      78.154  33.054  46.299  1.00  0.00           C  
ATOM   4049 HD11 ILE B  42      77.978  32.350  47.111  1.00  0.00           H  
ATOM   4050 HD12 ILE B  42      78.139  32.502  45.359  1.00  0.00           H  
ATOM   4051 HD13 ILE B  42      79.136  33.513  46.420  1.00  0.00           H  
ATOM   4052  C   ILE B  42      76.101  37.263  48.451  1.00  0.00           C  
ATOM   4053  O   ILE B  42      76.912  38.180  48.624  1.00  0.00           O  
ATOM   4054  N   ILE B  43      75.097  37.035  49.311  1.00  0.00           N  
ATOM   4055  H   ILE B  43      74.445  36.281  49.115  1.00  0.00           H  
ATOM   4056  CA  ILE B  43      74.868  37.872  50.504  1.00  0.00           C  
ATOM   4057  HA  ILE B  43      75.811  38.371  50.730  1.00  0.00           H  
ATOM   4058  CB  ILE B  43      73.857  38.995  50.164  1.00  0.00           C  
ATOM   4059  HB  ILE B  43      74.166  39.434  49.212  1.00  0.00           H  
ATOM   4060  CG2 ILE B  43      72.432  38.440  49.988  1.00  0.00           C  
ATOM   4061 HG21 ILE B  43      72.076  37.995  50.918  1.00  0.00           H  
ATOM   4062 HG22 ILE B  43      71.743  39.233  49.702  1.00  0.00           H  
ATOM   4063 HG23 ILE B  43      72.422  37.690  49.199  1.00  0.00           H  
ATOM   4064  CG1 ILE B  43      73.901  40.122  51.220  1.00  0.00           C  
ATOM   4065 HG12 ILE B  43      73.391  39.794  52.124  1.00  0.00           H  
ATOM   4066 HG13 ILE B  43      74.941  40.331  51.476  1.00  0.00           H  
ATOM   4067  CD1 ILE B  43      73.276  41.442  50.746  1.00  0.00           C  
ATOM   4068 HD11 ILE B  43      72.222  41.304  50.513  1.00  0.00           H  
ATOM   4069 HD12 ILE B  43      73.352  42.185  51.539  1.00  0.00           H  
ATOM   4070 HD13 ILE B  43      73.804  41.810  49.866  1.00  0.00           H  
ATOM   4071  C   ILE B  43      74.535  37.111  51.804  1.00  0.00           C  
ATOM   4072  O   ILE B  43      74.807  37.658  52.876  1.00  0.00           O  
ATOM   4073  N   ASP B  44      74.032  35.867  51.772  1.00  0.00           N  
ATOM   4074  H   ASP B  44      73.817  35.431  50.884  1.00  0.00           H  
ATOM   4075  CA  ASP B  44      73.822  35.066  52.999  1.00  0.00           C  
ATOM   4076  HA  ASP B  44      74.671  35.262  53.655  1.00  0.00           H  
ATOM   4077  CB  ASP B  44      72.538  35.537  53.718  1.00  0.00           C  
ATOM   4078  HB2 ASP B  44      72.420  36.614  53.590  1.00  0.00           H  
ATOM   4079  HB3 ASP B  44      71.673  35.059  53.255  1.00  0.00           H  
ATOM   4080  CG  ASP B  44      72.516  35.257  55.226  1.00  0.00           C  
ATOM   4081  OD1 ASP B  44      71.440  35.418  55.848  1.00  0.00           O  
ATOM   4082  OD2 ASP B  44      73.549  34.878  55.832  1.00  0.00           O  
ATOM   4083  C   ASP B  44      73.776  33.537  52.765  1.00  0.00           C  
ATOM   4084  O   ASP B  44      73.450  33.073  51.672  1.00  0.00           O  
ATOM   4085  N   MET B  45      74.070  32.761  53.817  1.00  0.00           N  
ATOM   4086  H   MET B  45      74.314  33.237  54.675  1.00  0.00           H  
ATOM   4087  CA  MET B  45      73.991  31.292  53.892  1.00  0.00           C  
ATOM   4088  HA  MET B  45      73.120  30.968  53.327  1.00  0.00           H  
ATOM   4089  CB  MET B  45      75.238  30.662  53.233  1.00  0.00           C  
ATOM   4090  HB2 MET B  45      75.189  30.831  52.157  1.00  0.00           H  
ATOM   4091  HB3 MET B  45      76.122  31.178  53.609  1.00  0.00           H  
ATOM   4092  CG  MET B  45      75.439  29.156  53.493  1.00  0.00           C  
ATOM   4093  HG2 MET B  45      76.335  28.837  52.963  1.00  0.00           H  
ATOM   4094  HG3 MET B  45      75.636  29.015  54.556  1.00  0.00           H  
ATOM   4095  SD  MET B  45      74.094  28.028  53.016  1.00  0.00           S  
ATOM   4096  CE  MET B  45      74.300  28.020  51.220  1.00  0.00           C  
ATOM   4097  HE1 MET B  45      75.280  27.615  50.964  1.00  0.00           H  
ATOM   4098  HE2 MET B  45      73.524  27.401  50.768  1.00  0.00           H  
ATOM   4099  HE3 MET B  45      74.219  29.037  50.842  1.00  0.00           H  
ATOM   4100  C   MET B  45      73.806  30.818  55.351  1.00  0.00           C  
ATOM   4101  O   MET B  45      74.315  31.436  56.292  1.00  0.00           O  
ATOM   4102  N   ASP B  46      73.109  29.696  55.543  1.00  0.00           N  
ATOM   4103  H   ASP B  46      72.731  29.246  54.717  1.00  0.00           H  
ATOM   4104  CA  ASP B  46      72.868  29.025  56.830  1.00  0.00           C  
ATOM   4105  HA  ASP B  46      73.606  29.351  57.563  1.00  0.00           H  
ATOM   4106  CB  ASP B  46      71.473  29.452  57.330  1.00  0.00           C  
ATOM   4107  HB2 ASP B  46      71.436  30.543  57.344  1.00  0.00           H  
ATOM   4108  HB3 ASP B  46      70.716  29.109  56.622  1.00  0.00           H  
ATOM   4109  CG  ASP B  46      71.098  28.959  58.731  1.00  0.00           C  
ATOM   4110  OD1 ASP B  46      69.994  29.340  59.196  1.00  0.00           O  
ATOM   4111  OD2 ASP B  46      71.908  28.301  59.420  1.00  0.00           O  
ATOM   4112  C   ASP B  46      73.007  27.497  56.663  1.00  0.00           C  
ATOM   4113  O   ASP B  46      72.071  26.823  56.235  1.00  0.00           O  
ATOM   4114  N   GLU B  47      74.183  26.929  56.948  1.00  0.00           N  
ATOM   4115  H   GLU B  47      74.913  27.515  57.337  1.00  0.00           H  
ATOM   4116  CA  GLU B  47      74.519  25.520  56.635  1.00  0.00           C  
ATOM   4117  HA  GLU B  47      74.263  25.335  55.591  1.00  0.00           H  
ATOM   4118  CB  GLU B  47      76.035  25.304  56.784  1.00  0.00           C  
ATOM   4119  HB2 GLU B  47      76.359  25.679  57.752  1.00  0.00           H  
ATOM   4120  HB3 GLU B  47      76.253  24.237  56.735  1.00  0.00           H  
ATOM   4121  CG  GLU B  47      76.833  26.019  55.685  1.00  0.00           C  
ATOM   4122  HG2 GLU B  47      76.549  25.609  54.714  1.00  0.00           H  
ATOM   4123  HG3 GLU B  47      76.586  27.083  55.691  1.00  0.00           H  
ATOM   4124  CD  GLU B  47      78.343  25.850  55.882  1.00  0.00           C  
ATOM   4125  OE1 GLU B  47      78.858  24.706  55.877  1.00  0.00           O  
ATOM   4126  OE2 GLU B  47      79.059  26.870  56.017  1.00  0.00           O  
ATOM   4127  C   GLU B  47      73.727  24.471  57.454  1.00  0.00           C  
ATOM   4128  O   GLU B  47      73.573  23.322  57.016  1.00  0.00           O  
ATOM   4129  N   ARG B  48      73.150  24.879  58.593  1.00  0.00           N  
ATOM   4130  H   ARG B  48      73.400  25.810  58.917  1.00  0.00           H  
ATOM   4131  CA  ARG B  48      72.145  24.136  59.385  1.00  0.00           C  
ATOM   4132  HA  ARG B  48      72.464  23.098  59.469  1.00  0.00           H  
ATOM   4133  CB  ARG B  48      72.123  24.748  60.801  1.00  0.00           C  
ATOM   4134  HB2 ARG B  48      73.158  24.880  61.121  1.00  0.00           H  
ATOM   4135  HB3 ARG B  48      71.650  25.731  60.759  1.00  0.00           H  
ATOM   4136  CG  ARG B  48      71.430  23.891  61.875  1.00  0.00           C  
ATOM   4137  HG2 ARG B  48      70.357  23.844  61.693  1.00  0.00           H  
ATOM   4138  HG3 ARG B  48      71.837  22.880  61.838  1.00  0.00           H  
ATOM   4139  CD  ARG B  48      71.673  24.457  63.282  1.00  0.00           C  
ATOM   4140  HD2 ARG B  48      71.339  23.730  64.021  1.00  0.00           H  
ATOM   4141  HD3 ARG B  48      72.747  24.587  63.430  1.00  0.00           H  
ATOM   4142  NE  ARG B  48      70.997  25.754  63.492  1.00  0.00           N  
ATOM   4143  HE  ARG B  48      71.390  26.556  63.012  1.00  0.00           H  
ATOM   4144  CZ  ARG B  48      69.985  26.010  64.303  1.00  0.00           C  
ATOM   4145  NH1 ARG B  48      69.320  25.097  64.951  1.00  0.00           N  
ATOM   4146 HH11 ARG B  48      68.579  25.356  65.582  1.00  0.00           H  
ATOM   4147 HH12 ARG B  48      69.489  24.114  64.757  1.00  0.00           H  
ATOM   4148  NH2 ARG B  48      69.605  27.235  64.496  1.00  0.00           N  
ATOM   4149 HH21 ARG B  48      70.062  27.996  64.010  1.00  0.00           H  
ATOM   4150 HH22 ARG B  48      68.868  27.408  65.162  1.00  0.00           H  
ATOM   4151  C   ARG B  48      70.751  24.102  58.727  1.00  0.00           C  
ATOM   4152  O   ARG B  48      69.848  23.430  59.229  1.00  0.00           O  
ATOM   4153  N   ASN B  49      70.570  24.808  57.606  1.00  0.00           N  
ATOM   4154  H   ASN B  49      71.327  25.414  57.318  1.00  0.00           H  
ATOM   4155  CA  ASN B  49      69.329  24.854  56.822  1.00  0.00           C  
ATOM   4156  HA  ASN B  49      68.734  23.979  57.091  1.00  0.00           H  
ATOM   4157  CB  ASN B  49      68.555  26.118  57.242  1.00  0.00           C  
ATOM   4158  HB2 ASN B  49      68.627  26.266  58.319  1.00  0.00           H  
ATOM   4159  HB3 ASN B  49      68.998  26.989  56.759  1.00  0.00           H  
ATOM   4160  CG  ASN B  49      67.079  26.047  56.895  1.00  0.00           C  
ATOM   4161  OD1 ASN B  49      66.495  24.990  56.695  1.00  0.00           O  
ATOM   4162  ND2 ASN B  49      66.417  27.173  56.795  1.00  0.00           N  
ATOM   4163 HD21 ASN B  49      65.459  27.123  56.482  1.00  0.00           H  
ATOM   4164 HD22 ASN B  49      66.869  28.052  57.036  1.00  0.00           H  
ATOM   4165  C   ASN B  49      69.528  24.777  55.285  1.00  0.00           C  
ATOM   4166  O   ASN B  49      68.549  24.662  54.548  1.00  0.00           O  
ATOM   4167  N   GLN B  50      70.769  24.826  54.783  1.00  0.00           N  
ATOM   4168  H   GLN B  50      71.512  25.027  55.438  1.00  0.00           H  
ATOM   4169  CA  GLN B  50      71.149  24.762  53.356  1.00  0.00           C  
ATOM   4170  HA  GLN B  50      72.234  24.873  53.324  1.00  0.00           H  
ATOM   4171  CB  GLN B  50      70.834  23.361  52.778  1.00  0.00           C  
ATOM   4172  HB2 GLN B  50      69.793  23.111  52.977  1.00  0.00           H  
ATOM   4173  HB3 GLN B  50      70.941  23.380  51.695  1.00  0.00           H  
ATOM   4174  CG  GLN B  50      71.725  22.239  53.347  1.00  0.00           C  
ATOM   4175  HG2 GLN B  50      71.899  22.391  54.411  1.00  0.00           H  
ATOM   4176  HG3 GLN B  50      71.202  21.290  53.224  1.00  0.00           H  
ATOM   4177  CD  GLN B  50      73.062  22.127  52.620  1.00  0.00           C  
ATOM   4178  OE1 GLN B  50      74.130  22.336  53.182  1.00  0.00           O  
ATOM   4179  NE2 GLN B  50      73.046  21.852  51.336  1.00  0.00           N  
ATOM   4180 HE21 GLN B  50      73.908  21.902  50.800  1.00  0.00           H  
ATOM   4181 HE22 GLN B  50      72.157  21.697  50.875  1.00  0.00           H  
ATOM   4182  C   GLN B  50      70.632  25.914  52.457  1.00  0.00           C  
ATOM   4183  O   GLN B  50      70.776  25.841  51.236  1.00  0.00           O  
ATOM   4184  N   VAL B  51      70.050  26.984  53.018  1.00  0.00           N  
ATOM   4185  H   VAL B  51      69.998  27.025  54.023  1.00  0.00           H  
ATOM   4186  CA  VAL B  51      69.487  28.104  52.233  1.00  0.00           C  
ATOM   4187  HA  VAL B  51      69.089  27.691  51.308  1.00  0.00           H  
ATOM   4188  CB  VAL B  51      68.306  28.797  52.946  1.00  0.00           C  
ATOM   4189  HB  VAL B  51      68.665  29.282  53.855  1.00  0.00           H  
ATOM   4190  CG1 VAL B  51      67.652  29.854  52.042  1.00  0.00           C  
ATOM   4191 HG11 VAL B  51      68.362  30.642  51.795  1.00  0.00           H  
ATOM   4192 HG12 VAL B  51      67.303  29.392  51.119  1.00  0.00           H  
ATOM   4193 HG13 VAL B  51      66.809  30.314  52.560  1.00  0.00           H  
ATOM   4194  CG2 VAL B  51      67.209  27.800  53.335  1.00  0.00           C  
ATOM   4195 HG21 VAL B  51      66.372  28.326  53.793  1.00  0.00           H  
ATOM   4196 HG22 VAL B  51      66.865  27.258  52.454  1.00  0.00           H  
ATOM   4197 HG23 VAL B  51      67.593  27.088  54.063  1.00  0.00           H  
ATOM   4198  C   VAL B  51      70.559  29.133  51.855  1.00  0.00           C  
ATOM   4199  O   VAL B  51      71.076  29.840  52.724  1.00  0.00           O  
ATOM   4200  N   LEU B  52      70.837  29.272  50.556  1.00  0.00           N  
ATOM   4201  H   LEU B  52      70.336  28.667  49.911  1.00  0.00           H  
ATOM   4202  CA  LEU B  52      71.643  30.351  49.967  1.00  0.00           C  
ATOM   4203  HA  LEU B  52      72.413  30.657  50.677  1.00  0.00           H  
ATOM   4204  CB  LEU B  52      72.311  29.797  48.689  1.00  0.00           C  
ATOM   4205  HB2 LEU B  52      72.878  28.901  48.936  1.00  0.00           H  
ATOM   4206  HB3 LEU B  52      71.514  29.493  48.007  1.00  0.00           H  
ATOM   4207  CG  LEU B  52      73.237  30.776  47.939  1.00  0.00           C  
ATOM   4208  HG  LEU B  52      72.723  31.720  47.775  1.00  0.00           H  
ATOM   4209  CD1 LEU B  52      74.532  31.051  48.702  1.00  0.00           C  
ATOM   4210 HD11 LEU B  52      74.313  31.520  49.661  1.00  0.00           H  
ATOM   4211 HD12 LEU B  52      75.077  30.122  48.868  1.00  0.00           H  
ATOM   4212 HD13 LEU B  52      75.160  31.729  48.125  1.00  0.00           H  
ATOM   4213  CD2 LEU B  52      73.604  30.203  46.571  1.00  0.00           C  
ATOM   4214 HD21 LEU B  52      72.699  30.037  45.987  1.00  0.00           H  
ATOM   4215 HD22 LEU B  52      74.244  30.904  46.037  1.00  0.00           H  
ATOM   4216 HD23 LEU B  52      74.127  29.254  46.694  1.00  0.00           H  
ATOM   4217  C   LEU B  52      70.768  31.572  49.629  1.00  0.00           C  
ATOM   4218  O   LEU B  52      69.671  31.392  49.101  1.00  0.00           O  
ATOM   4219  N   THR B  53      71.284  32.793  49.825  1.00  0.00           N  
ATOM   4220  H   THR B  53      72.170  32.861  50.319  1.00  0.00           H  
ATOM   4221  CA  THR B  53      70.706  34.050  49.301  1.00  0.00           C  
ATOM   4222  HA  THR B  53      69.867  33.806  48.652  1.00  0.00           H  
ATOM   4223  CB  THR B  53      70.157  34.942  50.429  1.00  0.00           C  
ATOM   4224  HB  THR B  53      70.979  35.260  51.070  1.00  0.00           H  
ATOM   4225  CG2 THR B  53      69.429  36.181  49.902  1.00  0.00           C  
ATOM   4226 HG21 THR B  53      68.608  35.884  49.249  1.00  0.00           H  
ATOM   4227 HG22 THR B  53      69.028  36.749  50.742  1.00  0.00           H  
ATOM   4228 HG23 THR B  53      70.112  36.821  49.347  1.00  0.00           H  
ATOM   4229  OG1 THR B  53      69.208  34.249  51.206  1.00  0.00           O  
ATOM   4230  HG1 THR B  53      69.683  33.568  51.718  1.00  0.00           H  
ATOM   4231  C   THR B  53      71.735  34.821  48.461  1.00  0.00           C  
ATOM   4232  O   THR B  53      72.862  35.066  48.908  1.00  0.00           O  
ATOM   4233  N   LEU B  54      71.353  35.213  47.239  1.00  0.00           N  
ATOM   4234  H   LEU B  54      70.391  35.032  46.960  1.00  0.00           H  
ATOM   4235  CA  LEU B  54      72.216  35.852  46.233  1.00  0.00           C  
ATOM   4236  HA  LEU B  54      72.906  36.510  46.761  1.00  0.00           H  
ATOM   4237  CB  LEU B  54      73.070  34.769  45.518  1.00  0.00           C  
ATOM   4238  HB2 LEU B  54      73.876  35.280  44.992  1.00  0.00           H  
ATOM   4239  HB3 LEU B  54      73.555  34.174  46.293  1.00  0.00           H  
ATOM   4240  CG  LEU B  54      72.442  33.772  44.513  1.00  0.00           C  
ATOM   4241  HG  LEU B  54      73.221  33.043  44.286  1.00  0.00           H  
ATOM   4242  CD1 LEU B  54      71.243  32.991  45.046  1.00  0.00           C  
ATOM   4243 HD11 LEU B  54      71.479  32.560  46.016  1.00  0.00           H  
ATOM   4244 HD12 LEU B  54      70.386  33.653  45.143  1.00  0.00           H  
ATOM   4245 HD13 LEU B  54      70.992  32.188  44.353  1.00  0.00           H  
ATOM   4246  CD2 LEU B  54      72.034  34.401  43.182  1.00  0.00           C  
ATOM   4247 HD21 LEU B  54      72.845  35.017  42.797  1.00  0.00           H  
ATOM   4248 HD22 LEU B  54      71.824  33.611  42.461  1.00  0.00           H  
ATOM   4249 HD23 LEU B  54      71.138  35.007  43.298  1.00  0.00           H  
ATOM   4250  C   LEU B  54      71.427  36.758  45.265  1.00  0.00           C  
ATOM   4251  O   LEU B  54      70.198  36.757  45.257  1.00  0.00           O  
ATOM   4252  N   TYR B  55      72.135  37.529  44.436  1.00  0.00           N  
ATOM   4253  H   TYR B  55      73.143  37.506  44.526  1.00  0.00           H  
ATOM   4254  CA  TYR B  55      71.575  38.414  43.408  1.00  0.00           C  
ATOM   4255  HA  TYR B  55      70.489  38.399  43.486  1.00  0.00           H  
ATOM   4256  CB  TYR B  55      72.026  39.860  43.647  1.00  0.00           C  
ATOM   4257  HB2 TYR B  55      73.116  39.893  43.671  1.00  0.00           H  
ATOM   4258  HB3 TYR B  55      71.706  40.464  42.797  1.00  0.00           H  
ATOM   4259  CG  TYR B  55      71.487  40.505  44.910  1.00  0.00           C  
ATOM   4260  CD1 TYR B  55      70.272  41.216  44.871  1.00  0.00           C  
ATOM   4261  HD1 TYR B  55      69.719  41.292  43.943  1.00  0.00           H  
ATOM   4262  CE1 TYR B  55      69.769  41.823  46.039  1.00  0.00           C  
ATOM   4263  HE1 TYR B  55      68.832  42.356  46.008  1.00  0.00           H  
ATOM   4264  CZ  TYR B  55      70.484  41.726  47.251  1.00  0.00           C  
ATOM   4265  OH  TYR B  55      70.000  42.293  48.390  1.00  0.00           O  
ATOM   4266  HH  TYR B  55      69.196  42.817  48.225  1.00  0.00           H  
ATOM   4267  CE2 TYR B  55      71.712  41.032  47.278  1.00  0.00           C  
ATOM   4268  HE2 TYR B  55      72.263  40.972  48.198  1.00  0.00           H  
ATOM   4269  CD2 TYR B  55      72.212  40.420  46.113  1.00  0.00           C  
ATOM   4270  HD2 TYR B  55      73.149  39.879  46.144  1.00  0.00           H  
ATOM   4271  C   TYR B  55      71.938  37.979  41.978  1.00  0.00           C  
ATOM   4272  O   TYR B  55      73.061  37.540  41.704  1.00  0.00           O  
ATOM   4273  N   LEU B  56      70.995  38.189  41.057  1.00  0.00           N  
ATOM   4274  H   LEU B  56      70.125  38.614  41.371  1.00  0.00           H  
ATOM   4275  CA  LEU B  56      71.091  37.927  39.618  1.00  0.00           C  
ATOM   4276  HA  LEU B  56      72.115  37.668  39.348  1.00  0.00           H  
ATOM   4277  CB  LEU B  56      70.149  36.761  39.238  1.00  0.00           C  
ATOM   4278  HB2 LEU B  56      69.131  37.064  39.485  1.00  0.00           H  
ATOM   4279  HB3 LEU B  56      70.187  36.618  38.158  1.00  0.00           H  
ATOM   4280  CG  LEU B  56      70.423  35.405  39.913  1.00  0.00           C  
ATOM   4281  HG  LEU B  56      70.440  35.533  40.993  1.00  0.00           H  
ATOM   4282  CD1 LEU B  56      69.311  34.412  39.572  1.00  0.00           C  
ATOM   4283 HD11 LEU B  56      68.357  34.790  39.939  1.00  0.00           H  
ATOM   4284 HD12 LEU B  56      69.251  34.269  38.492  1.00  0.00           H  
ATOM   4285 HD13 LEU B  56      69.512  33.455  40.053  1.00  0.00           H  
ATOM   4286  CD2 LEU B  56      71.753  34.810  39.453  1.00  0.00           C  
ATOM   4287 HD21 LEU B  56      71.761  34.698  38.370  1.00  0.00           H  
ATOM   4288 HD22 LEU B  56      72.559  35.473  39.755  1.00  0.00           H  
ATOM   4289 HD23 LEU B  56      71.906  33.839  39.922  1.00  0.00           H  
ATOM   4290  C   LEU B  56      70.690  39.170  38.809  1.00  0.00           C  
ATOM   4291  O   LEU B  56      69.889  39.986  39.269  1.00  0.00           O  
ATOM   4292  N   TRP B  57      71.154  39.244  37.562  1.00  0.00           N  
ATOM   4293  H   TRP B  57      71.859  38.572  37.272  1.00  0.00           H  
ATOM   4294  CA  TRP B  57      70.435  39.926  36.485  1.00  0.00           C  
ATOM   4295  HA  TRP B  57      69.588  40.464  36.910  1.00  0.00           H  
ATOM   4296  CB  TRP B  57      71.312  40.971  35.787  1.00  0.00           C  
ATOM   4297  HB2 TRP B  57      72.079  40.453  35.213  1.00  0.00           H  
ATOM   4298  HB3 TRP B  57      70.694  41.522  35.077  1.00  0.00           H  
ATOM   4299  CG  TRP B  57      71.990  41.959  36.692  1.00  0.00           C  
ATOM   4300  CD1 TRP B  57      71.410  43.042  37.259  1.00  0.00           C  
ATOM   4301  HD1 TRP B  57      70.378  43.331  37.114  1.00  0.00           H  
ATOM   4302  NE1 TRP B  57      72.327  43.705  38.053  1.00  0.00           N  
ATOM   4303  HE1 TRP B  57      72.093  44.513  38.626  1.00  0.00           H  
ATOM   4304  CE2 TRP B  57      73.568  43.104  37.995  1.00  0.00           C  
ATOM   4305  CZ2 TRP B  57      74.815  43.408  38.560  1.00  0.00           C  
ATOM   4306  HZ2 TRP B  57      74.931  44.289  39.173  1.00  0.00           H  
ATOM   4307  CH2 TRP B  57      75.908  42.557  38.318  1.00  0.00           C  
ATOM   4308  HH2 TRP B  57      76.875  42.781  38.750  1.00  0.00           H  
ATOM   4309  CZ3 TRP B  57      75.736  41.401  37.537  1.00  0.00           C  
ATOM   4310  HZ3 TRP B  57      76.569  40.728  37.383  1.00  0.00           H  
ATOM   4311  CE3 TRP B  57      74.479  41.104  36.975  1.00  0.00           C  
ATOM   4312  HE3 TRP B  57      74.343  40.211  36.388  1.00  0.00           H  
ATOM   4313  CD2 TRP B  57      73.369  41.956  37.171  1.00  0.00           C  
ATOM   4314  C   TRP B  57      69.862  38.886  35.514  1.00  0.00           C  
ATOM   4315  O   TRP B  57      70.494  37.862  35.235  1.00  0.00           O  
ATOM   4316  N   ILE B  58      68.638  39.131  35.046  1.00  0.00           N  
ATOM   4317  H   ILE B  58      68.184  39.993  35.335  1.00  0.00           H  
ATOM   4318  CA  ILE B  58      67.825  38.198  34.262  1.00  0.00           C  
ATOM   4319  HA  ILE B  58      68.460  37.395  33.884  1.00  0.00           H  
ATOM   4320  CB  ILE B  58      66.718  37.563  35.145  1.00  0.00           C  
ATOM   4321  HB  ILE B  58      66.070  38.364  35.508  1.00  0.00           H  
ATOM   4322  CG2 ILE B  58      65.856  36.601  34.305  1.00  0.00           C  
ATOM   4323 HG21 ILE B  58      65.405  37.119  33.460  1.00  0.00           H  
ATOM   4324 HG22 ILE B  58      66.471  35.777  33.942  1.00  0.00           H  
ATOM   4325 HG23 ILE B  58      65.039  36.203  34.907  1.00  0.00           H  
ATOM   4326  CG1 ILE B  58      67.316  36.839  36.379  1.00  0.00           C  
ATOM   4327 HG12 ILE B  58      68.001  36.058  36.047  1.00  0.00           H  
ATOM   4328 HG13 ILE B  58      67.886  37.555  36.971  1.00  0.00           H  
ATOM   4329  CD1 ILE B  58      66.282  36.220  37.328  1.00  0.00           C  
ATOM   4330 HD11 ILE B  58      65.534  36.965  37.601  1.00  0.00           H  
ATOM   4331 HD12 ILE B  58      65.797  35.364  36.860  1.00  0.00           H  
ATOM   4332 HD13 ILE B  58      66.784  35.876  38.233  1.00  0.00           H  
ATOM   4333  C   ILE B  58      67.237  38.946  33.060  1.00  0.00           C  
ATOM   4334  O   ILE B  58      66.573  39.974  33.218  1.00  0.00           O  
ATOM   4335  N   ARG B  59      67.452  38.420  31.852  1.00  0.00           N  
ATOM   4336  H   ARG B  59      68.028  37.583  31.800  1.00  0.00           H  
ATOM   4337  CA  ARG B  59      66.929  38.952  30.586  1.00  0.00           C  
ATOM   4338  HA  ARG B  59      66.354  39.854  30.784  1.00  0.00           H  
ATOM   4339  CB  ARG B  59      68.111  39.367  29.691  1.00  0.00           C  
ATOM   4340  HB2 ARG B  59      68.432  40.355  30.020  1.00  0.00           H  
ATOM   4341  HB3 ARG B  59      68.940  38.675  29.847  1.00  0.00           H  
ATOM   4342  CG  ARG B  59      67.808  39.415  28.182  1.00  0.00           C  
ATOM   4343  HG2 ARG B  59      67.756  38.392  27.805  1.00  0.00           H  
ATOM   4344  HG3 ARG B  59      66.840  39.891  28.020  1.00  0.00           H  
ATOM   4345  CD  ARG B  59      68.854  40.184  27.362  1.00  0.00           C  
ATOM   4346  HD2 ARG B  59      68.738  39.914  26.314  1.00  0.00           H  
ATOM   4347  HD3 ARG B  59      68.641  41.246  27.434  1.00  0.00           H  
ATOM   4348  NE  ARG B  59      70.247  39.920  27.770  1.00  0.00           N  
ATOM   4349  HE  ARG B  59      70.692  39.091  27.388  1.00  0.00           H  
ATOM   4350  CZ  ARG B  59      71.018  40.704  28.502  1.00  0.00           C  
ATOM   4351  NH1 ARG B  59      70.595  41.808  29.043  1.00  0.00           N  
ATOM   4352 HH11 ARG B  59      69.622  42.093  28.955  1.00  0.00           H  
ATOM   4353 HH12 ARG B  59      71.269  42.378  29.544  1.00  0.00           H  
ATOM   4354  NH2 ARG B  59      72.261  40.404  28.725  1.00  0.00           N  
ATOM   4355 HH21 ARG B  59      72.650  39.513  28.424  1.00  0.00           H  
ATOM   4356 HH22 ARG B  59      72.816  41.064  29.258  1.00  0.00           H  
ATOM   4357  C   ARG B  59      65.975  37.948  29.942  1.00  0.00           C  
ATOM   4358  O   ARG B  59      66.348  36.801  29.713  1.00  0.00           O  
ATOM   4359  N   GLN B  60      64.759  38.400  29.640  1.00  0.00           N  
ATOM   4360  H   GLN B  60      64.551  39.363  29.876  1.00  0.00           H  
ATOM   4361  CA  GLN B  60      63.737  37.659  28.891  1.00  0.00           C  
ATOM   4362  HA  GLN B  60      64.073  36.636  28.719  1.00  0.00           H  
ATOM   4363  CB  GLN B  60      62.423  37.608  29.703  1.00  0.00           C  
ATOM   4364  HB2 GLN B  60      62.120  38.627  29.942  1.00  0.00           H  
ATOM   4365  HB3 GLN B  60      61.644  37.149  29.091  1.00  0.00           H  
ATOM   4366  CG  GLN B  60      62.549  36.814  31.016  1.00  0.00           C  
ATOM   4367  HG2 GLN B  60      62.689  35.762  30.777  1.00  0.00           H  
ATOM   4368  HG3 GLN B  60      63.429  37.158  31.561  1.00  0.00           H  
ATOM   4369  CD  GLN B  60      61.340  36.937  31.948  1.00  0.00           C  
ATOM   4370  OE1 GLN B  60      60.187  37.023  31.545  1.00  0.00           O  
ATOM   4371  NE2 GLN B  60      61.559  36.913  33.244  1.00  0.00           N  
ATOM   4372 HE21 GLN B  60      60.762  36.963  33.872  1.00  0.00           H  
ATOM   4373 HE22 GLN B  60      62.495  36.892  33.606  1.00  0.00           H  
ATOM   4374  C   GLN B  60      63.527  38.329  27.523  1.00  0.00           C  
ATOM   4375  O   GLN B  60      63.438  39.555  27.454  1.00  0.00           O  
ATOM   4376  N   GLU B  61      63.434  37.557  26.437  1.00  0.00           N  
ATOM   4377  H   GLU B  61      63.587  36.556  26.540  1.00  0.00           H  
ATOM   4378  CA  GLU B  61      63.245  38.085  25.073  1.00  0.00           C  
ATOM   4379  HA  GLU B  61      62.863  39.103  25.139  1.00  0.00           H  
ATOM   4380  CB  GLU B  61      64.573  38.134  24.304  1.00  0.00           C  
ATOM   4381  HB2 GLU B  61      65.005  37.135  24.248  1.00  0.00           H  
ATOM   4382  HB3 GLU B  61      64.339  38.452  23.288  1.00  0.00           H  
ATOM   4383  CG  GLU B  61      65.615  39.093  24.899  1.00  0.00           C  
ATOM   4384  HG2 GLU B  61      65.118  40.015  25.200  1.00  0.00           H  
ATOM   4385  HG3 GLU B  61      66.064  38.640  25.785  1.00  0.00           H  
ATOM   4386  CD  GLU B  61      66.691  39.443  23.867  1.00  0.00           C  
ATOM   4387  OE1 GLU B  61      66.335  39.900  22.754  1.00  0.00           O  
ATOM   4388  OE2 GLU B  61      67.894  39.231  24.135  1.00  0.00           O  
ATOM   4389  C   GLU B  61      62.229  37.279  24.253  1.00  0.00           C  
ATOM   4390  O   GLU B  61      62.334  36.056  24.147  1.00  0.00           O  
ATOM   4391  N   TRP B  62      61.274  37.964  23.619  1.00  0.00           N  
ATOM   4392  H   TRP B  62      61.300  38.978  23.668  1.00  0.00           H  
ATOM   4393  CA  TRP B  62      60.192  37.363  22.823  1.00  0.00           C  
ATOM   4394  HA  TRP B  62      60.560  36.451  22.349  1.00  0.00           H  
ATOM   4395  CB  TRP B  62      59.036  36.961  23.760  1.00  0.00           C  
ATOM   4396  HB2 TRP B  62      58.331  36.344  23.202  1.00  0.00           H  
ATOM   4397  HB3 TRP B  62      59.451  36.322  24.536  1.00  0.00           H  
ATOM   4398  CG  TRP B  62      58.269  38.056  24.448  1.00  0.00           C  
ATOM   4399  CD1 TRP B  62      57.107  38.597  24.011  1.00  0.00           C  
ATOM   4400  HD1 TRP B  62      56.589  38.312  23.101  1.00  0.00           H  
ATOM   4401  NE1 TRP B  62      56.666  39.545  24.912  1.00  0.00           N  
ATOM   4402  HE1 TRP B  62      55.810  40.071  24.797  1.00  0.00           H  
ATOM   4403  CE2 TRP B  62      57.506  39.644  25.999  1.00  0.00           C  
ATOM   4404  CZ2 TRP B  62      57.464  40.412  27.171  1.00  0.00           C  
ATOM   4405  HZ2 TRP B  62      56.638  41.085  27.353  1.00  0.00           H  
ATOM   4406  CH2 TRP B  62      58.509  40.297  28.103  1.00  0.00           C  
ATOM   4407  HH2 TRP B  62      58.495  40.885  29.011  1.00  0.00           H  
ATOM   4408  CZ3 TRP B  62      59.571  39.410  27.851  1.00  0.00           C  
ATOM   4409  HZ3 TRP B  62      60.371  39.325  28.571  1.00  0.00           H  
ATOM   4410  CE3 TRP B  62      59.593  38.628  26.679  1.00  0.00           C  
ATOM   4411  HE3 TRP B  62      60.403  37.935  26.514  1.00  0.00           H  
ATOM   4412  CD2 TRP B  62      58.562  38.725  25.718  1.00  0.00           C  
ATOM   4413  C   TRP B  62      59.741  38.298  21.687  1.00  0.00           C  
ATOM   4414  O   TRP B  62      60.435  39.266  21.364  1.00  0.00           O  
ATOM   4415  N   THR B  63      58.599  38.012  21.057  1.00  0.00           N  
ATOM   4416  H   THR B  63      58.111  37.168  21.322  1.00  0.00           H  
ATOM   4417  CA  THR B  63      58.024  38.795  19.949  1.00  0.00           C  
ATOM   4418  HA  THR B  63      58.469  39.787  19.938  1.00  0.00           H  
ATOM   4419  CB  THR B  63      58.307  38.120  18.592  1.00  0.00           C  
ATOM   4420  HB  THR B  63      57.687  37.227  18.504  1.00  0.00           H  
ATOM   4421  CG2 THR B  63      58.023  39.032  17.399  1.00  0.00           C  
ATOM   4422 HG21 THR B  63      58.269  38.510  16.473  1.00  0.00           H  
ATOM   4423 HG22 THR B  63      56.966  39.294  17.372  1.00  0.00           H  
ATOM   4424 HG23 THR B  63      58.621  39.939  17.469  1.00  0.00           H  
ATOM   4425  OG1 THR B  63      59.658  37.723  18.486  1.00  0.00           O  
ATOM   4426  HG1 THR B  63      59.761  36.991  19.129  1.00  0.00           H  
ATOM   4427  C   THR B  63      56.512  38.944  20.136  1.00  0.00           C  
ATOM   4428  O   THR B  63      55.847  37.980  20.514  1.00  0.00           O  
ATOM   4429  N   ASP B  64      55.949  40.117  19.851  1.00  0.00           N  
ATOM   4430  H   ASP B  64      56.554  40.885  19.570  1.00  0.00           H  
ATOM   4431  CA  ASP B  64      54.499  40.342  19.745  1.00  0.00           C  
ATOM   4432  HA  ASP B  64      53.978  39.474  20.148  1.00  0.00           H  
ATOM   4433  CB  ASP B  64      54.114  41.537  20.648  1.00  0.00           C  
ATOM   4434  HB2 ASP B  64      54.427  41.308  21.669  1.00  0.00           H  
ATOM   4435  HB3 ASP B  64      54.678  42.410  20.322  1.00  0.00           H  
ATOM   4436  CG  ASP B  64      52.618  41.893  20.663  1.00  0.00           C  
ATOM   4437  OD1 ASP B  64      52.016  41.970  19.573  1.00  0.00           O  
ATOM   4438  OD2 ASP B  64      52.036  42.087  21.758  1.00  0.00           O  
ATOM   4439  C   ASP B  64      54.093  40.458  18.256  1.00  0.00           C  
ATOM   4440  O   ASP B  64      54.730  41.168  17.470  1.00  0.00           O  
ATOM   4441  N   ALA B  65      53.066  39.706  17.842  1.00  0.00           N  
ATOM   4442  H   ALA B  65      52.603  39.113  18.516  1.00  0.00           H  
ATOM   4443  CA  ALA B  65      52.604  39.629  16.449  1.00  0.00           C  
ATOM   4444  HA  ALA B  65      53.474  39.508  15.802  1.00  0.00           H  
ATOM   4445  CB  ALA B  65      51.738  38.368  16.320  1.00  0.00           C  
ATOM   4446  HB1 ALA B  65      51.421  38.245  15.284  1.00  0.00           H  
ATOM   4447  HB2 ALA B  65      52.316  37.490  16.614  1.00  0.00           H  
ATOM   4448  HB3 ALA B  65      50.855  38.450  16.955  1.00  0.00           H  
ATOM   4449  C   ALA B  65      51.840  40.880  15.953  1.00  0.00           C  
ATOM   4450  O   ALA B  65      51.666  41.060  14.742  1.00  0.00           O  
ATOM   4451  N   TYR B  66      51.382  41.742  16.866  1.00  0.00           N  
ATOM   4452  H   TYR B  66      51.592  41.554  17.845  1.00  0.00           H  
ATOM   4453  CA  TYR B  66      50.522  42.899  16.593  1.00  0.00           C  
ATOM   4454  HA  TYR B  66      50.268  42.917  15.533  1.00  0.00           H  
ATOM   4455  CB  TYR B  66      49.207  42.735  17.372  1.00  0.00           C  
ATOM   4456  HB2 TYR B  66      49.430  42.735  18.438  1.00  0.00           H  
ATOM   4457  HB3 TYR B  66      48.572  43.599  17.172  1.00  0.00           H  
ATOM   4458  CG  TYR B  66      48.429  41.476  17.021  1.00  0.00           C  
ATOM   4459  CD1 TYR B  66      47.627  41.454  15.864  1.00  0.00           C  
ATOM   4460  HD1 TYR B  66      47.551  42.338  15.245  1.00  0.00           H  
ATOM   4461  CE1 TYR B  66      46.924  40.288  15.507  1.00  0.00           C  
ATOM   4462  HE1 TYR B  66      46.314  40.281  14.616  1.00  0.00           H  
ATOM   4463  CZ  TYR B  66      47.014  39.133  16.315  1.00  0.00           C  
ATOM   4464  OH  TYR B  66      46.316  38.014  15.985  1.00  0.00           O  
ATOM   4465  HH  TYR B  66      45.995  38.047  15.065  1.00  0.00           H  
ATOM   4466  CE2 TYR B  66      47.809  39.157  17.482  1.00  0.00           C  
ATOM   4467  HE2 TYR B  66      47.867  38.272  18.096  1.00  0.00           H  
ATOM   4468  CD2 TYR B  66      48.515  40.327  17.834  1.00  0.00           C  
ATOM   4469  HD2 TYR B  66      49.123  40.351  18.729  1.00  0.00           H  
ATOM   4470  C   TYR B  66      51.196  44.246  16.908  1.00  0.00           C  
ATOM   4471  O   TYR B  66      50.826  45.255  16.303  1.00  0.00           O  
ATOM   4472  N   LEU B  67      52.204  44.284  17.789  1.00  0.00           N  
ATOM   4473  H   LEU B  67      52.385  43.433  18.320  1.00  0.00           H  
ATOM   4474  CA  LEU B  67      53.025  45.477  18.090  1.00  0.00           C  
ATOM   4475  HA  LEU B  67      52.362  46.339  18.065  1.00  0.00           H  
ATOM   4476  CB  LEU B  67      53.618  45.375  19.513  1.00  0.00           C  
ATOM   4477  HB2 LEU B  67      54.210  44.463  19.566  1.00  0.00           H  
ATOM   4478  HB3 LEU B  67      54.301  46.208  19.673  1.00  0.00           H  
ATOM   4479  CG  LEU B  67      52.605  45.393  20.672  1.00  0.00           C  
ATOM   4480  HG  LEU B  67      51.870  44.604  20.533  1.00  0.00           H  
ATOM   4481  CD1 LEU B  67      53.347  45.171  21.994  1.00  0.00           C  
ATOM   4482 HD11 LEU B  67      54.073  45.965  22.155  1.00  0.00           H  
ATOM   4483 HD12 LEU B  67      52.637  45.159  22.818  1.00  0.00           H  
ATOM   4484 HD13 LEU B  67      53.863  44.212  21.972  1.00  0.00           H  
ATOM   4485  CD2 LEU B  67      51.876  46.733  20.783  1.00  0.00           C  
ATOM   4486 HD21 LEU B  67      51.216  46.724  21.650  1.00  0.00           H  
ATOM   4487 HD22 LEU B  67      52.604  47.533  20.907  1.00  0.00           H  
ATOM   4488 HD23 LEU B  67      51.274  46.913  19.895  1.00  0.00           H  
ATOM   4489  C   LEU B  67      54.125  45.791  17.042  1.00  0.00           C  
ATOM   4490  O   LEU B  67      55.053  46.545  17.327  1.00  0.00           O  
ATOM   4491  N   ARG B  68      54.047  45.217  15.837  1.00  0.00           N  
ATOM   4492  H   ARG B  68      53.236  44.643  15.663  1.00  0.00           H  
ATOM   4493  CA  ARG B  68      54.960  45.464  14.705  1.00  0.00           C  
ATOM   4494  HA  ARG B  68      55.951  45.711  15.093  1.00  0.00           H  
ATOM   4495  CB  ARG B  68      55.062  44.149  13.908  1.00  0.00           C  
ATOM   4496  HB2 ARG B  68      55.559  43.407  14.534  1.00  0.00           H  
ATOM   4497  HB3 ARG B  68      54.052  43.791  13.718  1.00  0.00           H  
ATOM   4498  CG  ARG B  68      55.793  44.229  12.559  1.00  0.00           C  
ATOM   4499  HG2 ARG B  68      55.353  45.021  11.957  1.00  0.00           H  
ATOM   4500  HG3 ARG B  68      56.840  44.467  12.712  1.00  0.00           H  
ATOM   4501  CD  ARG B  68      55.660  42.918  11.770  1.00  0.00           C  
ATOM   4502  HD2 ARG B  68      54.613  42.610  11.769  1.00  0.00           H  
ATOM   4503  HD3 ARG B  68      55.934  43.102  10.733  1.00  0.00           H  
ATOM   4504  NE  ARG B  68      56.490  41.821  12.304  1.00  0.00           N  
ATOM   4505  HE  ARG B  68      56.102  41.276  13.063  1.00  0.00           H  
ATOM   4506  CZ  ARG B  68      57.669  41.427  11.853  1.00  0.00           C  
ATOM   4507  NH1 ARG B  68      58.380  42.114  11.007  1.00  0.00           N  
ATOM   4508 HH11 ARG B  68      58.043  43.007  10.667  1.00  0.00           H  
ATOM   4509 HH12 ARG B  68      59.326  41.811  10.783  1.00  0.00           H  
ATOM   4510  NH2 ARG B  68      58.162  40.289  12.229  1.00  0.00           N  
ATOM   4511 HH21 ARG B  68      58.947  39.922  11.705  1.00  0.00           H  
ATOM   4512 HH22 ARG B  68      57.605  39.676  12.807  1.00  0.00           H  
ATOM   4513  C   ARG B  68      54.489  46.659  13.856  1.00  0.00           C  
ATOM   4514  O   ARG B  68      53.297  46.765  13.547  1.00  0.00           O  
ATOM   4515  N   TRP B  69      55.413  47.510  13.401  1.00  0.00           N  
ATOM   4516  H   TRP B  69      56.386  47.327  13.631  1.00  0.00           H  
ATOM   4517  CA  TRP B  69      55.134  48.650  12.510  1.00  0.00           C  
ATOM   4518  HA  TRP B  69      54.189  48.469  12.001  1.00  0.00           H  
ATOM   4519  CB  TRP B  69      54.981  49.957  13.309  1.00  0.00           C  
ATOM   4520  HB2 TRP B  69      54.550  50.712  12.649  1.00  0.00           H  
ATOM   4521  HB3 TRP B  69      54.261  49.795  14.112  1.00  0.00           H  
ATOM   4522  CG  TRP B  69      56.238  50.530  13.905  1.00  0.00           C  
ATOM   4523  CD1 TRP B  69      57.043  51.451  13.324  1.00  0.00           C  
ATOM   4524  HD1 TRP B  69      56.873  51.896  12.350  1.00  0.00           H  
ATOM   4525  NE1 TRP B  69      58.120  51.720  14.150  1.00  0.00           N  
ATOM   4526  HE1 TRP B  69      58.885  52.351  13.911  1.00  0.00           H  
ATOM   4527  CE2 TRP B  69      58.049  51.002  15.322  1.00  0.00           C  
ATOM   4528  CZ2 TRP B  69      58.875  50.936  16.456  1.00  0.00           C  
ATOM   4529  HZ2 TRP B  69      59.769  51.538  16.507  1.00  0.00           H  
ATOM   4530  CH2 TRP B  69      58.529  50.064  17.504  1.00  0.00           C  
ATOM   4531  HH2 TRP B  69      59.160  49.985  18.378  1.00  0.00           H  
ATOM   4532  CZ3 TRP B  69      57.368  49.276  17.397  1.00  0.00           C  
ATOM   4533  HZ3 TRP B  69      57.103  48.585  18.183  1.00  0.00           H  
ATOM   4534  CE3 TRP B  69      56.548  49.355  16.256  1.00  0.00           C  
ATOM   4535  HE3 TRP B  69      55.668  48.734  16.189  1.00  0.00           H  
ATOM   4536  CD2 TRP B  69      56.863  50.220  15.188  1.00  0.00           C  
ATOM   4537  C   TRP B  69      56.188  48.820  11.408  1.00  0.00           C  
ATOM   4538  O   TRP B  69      57.330  48.385  11.541  1.00  0.00           O  
ATOM   4539  N   ASP B  70      55.797  49.468  10.312  1.00  0.00           N  
ATOM   4540  H   ASP B  70      54.815  49.710  10.228  1.00  0.00           H  
ATOM   4541  CA  ASP B  70      56.673  49.902   9.218  1.00  0.00           C  
ATOM   4542  HA  ASP B  70      57.425  49.138   9.020  1.00  0.00           H  
ATOM   4543  CB  ASP B  70      55.790  50.022   7.964  1.00  0.00           C  
ATOM   4544  HB2 ASP B  70      55.377  49.039   7.734  1.00  0.00           H  
ATOM   4545  HB3 ASP B  70      54.954  50.689   8.178  1.00  0.00           H  
ATOM   4546  CG  ASP B  70      56.509  50.542   6.720  1.00  0.00           C  
ATOM   4547  OD1 ASP B  70      55.816  50.729   5.691  1.00  0.00           O  
ATOM   4548  OD2 ASP B  70      57.745  50.734   6.748  1.00  0.00           O  
ATOM   4549  C   ASP B  70      57.369  51.247   9.547  1.00  0.00           C  
ATOM   4550  O   ASP B  70      56.690  52.280   9.575  1.00  0.00           O  
ATOM   4551  N   PRO B  71      58.703  51.308   9.751  1.00  0.00           N  
ATOM   4552  CD  PRO B  71      59.641  50.201   9.845  1.00  0.00           C  
ATOM   4553  HD2 PRO B  71      59.988  49.931   8.846  1.00  0.00           H  
ATOM   4554  HD3 PRO B  71      59.205  49.336  10.337  1.00  0.00           H  
ATOM   4555  CG  PRO B  71      60.803  50.731  10.680  1.00  0.00           C  
ATOM   4556  HG2 PRO B  71      61.732  50.200  10.471  1.00  0.00           H  
ATOM   4557  HG3 PRO B  71      60.553  50.674  11.740  1.00  0.00           H  
ATOM   4558  CB  PRO B  71      60.870  52.195  10.255  1.00  0.00           C  
ATOM   4559  HB2 PRO B  71      61.426  52.273   9.318  1.00  0.00           H  
ATOM   4560  HB3 PRO B  71      61.331  52.817  11.023  1.00  0.00           H  
ATOM   4561  CA  PRO B  71      59.398  52.568  10.035  1.00  0.00           C  
ATOM   4562  HA  PRO B  71      58.997  52.986  10.959  1.00  0.00           H  
ATOM   4563  C   PRO B  71      59.256  53.609   8.918  1.00  0.00           C  
ATOM   4564  O   PRO B  71      59.204  54.805   9.205  1.00  0.00           O  
ATOM   4565  N   ASN B  72      59.121  53.177   7.657  1.00  0.00           N  
ATOM   4566  H   ASN B  72      59.031  52.177   7.496  1.00  0.00           H  
ATOM   4567  CA  ASN B  72      58.939  54.061   6.502  1.00  0.00           C  
ATOM   4568  HA  ASN B  72      59.607  54.915   6.626  1.00  0.00           H  
ATOM   4569  CB  ASN B  72      59.371  53.314   5.223  1.00  0.00           C  
ATOM   4570  HB2 ASN B  72      58.769  52.415   5.104  1.00  0.00           H  
ATOM   4571  HB3 ASN B  72      59.194  53.939   4.350  1.00  0.00           H  
ATOM   4572  CG  ASN B  72      60.849  52.952   5.230  1.00  0.00           C  
ATOM   4573  OD1 ASN B  72      61.708  53.774   5.524  1.00  0.00           O  
ATOM   4574  ND2 ASN B  72      61.206  51.729   4.928  1.00  0.00           N  
ATOM   4575 HD21 ASN B  72      60.499  51.029   4.723  1.00  0.00           H  
ATOM   4576 HD22 ASN B  72      62.192  51.495   4.929  1.00  0.00           H  
ATOM   4577  C   ASN B  72      57.518  54.661   6.407  1.00  0.00           C  
ATOM   4578  O   ASN B  72      57.287  55.544   5.573  1.00  0.00           O  
ATOM   4579  N   ALA B  73      56.589  54.232   7.271  1.00  0.00           N  
ATOM   4580  H   ALA B  73      56.835  53.461   7.882  1.00  0.00           H  
ATOM   4581  CA  ALA B  73      55.284  54.860   7.506  1.00  0.00           C  
ATOM   4582  HA  ALA B  73      55.072  55.560   6.697  1.00  0.00           H  
ATOM   4583  CB  ALA B  73      54.221  53.758   7.455  1.00  0.00           C  
ATOM   4584  HB1 ALA B  73      54.319  53.184   6.533  1.00  0.00           H  
ATOM   4585  HB2 ALA B  73      54.329  53.091   8.311  1.00  0.00           H  
ATOM   4586  HB3 ALA B  73      53.234  54.215   7.479  1.00  0.00           H  
ATOM   4587  C   ALA B  73      55.211  55.668   8.827  1.00  0.00           C  
ATOM   4588  O   ALA B  73      54.189  56.306   9.104  1.00  0.00           O  
ATOM   4589  N   TYR B  74      56.284  55.659   9.631  1.00  0.00           N  
ATOM   4590  H   TYR B  74      57.087  55.124   9.328  1.00  0.00           H  
ATOM   4591  CA  TYR B  74      56.398  56.327  10.937  1.00  0.00           C  
ATOM   4592  HA  TYR B  74      55.668  57.136  10.972  1.00  0.00           H  
ATOM   4593  CB  TYR B  74      56.044  55.347  12.075  1.00  0.00           C  
ATOM   4594  HB2 TYR B  74      56.676  54.462  11.989  1.00  0.00           H  
ATOM   4595  HB3 TYR B  74      56.284  55.819  13.028  1.00  0.00           H  
ATOM   4596  CG  TYR B  74      54.585  54.917  12.153  1.00  0.00           C  
ATOM   4597  CD1 TYR B  74      53.658  55.703  12.869  1.00  0.00           C  
ATOM   4598  HD1 TYR B  74      53.975  56.633  13.320  1.00  0.00           H  
ATOM   4599  CE1 TYR B  74      52.326  55.267  13.027  1.00  0.00           C  
ATOM   4600  HE1 TYR B  74      51.619  55.856  13.592  1.00  0.00           H  
ATOM   4601  CZ  TYR B  74      51.914  54.042  12.458  1.00  0.00           C  
ATOM   4602  OH  TYR B  74      50.643  53.592  12.634  1.00  0.00           O  
ATOM   4603  HH  TYR B  74      50.139  54.157  13.264  1.00  0.00           H  
ATOM   4604  CE2 TYR B  74      52.832  53.270  11.717  1.00  0.00           C  
ATOM   4605  HE2 TYR B  74      52.509  52.337  11.279  1.00  0.00           H  
ATOM   4606  CD2 TYR B  74      54.164  53.705  11.571  1.00  0.00           C  
ATOM   4607  HD2 TYR B  74      54.868  53.098  11.021  1.00  0.00           H  
ATOM   4608  C   TYR B  74      57.779  57.004  11.126  1.00  0.00           C  
ATOM   4609  O   TYR B  74      58.388  56.933  12.194  1.00  0.00           O  
ATOM   4610  N   GLY B  75      58.284  57.677  10.085  1.00  0.00           N  
ATOM   4611  H   GLY B  75      57.764  57.661   9.214  1.00  0.00           H  
ATOM   4612  CA  GLY B  75      59.401  58.632  10.185  1.00  0.00           C  
ATOM   4613  HA2 GLY B  75      59.554  59.068   9.199  1.00  0.00           H  
ATOM   4614  HA3 GLY B  75      59.117  59.432  10.867  1.00  0.00           H  
ATOM   4615  C   GLY B  75      60.757  58.078  10.647  1.00  0.00           C  
ATOM   4616  O   GLY B  75      61.571  58.829  11.196  1.00  0.00           O  
ATOM   4617  N   GLY B  76      61.009  56.779  10.472  1.00  0.00           N  
ATOM   4618  H   GLY B  76      60.318  56.220   9.980  1.00  0.00           H  
ATOM   4619  CA  GLY B  76      62.254  56.129  10.896  1.00  0.00           C  
ATOM   4620  HA2 GLY B  76      62.333  55.172  10.384  1.00  0.00           H  
ATOM   4621  HA3 GLY B  76      63.105  56.743  10.601  1.00  0.00           H  
ATOM   4622  C   GLY B  76      62.357  55.847  12.399  1.00  0.00           C  
ATOM   4623  O   GLY B  76      63.453  55.574  12.893  1.00  0.00           O  
ATOM   4624  N   LEU B  77      61.247  55.903  13.144  1.00  0.00           N  
ATOM   4625  H   LEU B  77      60.375  56.160  12.693  1.00  0.00           H  
ATOM   4626  CA  LEU B  77      61.191  55.438  14.535  1.00  0.00           C  
ATOM   4627  HA  LEU B  77      62.005  55.899  15.096  1.00  0.00           H  
ATOM   4628  CB  LEU B  77      59.850  55.862  15.164  1.00  0.00           C  
ATOM   4629  HB2 LEU B  77      59.041  55.456  14.553  1.00  0.00           H  
ATOM   4630  HB3 LEU B  77      59.769  55.415  16.155  1.00  0.00           H  
ATOM   4631  CG  LEU B  77      59.657  57.389  15.290  1.00  0.00           C  
ATOM   4632  HG  LEU B  77      59.824  57.870  14.327  1.00  0.00           H  
ATOM   4633  CD1 LEU B  77      58.225  57.691  15.732  1.00  0.00           C  
ATOM   4634 HD11 LEU B  77      57.528  57.300  14.990  1.00  0.00           H  
ATOM   4635 HD12 LEU B  77      58.028  57.222  16.695  1.00  0.00           H  
ATOM   4636 HD13 LEU B  77      58.081  58.769  15.808  1.00  0.00           H  
ATOM   4637  CD2 LEU B  77      60.610  58.006  16.318  1.00  0.00           C  
ATOM   4638 HD21 LEU B  77      60.383  59.064  16.447  1.00  0.00           H  
ATOM   4639 HD22 LEU B  77      60.512  57.499  17.278  1.00  0.00           H  
ATOM   4640 HD23 LEU B  77      61.640  57.923  15.969  1.00  0.00           H  
ATOM   4641  C   LEU B  77      61.392  53.910  14.579  1.00  0.00           C  
ATOM   4642  O   LEU B  77      60.597  53.162  14.008  1.00  0.00           O  
ATOM   4643  N   ASP B  78      62.467  53.453  15.229  1.00  0.00           N  
ATOM   4644  H   ASP B  78      63.079  54.129  15.667  1.00  0.00           H  
ATOM   4645  CA  ASP B  78      62.963  52.067  15.142  1.00  0.00           C  
ATOM   4646  HA  ASP B  78      62.385  51.537  14.383  1.00  0.00           H  
ATOM   4647  CB  ASP B  78      64.428  52.068  14.649  1.00  0.00           C  
ATOM   4648  HB2 ASP B  78      64.814  51.049  14.696  1.00  0.00           H  
ATOM   4649  HB3 ASP B  78      64.419  52.361  13.598  1.00  0.00           H  
ATOM   4650  CG  ASP B  78      65.404  53.001  15.386  1.00  0.00           C  
ATOM   4651  OD1 ASP B  78      66.509  53.255  14.842  1.00  0.00           O  
ATOM   4652  OD2 ASP B  78      65.092  53.504  16.491  1.00  0.00           O  
ATOM   4653  C   ASP B  78      62.791  51.244  16.436  1.00  0.00           C  
ATOM   4654  O   ASP B  78      62.470  50.055  16.365  1.00  0.00           O  
ATOM   4655  N   ALA B  79      62.951  51.857  17.613  1.00  0.00           N  
ATOM   4656  H   ALA B  79      63.291  52.810  17.607  1.00  0.00           H  
ATOM   4657  CA  ALA B  79      62.749  51.202  18.908  1.00  0.00           C  
ATOM   4658  HA  ALA B  79      61.949  50.472  18.789  1.00  0.00           H  
ATOM   4659  CB  ALA B  79      64.028  50.451  19.305  1.00  0.00           C  
ATOM   4660  HB1 ALA B  79      63.857  49.893  20.226  1.00  0.00           H  
ATOM   4661  HB2 ALA B  79      64.309  49.750  18.518  1.00  0.00           H  
ATOM   4662  HB3 ALA B  79      64.840  51.161  19.461  1.00  0.00           H  
ATOM   4663  C   ALA B  79      62.315  52.180  20.015  1.00  0.00           C  
ATOM   4664  O   ALA B  79      62.738  53.341  20.053  1.00  0.00           O  
ATOM   4665  N   ILE B  80      61.506  51.696  20.960  1.00  0.00           N  
ATOM   4666  H   ILE B  80      61.251  50.712  20.897  1.00  0.00           H  
ATOM   4667  CA  ILE B  80      60.913  52.474  22.058  1.00  0.00           C  
ATOM   4668  HA  ILE B  80      61.517  53.368  22.203  1.00  0.00           H  
ATOM   4669  CB  ILE B  80      59.475  52.948  21.707  1.00  0.00           C  
ATOM   4670  HB  ILE B  80      59.078  53.450  22.592  1.00  0.00           H  
ATOM   4671  CG2 ILE B  80      59.521  54.001  20.585  1.00  0.00           C  
ATOM   4672 HG21 ILE B  80      59.796  53.537  19.637  1.00  0.00           H  
ATOM   4673 HG22 ILE B  80      58.548  54.480  20.476  1.00  0.00           H  
ATOM   4674 HG23 ILE B  80      60.242  54.778  20.832  1.00  0.00           H  
ATOM   4675  CG1 ILE B  80      58.513  51.782  21.365  1.00  0.00           C  
ATOM   4676 HG12 ILE B  80      58.936  51.173  20.567  1.00  0.00           H  
ATOM   4677 HG13 ILE B  80      58.405  51.150  22.244  1.00  0.00           H  
ATOM   4678  CD1 ILE B  80      57.110  52.225  20.926  1.00  0.00           C  
ATOM   4679 HD11 ILE B  80      56.448  51.361  20.899  1.00  0.00           H  
ATOM   4680 HD12 ILE B  80      56.711  52.960  21.625  1.00  0.00           H  
ATOM   4681 HD13 ILE B  80      57.148  52.659  19.927  1.00  0.00           H  
ATOM   4682  C   ILE B  80      60.959  51.705  23.387  1.00  0.00           C  
ATOM   4683  O   ILE B  80      60.700  50.502  23.444  1.00  0.00           O  
ATOM   4684  N   ARG B  81      61.287  52.410  24.476  1.00  0.00           N  
ATOM   4685  H   ARG B  81      61.534  53.387  24.347  1.00  0.00           H  
ATOM   4686  CA  ARG B  81      61.148  51.917  25.858  1.00  0.00           C  
ATOM   4687  HA  ARG B  81      61.406  50.858  25.898  1.00  0.00           H  
ATOM   4688  CB  ARG B  81      62.095  52.697  26.791  1.00  0.00           C  
ATOM   4689  HB2 ARG B  81      62.056  53.757  26.539  1.00  0.00           H  
ATOM   4690  HB3 ARG B  81      61.734  52.591  27.815  1.00  0.00           H  
ATOM   4691  CG  ARG B  81      63.560  52.221  26.778  1.00  0.00           C  
ATOM   4692  HG2 ARG B  81      64.100  52.781  27.543  1.00  0.00           H  
ATOM   4693  HG3 ARG B  81      63.579  51.169  27.067  1.00  0.00           H  
ATOM   4694  CD  ARG B  81      64.311  52.388  25.443  1.00  0.00           C  
ATOM   4695  HD2 ARG B  81      63.800  51.817  24.668  1.00  0.00           H  
ATOM   4696  HD3 ARG B  81      64.322  53.443  25.162  1.00  0.00           H  
ATOM   4697  NE  ARG B  81      65.691  51.892  25.570  1.00  0.00           N  
ATOM   4698  HE  ARG B  81      66.040  51.750  26.511  1.00  0.00           H  
ATOM   4699  CZ  ARG B  81      66.522  51.500  24.622  1.00  0.00           C  
ATOM   4700  NH1 ARG B  81      66.282  51.658  23.352  1.00  0.00           N  
ATOM   4701 HH11 ARG B  81      66.904  51.247  22.663  1.00  0.00           H  
ATOM   4702 HH12 ARG B  81      65.556  52.299  23.048  1.00  0.00           H  
ATOM   4703  NH2 ARG B  81      67.630  50.916  24.974  1.00  0.00           N  
ATOM   4704 HH21 ARG B  81      67.804  50.790  25.964  1.00  0.00           H  
ATOM   4705 HH22 ARG B  81      68.346  50.674  24.301  1.00  0.00           H  
ATOM   4706  C   ARG B  81      59.685  52.043  26.308  1.00  0.00           C  
ATOM   4707  O   ARG B  81      59.054  53.063  26.028  1.00  0.00           O  
ATOM   4708  N   ILE B  82      59.150  51.024  26.983  1.00  0.00           N  
ATOM   4709  H   ILE B  82      59.741  50.216  27.152  1.00  0.00           H  
ATOM   4710  CA  ILE B  82      57.728  50.895  27.358  1.00  0.00           C  
ATOM   4711  HA  ILE B  82      57.265  51.879  27.347  1.00  0.00           H  
ATOM   4712  CB  ILE B  82      57.013  49.977  26.329  1.00  0.00           C  
ATOM   4713  HB  ILE B  82      57.604  49.064  26.250  1.00  0.00           H  
ATOM   4714  CG2 ILE B  82      55.604  49.541  26.773  1.00  0.00           C  
ATOM   4715 HG21 ILE B  82      55.655  48.927  27.672  1.00  0.00           H  
ATOM   4716 HG22 ILE B  82      54.980  50.410  26.966  1.00  0.00           H  
ATOM   4717 HG23 ILE B  82      55.139  48.941  25.992  1.00  0.00           H  
ATOM   4718  CG1 ILE B  82      56.951  50.583  24.907  1.00  0.00           C  
ATOM   4719 HG12 ILE B  82      57.961  50.801  24.565  1.00  0.00           H  
ATOM   4720 HG13 ILE B  82      56.548  49.831  24.227  1.00  0.00           H  
ATOM   4721  CD1 ILE B  82      56.102  51.854  24.769  1.00  0.00           C  
ATOM   4722 HD11 ILE B  82      56.466  52.640  25.428  1.00  0.00           H  
ATOM   4723 HD12 ILE B  82      56.158  52.210  23.743  1.00  0.00           H  
ATOM   4724 HD13 ILE B  82      55.061  51.637  25.001  1.00  0.00           H  
ATOM   4725  C   ILE B  82      57.613  50.312  28.780  1.00  0.00           C  
ATOM   4726  O   ILE B  82      58.294  49.325  29.050  1.00  0.00           O  
ATOM   4727  N   PRO B  83      56.759  50.831  29.687  1.00  0.00           N  
ATOM   4728  CD  PRO B  83      55.828  51.932  29.491  1.00  0.00           C  
ATOM   4729  HD2 PRO B  83      55.400  51.945  28.490  1.00  0.00           H  
ATOM   4730  HD3 PRO B  83      56.337  52.875  29.694  1.00  0.00           H  
ATOM   4731  CG  PRO B  83      54.728  51.705  30.521  1.00  0.00           C  
ATOM   4732  HG2 PRO B  83      54.024  50.963  30.145  1.00  0.00           H  
ATOM   4733  HG3 PRO B  83      54.211  52.629  30.771  1.00  0.00           H  
ATOM   4734  CB  PRO B  83      55.505  51.129  31.707  1.00  0.00           C  
ATOM   4735  HB2 PRO B  83      54.859  50.540  32.362  1.00  0.00           H  
ATOM   4736  HB3 PRO B  83      55.972  51.938  32.269  1.00  0.00           H  
ATOM   4737  CA  PRO B  83      56.595  50.279  31.040  1.00  0.00           C  
ATOM   4738  HA  PRO B  83      57.524  50.397  31.598  1.00  0.00           H  
ATOM   4739  C   PRO B  83      56.218  48.789  31.011  1.00  0.00           C  
ATOM   4740  O   PRO B  83      55.248  48.392  30.362  1.00  0.00           O  
ATOM   4741  N   SER B  84      56.974  47.946  31.723  1.00  0.00           N  
ATOM   4742  H   SER B  84      57.724  48.319  32.294  1.00  0.00           H  
ATOM   4743  CA  SER B  84      56.833  46.482  31.640  1.00  0.00           C  
ATOM   4744  HA  SER B  84      56.885  46.205  30.588  1.00  0.00           H  
ATOM   4745  CB  SER B  84      57.990  45.789  32.368  1.00  0.00           C  
ATOM   4746  HB2 SER B  84      57.913  44.709  32.227  1.00  0.00           H  
ATOM   4747  HB3 SER B  84      58.945  46.125  31.961  1.00  0.00           H  
ATOM   4748  OG  SER B  84      57.929  46.083  33.747  1.00  0.00           O  
ATOM   4749  HG  SER B  84      58.491  46.866  33.896  1.00  0.00           H  
ATOM   4750  C   SER B  84      55.499  45.936  32.167  1.00  0.00           C  
ATOM   4751  O   SER B  84      55.188  44.771  31.918  1.00  0.00           O  
ATOM   4752  N   SER B  85      54.710  46.731  32.896  1.00  0.00           N  
ATOM   4753  H   SER B  85      55.077  47.635  33.175  1.00  0.00           H  
ATOM   4754  CA  SER B  85      53.355  46.362  33.342  1.00  0.00           C  
ATOM   4755  HA  SER B  85      53.356  45.312  33.637  1.00  0.00           H  
ATOM   4756  CB  SER B  85      52.968  47.181  34.577  1.00  0.00           C  
ATOM   4757  HB2 SER B  85      52.906  48.240  34.320  1.00  0.00           H  
ATOM   4758  HB3 SER B  85      51.994  46.848  34.941  1.00  0.00           H  
ATOM   4759  OG  SER B  85      53.935  46.991  35.594  1.00  0.00           O  
ATOM   4760  HG  SER B  85      54.706  47.546  35.372  1.00  0.00           H  
ATOM   4761  C   SER B  85      52.276  46.522  32.257  1.00  0.00           C  
ATOM   4762  O   SER B  85      51.209  45.913  32.368  1.00  0.00           O  
ATOM   4763  N   LEU B  86      52.532  47.300  31.196  1.00  0.00           N  
ATOM   4764  H   LEU B  86      53.430  47.769  31.147  1.00  0.00           H  
ATOM   4765  CA  LEU B  86      51.579  47.539  30.100  1.00  0.00           C  
ATOM   4766  HA  LEU B  86      50.591  47.702  30.532  1.00  0.00           H  
ATOM   4767  CB  LEU B  86      52.012  48.832  29.376  1.00  0.00           C  
ATOM   4768  HB2 LEU B  86      52.052  49.636  30.112  1.00  0.00           H  
ATOM   4769  HB3 LEU B  86      53.019  48.683  28.985  1.00  0.00           H  
ATOM   4770  CG  LEU B  86      51.118  49.291  28.206  1.00  0.00           C  
ATOM   4771  HG  LEU B  86      51.053  48.502  27.457  1.00  0.00           H  
ATOM   4772  CD1 LEU B  86      49.709  49.668  28.660  1.00  0.00           C  
ATOM   4773 HD11 LEU B  86      49.753  50.464  29.404  1.00  0.00           H  
ATOM   4774 HD12 LEU B  86      49.120  50.007  27.807  1.00  0.00           H  
ATOM   4775 HD13 LEU B  86      49.209  48.805  29.093  1.00  0.00           H  
ATOM   4776  CD2 LEU B  86      51.737  50.526  27.550  1.00  0.00           C  
ATOM   4777 HD21 LEU B  86      51.864  51.321  28.285  1.00  0.00           H  
ATOM   4778 HD22 LEU B  86      52.701  50.263  27.121  1.00  0.00           H  
ATOM   4779 HD23 LEU B  86      51.093  50.882  26.748  1.00  0.00           H  
ATOM   4780  C   LEU B  86      51.471  46.345  29.131  1.00  0.00           C  
ATOM   4781  O   LEU B  86      50.398  46.079  28.590  1.00  0.00           O  
ATOM   4782  N   VAL B  87      52.573  45.623  28.914  1.00  0.00           N  
ATOM   4783  H   VAL B  87      53.401  45.872  29.435  1.00  0.00           H  
ATOM   4784  CA  VAL B  87      52.662  44.483  27.983  1.00  0.00           C  
ATOM   4785  HA  VAL B  87      52.041  44.710  27.118  1.00  0.00           H  
ATOM   4786  CB  VAL B  87      54.105  44.292  27.464  1.00  0.00           C  
ATOM   4787  HB  VAL B  87      54.128  43.401  26.837  1.00  0.00           H  
ATOM   4788  CG1 VAL B  87      54.523  45.471  26.578  1.00  0.00           C  
ATOM   4789 HG11 VAL B  87      55.509  45.281  26.157  1.00  0.00           H  
ATOM   4790 HG12 VAL B  87      53.815  45.574  25.757  1.00  0.00           H  
ATOM   4791 HG13 VAL B  87      54.550  46.396  27.154  1.00  0.00           H  
ATOM   4792  CG2 VAL B  87      55.144  44.112  28.577  1.00  0.00           C  
ATOM   4793 HG21 VAL B  87      54.851  43.293  29.234  1.00  0.00           H  
ATOM   4794 HG22 VAL B  87      56.111  43.870  28.137  1.00  0.00           H  
ATOM   4795 HG23 VAL B  87      55.241  45.026  29.162  1.00  0.00           H  
ATOM   4796  C   VAL B  87      52.131  43.168  28.575  1.00  0.00           C  
ATOM   4797  O   VAL B  87      52.030  43.000  29.793  1.00  0.00           O  
ATOM   4798  N   TRP B  88      51.829  42.205  27.697  1.00  0.00           N  
ATOM   4799  H   TRP B  88      51.916  42.416  26.712  1.00  0.00           H  
ATOM   4800  CA  TRP B  88      51.751  40.784  28.057  1.00  0.00           C  
ATOM   4801  HA  TRP B  88      51.068  40.666  28.897  1.00  0.00           H  
ATOM   4802  CB  TRP B  88      51.188  39.994  26.860  1.00  0.00           C  
ATOM   4803  HB2 TRP B  88      50.147  40.286  26.706  1.00  0.00           H  
ATOM   4804  HB3 TRP B  88      51.742  40.278  25.964  1.00  0.00           H  
ATOM   4805  CG  TRP B  88      51.258  38.499  26.968  1.00  0.00           C  
ATOM   4806  CD1 TRP B  88      50.251  37.677  27.341  1.00  0.00           C  
ATOM   4807  HD1 TRP B  88      49.248  38.001  27.592  1.00  0.00           H  
ATOM   4808  NE1 TRP B  88      50.706  36.374  27.398  1.00  0.00           N  
ATOM   4809  HE1 TRP B  88      50.130  35.607  27.718  1.00  0.00           H  
ATOM   4810  CE2 TRP B  88      52.037  36.287  27.048  1.00  0.00           C  
ATOM   4811  CZ2 TRP B  88      52.946  35.222  26.969  1.00  0.00           C  
ATOM   4812  HZ2 TRP B  88      52.635  34.219  27.224  1.00  0.00           H  
ATOM   4813  CH2 TRP B  88      54.270  35.487  26.573  1.00  0.00           C  
ATOM   4814  HH2 TRP B  88      54.990  34.688  26.503  1.00  0.00           H  
ATOM   4815  CZ3 TRP B  88      54.668  36.797  26.264  1.00  0.00           C  
ATOM   4816  HZ3 TRP B  88      55.690  36.992  25.966  1.00  0.00           H  
ATOM   4817  CE3 TRP B  88      53.747  37.856  26.346  1.00  0.00           C  
ATOM   4818  HE3 TRP B  88      54.066  38.862  26.123  1.00  0.00           H  
ATOM   4819  CD2 TRP B  88      52.412  37.631  26.746  1.00  0.00           C  
ATOM   4820  C   TRP B  88      53.134  40.267  28.506  1.00  0.00           C  
ATOM   4821  O   TRP B  88      54.160  40.746  28.017  1.00  0.00           O  
ATOM   4822  N   ARG B  89      53.170  39.283  29.417  1.00  0.00           N  
ATOM   4823  H   ARG B  89      52.278  38.912  29.734  1.00  0.00           H  
ATOM   4824  CA  ARG B  89      54.400  38.681  29.971  1.00  0.00           C  
ATOM   4825  HA  ARG B  89      55.248  39.049  29.396  1.00  0.00           H  
ATOM   4826  CB  ARG B  89      54.585  39.129  31.434  1.00  0.00           C  
ATOM   4827  HB2 ARG B  89      53.702  38.834  32.005  1.00  0.00           H  
ATOM   4828  HB3 ARG B  89      55.442  38.594  31.849  1.00  0.00           H  
ATOM   4829  CG  ARG B  89      54.826  40.638  31.631  1.00  0.00           C  
ATOM   4830  HG2 ARG B  89      55.736  40.935  31.108  1.00  0.00           H  
ATOM   4831  HG3 ARG B  89      53.983  41.212  31.245  1.00  0.00           H  
ATOM   4832  CD  ARG B  89      54.980  40.911  33.134  1.00  0.00           C  
ATOM   4833  HD2 ARG B  89      54.042  40.651  33.631  1.00  0.00           H  
ATOM   4834  HD3 ARG B  89      55.768  40.263  33.519  1.00  0.00           H  
ATOM   4835  NE  ARG B  89      55.322  42.310  33.456  1.00  0.00           N  
ATOM   4836  HE  ARG B  89      55.317  42.994  32.707  1.00  0.00           H  
ATOM   4837  CZ  ARG B  89      55.564  42.773  34.672  1.00  0.00           C  
ATOM   4838  NH1 ARG B  89      55.478  42.019  35.730  1.00  0.00           N  
ATOM   4839 HH11 ARG B  89      55.602  42.414  36.653  1.00  0.00           H  
ATOM   4840 HH12 ARG B  89      55.211  41.046  35.622  1.00  0.00           H  
ATOM   4841  NH2 ARG B  89      55.905  44.014  34.847  1.00  0.00           N  
ATOM   4842 HH21 ARG B  89      56.069  44.403  35.773  1.00  0.00           H  
ATOM   4843 HH22 ARG B  89      56.112  44.598  34.059  1.00  0.00           H  
ATOM   4844  C   ARG B  89      54.383  37.136  29.892  1.00  0.00           C  
ATOM   4845  O   ARG B  89      53.317  36.550  30.090  1.00  0.00           O  
ATOM   4846  N   PRO B  90      55.538  36.457  29.724  1.00  0.00           N  
ATOM   4847  CD  PRO B  90      56.799  37.044  29.280  1.00  0.00           C  
ATOM   4848  HD2 PRO B  90      57.333  37.467  30.131  1.00  0.00           H  
ATOM   4849  HD3 PRO B  90      56.647  37.806  28.515  1.00  0.00           H  
ATOM   4850  CG  PRO B  90      57.604  35.900  28.675  1.00  0.00           C  
ATOM   4851  HG2 PRO B  90      58.678  36.067  28.775  1.00  0.00           H  
ATOM   4852  HG3 PRO B  90      57.328  35.769  27.629  1.00  0.00           H  
ATOM   4853  CB  PRO B  90      57.135  34.699  29.491  1.00  0.00           C  
ATOM   4854  HB2 PRO B  90      57.684  34.680  30.432  1.00  0.00           H  
ATOM   4855  HB3 PRO B  90      57.278  33.763  28.952  1.00  0.00           H  
ATOM   4856  CA  PRO B  90      55.652  34.983  29.759  1.00  0.00           C  
ATOM   4857  HA  PRO B  90      55.063  34.573  28.941  1.00  0.00           H  
ATOM   4858  C   PRO B  90      55.200  34.277  31.057  1.00  0.00           C  
ATOM   4859  O   PRO B  90      55.013  33.059  31.070  1.00  0.00           O  
ATOM   4860  N   ASP B  91      55.026  35.024  32.150  1.00  0.00           N  
ATOM   4861  H   ASP B  91      55.307  35.990  32.078  1.00  0.00           H  
ATOM   4862  CA  ASP B  91      54.690  34.534  33.495  1.00  0.00           C  
ATOM   4863  HA  ASP B  91      54.697  35.428  34.116  1.00  0.00           H  
ATOM   4864  CB  ASP B  91      53.254  33.972  33.549  1.00  0.00           C  
ATOM   4865  HB2 ASP B  91      52.597  34.621  32.968  1.00  0.00           H  
ATOM   4866  HB3 ASP B  91      53.232  32.981  33.095  1.00  0.00           H  
ATOM   4867  CG  ASP B  91      52.692  33.884  34.972  1.00  0.00           C  
ATOM   4868  OD1 ASP B  91      53.207  34.583  35.883  1.00  0.00           O  
ATOM   4869  OD2 ASP B  91      51.675  33.174  35.169  1.00  0.00           O  
ATOM   4870  C   ASP B  91      55.751  33.600  34.119  1.00  0.00           C  
ATOM   4871  O   ASP B  91      55.434  32.719  34.920  1.00  0.00           O  
ATOM   4872  N   ILE B  92      57.024  33.786  33.756  1.00  0.00           N  
ATOM   4873  H   ILE B  92      57.222  34.559  33.128  1.00  0.00           H  
ATOM   4874  CA  ILE B  92      58.160  33.012  34.282  1.00  0.00           C  
ATOM   4875  HA  ILE B  92      57.898  31.961  34.228  1.00  0.00           H  
ATOM   4876  CB  ILE B  92      59.408  33.218  33.387  1.00  0.00           C  
ATOM   4877  HB  ILE B  92      59.537  34.290  33.224  1.00  0.00           H  
ATOM   4878  CG2 ILE B  92      60.699  32.681  34.037  1.00  0.00           C  
ATOM   4879 HG21 ILE B  92      60.587  31.623  34.278  1.00  0.00           H  
ATOM   4880 HG22 ILE B  92      61.546  32.805  33.365  1.00  0.00           H  
ATOM   4881 HG23 ILE B  92      60.925  33.241  34.945  1.00  0.00           H  
ATOM   4882  CG1 ILE B  92      59.183  32.526  32.020  1.00  0.00           C  
ATOM   4883 HG12 ILE B  92      59.257  31.444  32.142  1.00  0.00           H  
ATOM   4884 HG13 ILE B  92      58.177  32.741  31.662  1.00  0.00           H  
ATOM   4885  CD1 ILE B  92      60.160  32.976  30.924  1.00  0.00           C  
ATOM   4886 HD11 ILE B  92      60.143  34.062  30.832  1.00  0.00           H  
ATOM   4887 HD12 ILE B  92      61.173  32.645  31.152  1.00  0.00           H  
ATOM   4888 HD13 ILE B  92      59.858  32.536  29.972  1.00  0.00           H  
ATOM   4889  C   ILE B  92      58.410  33.333  35.766  1.00  0.00           C  
ATOM   4890  O   ILE B  92      58.348  34.494  36.178  1.00  0.00           O  
ATOM   4891  N   VAL B  93      58.721  32.315  36.571  1.00  0.00           N  
ATOM   4892  H   VAL B  93      58.688  31.376  36.182  1.00  0.00           H  
ATOM   4893  CA  VAL B  93      59.070  32.424  37.999  1.00  0.00           C  
ATOM   4894  HA  VAL B  93      59.552  33.388  38.162  1.00  0.00           H  
ATOM   4895  CB  VAL B  93      57.783  32.385  38.858  1.00  0.00           C  
ATOM   4896  HB  VAL B  93      57.081  33.105  38.436  1.00  0.00           H  
ATOM   4897  CG1 VAL B  93      57.096  31.012  38.867  1.00  0.00           C  
ATOM   4898 HG11 VAL B  93      56.154  31.080  39.412  1.00  0.00           H  
ATOM   4899 HG12 VAL B  93      56.889  30.692  37.846  1.00  0.00           H  
ATOM   4900 HG13 VAL B  93      57.727  30.269  39.354  1.00  0.00           H  
ATOM   4901  CG2 VAL B  93      58.033  32.807  40.310  1.00  0.00           C  
ATOM   4902 HG21 VAL B  93      57.077  32.920  40.819  1.00  0.00           H  
ATOM   4903 HG22 VAL B  93      58.620  32.057  40.840  1.00  0.00           H  
ATOM   4904 HG23 VAL B  93      58.555  33.762  40.333  1.00  0.00           H  
ATOM   4905  C   VAL B  93      60.075  31.333  38.391  1.00  0.00           C  
ATOM   4906  O   VAL B  93      60.124  30.281  37.750  1.00  0.00           O  
ATOM   4907  N   LEU B  94      60.876  31.562  39.438  1.00  0.00           N  
ATOM   4908  H   LEU B  94      60.803  32.445  39.929  1.00  0.00           H  
ATOM   4909  CA  LEU B  94      61.671  30.508  40.077  1.00  0.00           C  
ATOM   4910  HA  LEU B  94      62.166  29.922  39.302  1.00  0.00           H  
ATOM   4911  CB  LEU B  94      62.751  31.156  40.965  1.00  0.00           C  
ATOM   4912  HB2 LEU B  94      63.422  31.736  40.330  1.00  0.00           H  
ATOM   4913  HB3 LEU B  94      62.258  31.839  41.658  1.00  0.00           H  
ATOM   4914  CG  LEU B  94      63.582  30.168  41.807  1.00  0.00           C  
ATOM   4915  HG  LEU B  94      62.930  29.626  42.491  1.00  0.00           H  
ATOM   4916  CD1 LEU B  94      64.345  29.151  40.963  1.00  0.00           C  
ATOM   4917 HD11 LEU B  94      63.644  28.471  40.489  1.00  0.00           H  
ATOM   4918 HD12 LEU B  94      64.934  29.656  40.199  1.00  0.00           H  
ATOM   4919 HD13 LEU B  94      64.995  28.560  41.604  1.00  0.00           H  
ATOM   4920  CD2 LEU B  94      64.607  30.943  42.630  1.00  0.00           C  
ATOM   4921 HD21 LEU B  94      64.107  31.703  43.226  1.00  0.00           H  
ATOM   4922 HD22 LEU B  94      65.131  30.265  43.302  1.00  0.00           H  
ATOM   4923 HD23 LEU B  94      65.321  31.430  41.964  1.00  0.00           H  
ATOM   4924  C   LEU B  94      60.743  29.582  40.880  1.00  0.00           C  
ATOM   4925  O   LEU B  94      60.175  29.998  41.890  1.00  0.00           O  
ATOM   4926  N   TYR B  95      60.604  28.326  40.454  1.00  0.00           N  
ATOM   4927  H   TYR B  95      61.106  28.043  39.617  1.00  0.00           H  
ATOM   4928  CA  TYR B  95      59.751  27.336  41.121  1.00  0.00           C  
ATOM   4929  HA  TYR B  95      58.749  27.751  41.237  1.00  0.00           H  
ATOM   4930  CB  TYR B  95      59.644  26.056  40.266  1.00  0.00           C  
ATOM   4931  HB2 TYR B  95      60.616  25.832  39.824  1.00  0.00           H  
ATOM   4932  HB3 TYR B  95      59.411  25.236  40.949  1.00  0.00           H
[truncated: 993,911 more chars]
